# Supplementary material for: Spatial features for Escherichia coli genome organization
Source: BMC Genomics. 2015 Feb 5;16(1):37. doi: 10.1186/s12864-015-1258-1 (PMC4326437; doi:10.1186/s12864-015-1258-1)
Supplement: Additional file 3: — Genes in the peak regions of the DNA-interaction profiles for the L and S phases. [file 12864_2015_1258_MOESM3_ESM.txt]

L-phase	S-phase
b0002	b0002
b0003	b0003
b0023	b0023
b0025	b0025
b0026	b0026
b0071	b0132
b0072	b0133
b0073	b0134
b0074	b0161
b0108	b0162
b0109	b0173
b0110	b0174
b0111	b0198
b0112	b0199
b0161	b0210
b0162	b0211
b0173	b0219
b0174	b0221
b0190	b0243
b0191	b0260
b0192	b0261
b0193	b0262
b0210	b0268
b0211	b0269
b0228	b0271
b0260	b0272
b0261	b0330
b0262	b0331
b0330	b0368
b0331	b0369
b2689	b0448
b2690	b0449
b2711	b0470
b2712	b0471
b2755	b2463
b2798	b2472
b2799	b2473
b2800	b2535
b2810	b2554
b2811	b2675
b2812	b2689
b2906	b2690
b2907	b2711
b2908	b2712
b2909	b2798
b2930	b2799
b2935	b2800
b2936	b2810
b2937	b2811
b2983	b2812
b2984	b2834
b2985	b2836
b3019	b2866
b3041	b2867
b3042	b2906
b3124	b2907
b3125	b2908
b3126	b2909
b3127	b2930
b3154	b2935
b3155	b2936
b3156	b2937
b3157	b2979
b3158	b2980
b3159	b2983
b3160	b2984
b3221	b2985
b3222	b3019
b3223	b3041
b3224	b3042
b3225	b3051
b3232	b3124
b3233	b3125
b3234	b3126
b3239	b3127
b3240	b3136
b3241	b3175
b3281	b3176
b3282	b3177
b3283	b3221
b3290	b3222
b3291	b3223
b3292	b3224
b3302	b3225
b3303	b3232
b3304	b3233
b3305	b3234
b3334	b3239
b3335	b3240
b3336	b3241
b3337	b3281
b3341	b3282
b3342	b3283
b3439	b3290
b3440	b3291
b3441	b3292
b3442	b3334
b3485	b3335
b3486	b3336
b3486	b3337
b3487	b3341
b3514	b3342
b3518	b3391
b3519	b3394
b3596	b3395
b3620	b3396
b3621	b3399
b3754	b3400
b3755	b3401
b3778	b3439
b3779	b3440
b3780	b3441
b3856	b3442
b3857	b3473
b3858	b3474
b3859	b3475
b3860	b3476
b3972	b3477
b3973	b3478
b3974	b3479
b3981	b3480
b3982	b3481
b3983	b3485
b3984	b3486
b3985	b3486
b3986	b3487
b4012	b3502
b4013	b3503
b4015	b3514
b4016	b3518
b4040	b3519
b4041	b3539
b4042	b3540
b4043	b3541
b4044	b3542
b4061	b3543
b4062	b3588
b4063	b3589
b4064	b3590
b4065	b3591
b4132	b3592
b4135	b3597
b4136	b3620
b4137	b3621
b4146	b3754
b4147	b3755
b4156	b3778
b4159	b3779
b4278	b3780
b4377	b3804
b4378	b3805
b4379	b3847
b4380	b3848
b4397	b3849
b4398	b3850
b4399	b3963
b4400	b3965
b4401	b3966
b4410	b4012
b4411	b4013
b4465	b4040
b4469	b4041
b4550	b4042
-	b4043
-	b4044
-	b4061
-	b4062
-	b4063
-	b4064
-	b4065
-	b4101
-	b4102
-	b4105
-	b4106
-	b4107
-	b4132
-	b4135
-	b4136
-	b4137
-	b4146
-	b4147
-	b4278
-	b4400
-	b4401
-	b4410
-	b4411
-	b4465
-	b4468
-	b4469
-	b4550
