# Supplementary material for: Spatial features for Escherichia coli genome organization
Source: BMC Genomics. 2015 Feb 5;16(1):37. doi: 10.1186/s12864-015-1258-1 (PMC4326437; doi:10.1186/s12864-015-1258-1)
Supplement: Additional file 4: — Genome-wide DNA-interaction matrices for L and S phases. The number in each position (i, j) in the matrix represents the interaction frequency between bin i and bin j in the divided genome. [file 12864_2015_1258_MOESM4_ESM.zip]

Archive with 4 entries (3 files):
- Supplementary Data2/
- Supplementary Data2/normalizaiton_L10000.matrix
- Supplementary Data2/normalization_S10000.matrix
- Supplementary Data2/readme.txt
