# Supplementary material for: Spatial features for Escherichia coli genome organization
Source: BMC Genomics. 2015 Feb 5;16(1):37. doi: 10.1186/s12864-015-1258-1 (PMC4326437; doi:10.1186/s12864-015-1258-1)
Supplement: Additional file 4: — Genome-wide DNA-interaction matrices for L and S phases. The number in each position (i, j) in the matrix represents the interaction frequency between bin i and bin j in the divided genome. [file 12864_2015_1258_MOESM4_ESM.zip › Supplementary Data2/normalizaiton_L10000.matrix]

9.40673849113538	22.2911196971753	34.256206005218	9.61577712427172	18.5168681109286	21.1381307473215	38.2227140689801	24.0394428106793	19.7584461457638	14.9210334686975	27.2642461145509	38.7636015322204	25.4535276818957	31.5517686890166	32.6786175707672	46.6648007501422	23.7662673241943	21.0611047633385	33.7327665246629	24.0394428106793	22.8222558329234	21.0345124593444	20.605236694868	17.7132736499742	47.1885358876297	28.6352186421327	16.8787577181365	11.4333935319084	16.8042707026108	8.83081572637199	4.50739552700237	6.55621167563981	32.781058378199	14.092087164881	40.3862639219412	31.5080075673952	29.6064716720998	47.7783925862251	24.9640367649362	27.8170695380718	42.3695179538223	28.7072957836267	36.0591642160189	24.6720597267498	19.491440116767	14.6327043195439	11.6662001875355	12.7951873024583	25.5187931374903	16.5789260763305
22.2911196971753	18.0951442247659	35.0593419354839	9.6507435865418	13.4490936805692	35.8783032042772	25.3332019146722	25.6906368623219	22.3090819209442	37.4382294305501	17.653799243674	7.91662559833507	7.09613499010426	21.2052471383975	22.6189302809573	5.3221012425782	25.7033298647242	24.82077305167	27.72643066698	34.920453767092	34.357868781201	32.671788183605	0	3.17458670609928	18.9887315938901	26.610506212891	13.4751074014214	14.3437118854851	17.5681011890931	14.7715463059313	19.7915639958377	16.4501311134235	6.8542212972598	21.8389671678209	24.1268589663545	50.9474934483699	26.6665283312339	16.964197710718	19.7190674244243	0	28.2736628511967	15.8112910701838	20.9638866018629	5.95235007393614	22.0076078409315	19.6686350269194	22.6189302809573	29.1857164915579	22.2709467381734	16.6392130802445
34.256206005218	35.0593419354839	23.3257718522373	27.3689056399584	36.1444392665298	24.6663334529405	27.9909262226847	33.0208457496692	15.3374938206492	37.893207913213	15.929795411284	21.7707203954214	4.87859280569668	26.2414933337669	12.6347930866285	40.2483906469976	21.2052471383975	27.5230346339083	22.0716980967406	12.0039059824379	25.9831382657833	26.7814417562724	8.88600832466181	33.8291895868704	24.5736526509166	30.1862929852482	38.3799934022627	26.5496590188066	19.3249113080024	60.9326285119667	5.83144296305931	11.3094651404787	14.1368314255983	14.2993237408351	21.5633802011793	34.4224982673792	19.6427552439893	18.6606174817898	19.9365571386643	8.88600832466181	21.7707203954214	16.9092973945021	23.5154122738002	21.2796515143217	21.854777230925	17.128103002609	15.5505145681582	24.0782161055352	19.1390948531177	27.1687151075867
9.61577712427172	9.6507435865418	27.3689056399584	21.231635890392	7.17284996297025	21.7349720860693	30.5204765924384	10.6485828153972	29.0844327265643	35.8436381770266	20.2283116333765	36.4918741866112	13.0095808151911	29.0276271938952	16.5872155393687	37.0773053232948	25.6347876517517	17.6147421657013	43.8758604589753	17.460226883546	18.4768983223348	19.3517514625968	11.3740906555671	17.460226883546	36.0413572213444	23.4172454673441	49.4087271385451	16.9917817720362	16.7482564669354	16.2487009365245	18.6606174817898	18.0951442247659	33.1744310787374	32.0304851794706	25.6548933675569	31.5640218030706	20.9522722602552	20.7340194242109	19.5644080720759	14.2176133194589	15.7578547624003	15.4599290464019	22.6557090293817	27.0633516694963	19.7253373981682	27.885753660388	50.7373651792455	23.5431446365233	20.4150345099923	19.8283955872913
18.5168681109286	13.4490936805692	36.1444392665298	7.17284996297025	20.9006185576414	39.4197573395995	21.5185498889108	20.7547741984093	16.5810744007018	23.9610289711291	26.2421340108668	38.6661443316365	13.1853859613424	25.2170506510673	47.2819699707512	19.7780789420136	31.330275051326	26.7791688329918	37.9611515177357	9.43796047759244	24.6850453630701	21.4811912953536	11.5277945833451	27.1341363730783	14.9434374228547	15.8224631536109	34.3381115248576	9.84080025407505	23.5032705097326	16.4682779762072	23.1156297634784	21.3962854009056	11.207578067141	27.0527746448232	18.8287311527969	28.0733508866251	25.4824932894996	10.9273886154625	14.6560636262613	22.094939618078	19.3330721658183	15.0159783812181	26.2421340108668	20.3506022798087	20.9006185576414	17.5422961050903	12.8557513123088	21.6920865815633	23.7945503579302	22.415156134282
21.1381307473215	35.8783032042772	24.6663334529405	21.7349720860693	39.4197573395995	8.87544232189765	34.3183769780042	24.3618108177191	10.5775819452753	25.6401667077043	20.9258396207343	24.6663334529405	21.8695539565713	36.1951632189888	20.1084240105494	55.5150215820657	31.1985245254584	21.2591715792947	38.7465546525854	6.02076789087794	44.5270081043726	4.76644124694503	22.0618137715742	30.1038394543897	32.8354841456213	13.8787553955164	31.0325749269187	18.8332556586609	16.6594063000021	26.2640640137787	20.1084240105494	0	24.6988319159879	13.8062436118408	33.1744310787374	32.485842285004	23.480994774424	6.43469568337579	29.6985954617344	13.4822195270731	18.2316377695648	22.4901985050028	20.9258396207343	7.90225785677729	15.0722601592586	28.5986474816702	32.804330934857	26.2923049428258	15.839250912925	14.7924038698294
38.2227140689801	25.3332019146722	27.9909262226847	30.5204765924384	21.5185498889108	34.3183769780042	12.9380281207076	36.8604789763749	27.9483220731829	38.8941605750715	30.3424674500647	29.8569879708637	22.4415269062047	38.8762864203954	31.1010291363163	27.8079789924711	22.6189302809573	21.5780591529841	31.3016809371958	34.0474424229147	27.7153474835022	10.3670097121054	17.0611359833507	26.190340325319	26.4166765997354	23.4172454673441	26.4689609670777	24.8808233090531	18.8417885253023	19.2953323621228	19.4381432101977	11.3094651404787	20.3570372528616	24.5948368342364	27.8665221061394	14.4936834810018	32.4760220033956	23.6367821436004	14.6733060540569	23.4590619771072	28.612946805411	18.8417885253023	30.3424674500647	25.535581817186	22.1910045729392	24.5202316668929	13.9039894962355	12.0391080527676	8.42120173537181	33.7464040283708
24.0394428106793	25.6906368623219	33.0208457496692	10.6485828153972	20.7547741984093	24.3618108177191	36.8604789763749	12.8935831810365	29.454720643222	21.1841833197557	16.482327997566	30.7170658136458	18.068862243321	30.7170658136458	42.2359654937629	21.6826346919852	28.6227204172608	19.5719357396681	30.7170658136458	28.0225863563084	31.10588943154	25.5975548447048	3.5105218072738	29.1003781392434	27.3040585010185	22.5860778041513	28.7564020383067	17.9807214518902	12.525405477409	33.8514602844259	19.1981661335286	0	23.2705044042771	19.771904431772	28.6692614260694	20.279227915805	38.8005041856578	9.98304638943487	36.2303853186591	8.7763045181845	24.5736526509166	22.0685715554348	13.4855410889177	19.4002520928289	44.8303122685641	25.820142278137	30.7170658136458	11.8904770891532	28.3542145972115	12.0043705478616
19.7584461457638	22.3090819209442	15.3374938206492	29.0844327265643	16.5810744007018	10.5775819452753	27.9483220731829	29.454720643222	15.8744228280691	36.0421310727898	29.9268172110227	37.4916515615868	25.3954146049964	15.9765560631762	24.4973859635368	38.0931219074946	21.689385200918	19.3038270309055	16.4919288394077	25.114024969484	25.886065520083	22.7222130676284	3.89523652587915	26.3099309204118	27.7715937493236	19.0465609537473	21.7553103838995	13.3008076493434	27.7961053060308	15.3027149230967	36.2135270765327	0	16.5252458673661	39.9597540154844	33.62887534009	11.2508045286315	30.1368299633808	24.7104067110459	14.8568316211416	21.4238008923353	33.2312366114065	19.1925489017832	10.8069062150915	9.86622409515443	24.8716116010527	26.6739022967811	18.0441103772343	30.784933833561	17.82819794537	32.9080327186342
14.9210334686975	37.4382294305501	37.893207913213	35.8436381770266	23.9610289711291	25.6401667077043	38.8941605750715	21.1841833197557	36.0421310727898	16.4360042998105	21.6233676080921	30.7435460427955	15.7012182252307	35.7483093520877	16.9804469422417	23.551827337846	31.8484937864054	36.9504648878217	15.6831292641417	37.1280686604139	44.1649999084021	22.2433924857435	22.8789179853362	13.0449970969022	24.714880539715	28.5986474816702	14.6035646714912	9.76539182300933	21.1019146466693	38.5206272202088	21.4489856112526	15.5992622627292	13.8660109002037	28.269927395674	36.6062687765379	45.535710553339	32.5121466107408	16.4442223019604	35.1983353620556	17.9762927027641	31.4585122298372	29.4316177966703	41.8516792414686	19.5674956453533	20.869283297435	24.0394428106793	25.2341007191208	24.9084994195192	29.0386266736959	24.3252863637195
27.2642461145509	17.653799243674	15.929795411284	20.2283116333765	26.2421340108668	20.9258396207343	30.3424674500647	16.482327997566	29.9268172110227	21.6233676080921	2.96024072683558	13.6541103525291	24.9879143706415	15.1712337250324	40.7726906360245	23.2030633441671	28.9632643841527	32.2220893275024	23.4909425419856	28.7454954790087	48.3943151735209	11.7998484528029	0	26.6161995176006	17.2315247247281	13.386382698558	24.5322077255842	18.5015045427224	18.8535720078072	11.1462125326768	13.2748295094033	46.8929042410091	15.6309680803364	16.0431437092296	21.0374440987115	21.7994426340271	13.4145645568707	18.2054804700388	15.5602397179819	21.6731910357605	18.9640421562904	18.2643978825632	14.061143452469	23.9545795658406	30.3424674500647	12.3128853420552	27.6651909103531	31.3212567226475	45.7471047708668	24.4134795575233
38.7636015322204	7.91662559833507	21.7707203954214	36.4918741866112	38.6661443316365	24.6663334529405	29.8569879708637	30.7170658136458	37.4916515615868	30.7435460427955	13.6541103525291	16.3280402965661	46.3466316541185	28.1853076547867	44.7077293834547	58.5431136683602	31.1010291363163	30.2753380972991	28.0912521231244	18.5514910637676	18.1094600034247	47.5154611804833	3.55440332986472	16.3689627033244	30.7170658136458	14.63577841709	15.8813765802466	25.0325356463034	27.7795600052534	29.1968844953174	29.1572148152966	5.65473257023933	31.1010291363163	29.313613668712	17.4165763163371	16.305393916127	36.6664764554466	31.1010291363163	28.7086422796766	26.6580249739854	15.5505145681582	33.8185947890042	44.7551394888455	25.3718921901528	24.3764822960317	23.4384567404123	28.356820683112	28.0912521231244	43.0629634195149	21.4489856112526
25.4535276818957	7.09613499010426	4.87859280569668	13.0095808151911	13.1853859613424	21.8695539565713	22.4415269062047	18.068862243321	25.3954146049964	15.7012182252307	24.9879143706415	46.3466316541185	26.7844310900994	39.6385665462855	18.2947230213626	5.73952094787845	12.1964820142417	33.6752423756054	25.1798338358538	30.8121650886106	27.1719092975511	28.4584580332306	25.0899058578686	47.9300345822832	8.43213571354982	40.1766466351491	16.6079755087547	30.9374177922229	17.998691904512	27.8776731754096	18.2947230213626	0	16.2619760189889	13.4581870501977	16.9124550597485	38.8392825307891	10.2707216962035	19.5143712227867	16.2619760189889	18.1204875640162	14.63577841709	30.3135863654939	21.4182123176927	17.9737629683562	26.3707719226848	25.4535276818957	18.653443080605	18.8848753768904	10.5077383507313	14.5797026377142
31.5517686890166	21.2052471383975	26.2414933337669	29.0276271938952	25.2170506510673	36.1951632189888	38.8762864203954	30.7170658136458	15.9765560631762	35.7483093520877	15.1712337250324	28.1853076547867	39.6385665462855	10.9339555557362	18.2232592595604	50.310488308747	32.6914226716962	30.9634139631468	30.097770131919	68.2040112638516	29.5262934838446	38.8762864203954	26.6580249739854	20.4612033791555	38.3963322670572	35.4460258538899	11.5801704230965	17.0676379406614	14.342707611408	23.801808012487	23.0827950621098	35.3420785639958	9.42455428373222	21.4489856112526	41.4680388484218	24.9110184829718	20.4612033791555	34.016750617846	28.9080078510633	25.5472739334027	34.9886577783559	28.685415222816	13.2748295094033	27.6226245618599	16.8113671007115	10.1416399357553	4.57368075534064	12.5407375549663	37.0819962779156	18.7678624098461
32.6786175707672	22.6189302809573	12.6347930866285	16.5872155393687	47.2819699707512	20.1084240105494	31.1010291363163	42.2359654937629	24.4973859635368	16.9804469422417	40.7726906360245	44.7077293834547	18.2947230213626	18.2232592595604	14.5786074076483	4.57368075534064	27.3901108870968	35.091869158233	32.6059176429123	36.8301660824799	19.6841956558964	61.5541201656261	28.8795270551509	20.4612033791555	14.3986246001465	21.724983587868	28.1232710275201	10.4302231859597	20.3817423951588	9.5207232049948	27.9423308646592	7.06841571279917	17.6710392819979	35.7483093520877	36.2845339923691	15.0975869593769	38.4670623528123	29.1572148152966	16.9460735678647	23.3257718522373	24.2976790127471	17.3622250032834	13.2748295094033	21.4842635481133	30.4706028700397	21.4101287532612	24.0118239655384	16.3029588214561	26.3162554230369	28.5986474816702
46.6648007501422	5.3221012425782	40.2483906469976	37.0773053232948	19.7780789420136	55.5150215820657	27.8079789924711	21.6826346919852	38.0931219074946	23.551827337846	23.2030633441671	58.5431136683602	5.73952094787845	50.310488308747	4.57368075534064	34.4371256872707	28.2736628511967	16.8376211878027	9.44243768844519	71.8950518734248	46.3157544844622	32.5239520379779	41.8165097631144	46.2182476329159	10.8413173459926	12.9139221327265	12.455981631566	12.4939571853208	19.8932910523554	11.9475742180327	48.0236479310767	26.610506212891	4.43508436881516	5.04682014382415	31.2229939564588	42.6284808264759	23.109123816458	31.1010291363163	22.5165821801385	6.27247646446716	14.63577841709	19.8932910523554	32.1273184765391	21.1833634984198	21.7558868362149	48.7859280569668	12.9139221327265	9.44243768844519	18.0132657441108	21.8695539565713
23.7662673241943	25.7033298647242	21.2052471383975	25.6347876517517	31.330275051326	31.1985245254584	22.6189302809573	28.6227204172608	21.689385200918	31.8484937864054	28.9632643841527	31.1010291363163	12.1964820142417	32.6914226716962	27.3901108870968	28.2736628511967	16.7071644120708	27.0226158223827	23.7133946493908	6.94440841959216	36.5052355800261	26.702903803908	3.23127575442248	30.7538087153367	27.2264901530042	24.1157712554325	16.8438842517767	21.3776475216365	14.2740822161381	20.7724869927159	7.06841571279917	23.1329968782518	22.2762192160943	24.6988319159879	18.8491085674644	29.0971675944354	30.9522203844679	28.2736628511967	23.1989028522639	22.6189302809573	18.3778808532778	32.9401897295495	13.1024291261643	15.6249189440824	38.9718055516495	21.3076879458294	25.7789278937381	12.7687509650566	18.2691359961578	15.5992622627292
21.0611047633385	24.82077305167	27.5230346339083	17.6147421657013	26.7791688329918	21.2591715792947	21.5780591529841	19.5719357396681	19.3038270309055	36.9504648878217	32.2220893275024	30.2753380972991	33.6752423756054	30.9634139631468	35.091869158233	16.8376211878027	27.0226158223827	9.35296044196529	24.8595151532075	7.72576410776372	15.6079993873303	23.2416736908559	17.6147421657013	30.9030564310549	19.0282708580107	23.3136293369576	22.4869048923846	17.7221491301263	16.6741491374357	17.9742266996952	20.6422759754312	18.0150772149218	20.0167524610242	24.8023668425104	19.3762163822714	21.804656564339	27.8127507879494	8.80737108285065	24.8413030541941	13.8401545587653	23.1193490924829	20.9495719931884	31.1480196832523	15.0652400101393	21.4233350663935	12.7643059171748	18.1328228176337	0	14.9047818325165	21.7653423311826
33.7327665246629	27.72643066698	22.0716980967406	43.8758604589753	37.9611515177357	38.7465546525854	31.3016809371958	30.7170658136458	16.4919288394077	15.6831292641417	23.4909425419856	28.0912521231244	25.1798338358538	30.097770131919	32.6059176429123	9.44243768844519	23.7133946493908	24.8595151532075	12.9452774760942	40.8344015824866	21.3351281947781	17.8357156337298	18.3453075089792	52.0990640880002	31.7079389044085	12.9833518216121	15.3690741099161	16.6394176339065	17.9222967775829	24.5696082709543	15.0488850659595	10.9446436843342	12.1607152048158	26.7535734505947	26.7535734505947	18.7015270722604	23.6557912615785	30.097770131919	12.3478031310437	14.9055623510456	6.01955402638381	18.7015270722604	24.4697318145683	22.1773043077298	24.9458995687978	34.8959653703409	5.90152355527824	22.0069717093602	28.3999472014005	16.6056662796795
24.0394428106793	34.920453767092	12.0039059824379	17.460226883546	9.43796047759244	6.02076789087794	34.0474424229147	28.0225863563084	25.114024969484	37.1280686604139	28.7454954790087	18.5514910637676	30.8121650886106	68.2040112638516	36.8301660824799	71.8950518734248	6.94440841959216	7.72576410776372	40.8344015824866	39.8215700852804	40.8878730817217	21.8252836044325	4.98863625244172	15.3159884943386	14.0112931781542	10.2707216962035	18.5747094505809	26.6161995176006	11.0185897808786	30.288148675539	5.45632090110813	0	31.7458670609928	24.0830715635117	25.6083327625342	22.0371795617571	19.2981455028666	24.0078119648758	47.0083031480085	17.460226883546	4.3650567208865	17.7992604152654	12.7757757684483	27.5687792898095	34.2126067312726	20.2437413142562	34.6636857246869	16.8969937582703	37.6066425184068	24.0830715635117
22.8222558329234	34.357868781201	25.9831382657833	18.4768983223348	24.6850453630701	44.5270081043726	27.7153474835022	31.10588943154	25.886065520083	44.1649999084021	48.3943151735209	18.1094600034247	27.1719092975511	29.5262934838446	19.6841956558964	46.3157544844622	36.5052355800261	15.6079993873303	21.3351281947781	40.8878730817217	31.8933803032246	34.9941256104825	3.5993957770782	22.1015530171469	34.216478374694	13.8947263453386	16.0824066635409	25.34940318613	20.181078264686	21.8534743608319	21.6526152214861	11.452622927067	12.4070081709893	18.8244261904665	34.4342196007148	17.7348869598756	30.5001431636627	27.557873918255	34.7249400288634	26.095619383817	29.1326095707267	15.2886956550652	22.2767482544779	33.9811377638633	19.577794598297	20.0835851329726	17.5999867040956	18.2872527383812	24.2267023457187	25.3405737179356
21.0345124593444	32.671788183605	26.7814417562724	19.3517514625968	21.4811912953536	4.76644124694503	10.3670097121054	25.5975548447048	22.7222130676284	22.2433924857435	11.7998484528029	47.5154611804833	28.4584580332306	38.8762864203954	61.5541201656261	32.5239520379779	26.702903803908	23.2416736908559	17.8357156337298	21.8252836044325	34.9941256104825	11.5188996801172	17.7720166493236	31.525409650847	29.8638139854889	11.1801085130549	42.6444371136252	14.328387406975	20.1301159458358	16.925730142213	12.9587621401318	0	23.0377993602343	27.0098337326885	21.1947754114156	19.4591120809746	23.2803025113947	26.7814417562724	17.7213841232572	14.8100138744364	33.6927815643427	22.1431275404194	10.1141558166882	15.459575886473	14.9434374228547	10.0164345044497	26.425711030857	33.4419668132434	9.56954742655887	18.2713581132893
20.605236694868	0	8.88600832466181	11.3740906555671	11.5277945833451	22.0618137715742	17.0611359833507	3.5105218072738	3.89523652587915	22.8789179853362	0	3.55440332986472	25.0899058578686	26.6580249739854	28.8795270551509	41.8165097631144	3.23127575442248	17.6147421657013	18.3453075089792	4.98863625244172	3.5993957770782	17.7720166493236	0	0	7.0210436145476	27.1807313460244	12.1000964420927	8.66927641430421	16.5642096925735	0	4.44300416233091	19.3876545265349	4.3083676725633	11.4394589926681	26.5395448629899	4.14105242314337	8.97954525439509	3.55440332986472	0	4.06217523413111	3.55440332986472	15.183858884859	3.46771056572168	11.2244315679939	5.76389729167253	8.24209467794719	4.18165097631144	4.58632687724481	8.7493005042824	3.26841685504802
17.7132736499742	3.17458670609928	33.8291895868704	17.460226883546	27.1341363730783	30.1038394543897	26.190340325319	29.1003781392434	26.3099309204118	13.0449970969022	26.6161995176006	16.3689627033244	47.9300345822832	20.4612033791555	20.4612033791555	46.2182476329159	30.7538087153367	30.9030564310549	52.0990640880002	15.3159884943386	22.1015530171469	31.525409650847	0	10.721191946037	19.4002520928289	10.2707216962035	63.154012131975	30.8747914404167	25.4275148789505	16.0349022399912	5.45632090110813	11.9047001478723	14.5501890696217	11.0380744666095	26.7723478881039	27.9702663668456	14.7033489545651	20.7340194242109	12.311698443526	12.4715906311043	8.73011344177301	22.8847633910555	11.7111277877443	20.6765844673571	7.07847035819433	17.7132736499742	24.3929640284834	8.44849687913517	20.1464156348608	11.0380744666095
47.1885358876297	18.9887315938901	24.5736526509166	36.0413572213444	14.9434374228547	32.8354841456213	26.4166765997354	27.3040585010185	27.7715937493236	24.714880539715	17.2315247247281	30.7170658136458	8.43213571354982	38.3963322670572	14.3986246001465	10.8413173459926	27.2264901530042	19.0282708580107	31.7079389044085	14.0112931781542	34.216478374694	29.8638139854889	7.0210436145476	19.4002520928289	12.1351371115638	34.33083826231	31.3706204054255	20.2283116333765	16.1040927566687	28.8364291311777	11.5188996801172	33.509526342159	20.4780438757638	24.0087410957231	31.9457484461916	17.2969885164219	26.5136778601995	13.8226796161406	19.6904268036191	19.3078699400059	16.126459552164	22.0685715554348	20.9775083605386	12.1251575580181	20.7547741984093	19.587694142035	17.165419131155	10.8996039983904	38.7507599495224	17.6534860997964
28.6352186421327	26.610506212891	30.1862929852482	23.4172454673441	15.8224631536109	13.8787553955164	23.4172454673441	22.5860778041513	19.0465609537473	28.5986474816702	13.386382698558	14.63577841709	40.1766466351491	35.4460258538899	21.724983587868	12.9139221327265	24.1157712554325	23.3136293369576	12.9833518216121	10.2707216962035	13.8947263453386	11.1801085130549	27.1807313460244	10.2707216962035	34.33083826231	17.2185628436353	45.1529334144267	0	17.0513923305903	2.98689355450817	13.7210422660219	49.8946991491706	16.6315663830569	19.3461438846593	23.4172454673441	17.0513923305903	19.2576031803816	20.1241953234988	14.0728638625866	17.7720166493236	20.1241953234988	27.7085125372093	21.4182123176927	9.62880159019082	14.8335592065102	22.2718367216588	7.53312124409046	24.7863989321686	19.1390948531177	31.9631942442196
16.8787577181365	13.4751074014214	38.3799934022627	49.4087271385451	34.3381115248576	31.0325749269187	26.4689609670777	28.7564020383067	21.7553103838995	14.6035646714912	24.5322077255842	15.8813765802466	16.6079755087547	11.5801704230965	28.1232710275201	12.455981631566	16.8438842517767	22.4869048923846	15.3690741099161	18.5747094505809	16.0824066635409	42.6444371136252	12.1000964420927	63.154012131975	31.3706204054255	45.1529334144267	29.284807878469	12.9116882766233	14.3908913995762	4.3214630150331	9.92586036265415	9.625076715301	30.4794095984531	14.6035646714912	28.2335583648829	33.9213868704297	14.4882733714531	19.8517207253083	44.7936262519777	16.6376326078774	25.1455129187238	34.9493076846852	38.7350648298699	12.5379288791421	21.461319703036	19.9476227577977	23.3549655591862	20.4920988132215	24.4328870465333	14.6035646714912
11.4333935319084	14.3437118854851	26.5496590188066	16.9917817720362	9.84080025407505	18.8332556586609	24.8808233090531	17.9807214518902	13.3008076493434	9.76539182300933	18.5015045427224	25.0325356463034	30.9374177922229	17.0676379406614	10.4302231859597	12.4939571853208	21.3776475216365	17.7221491301263	16.6394176339065	26.6161995176006	25.34940318613	14.328387406975	8.66927641430421	30.8747914404167	20.2283116333765	0	12.9116882766233	5.92048145367117	12.9618307553675	13.6231486510495	13.2748295094033	16.5504367909444	15.6309680803364	17.4381996839452	21.0374440987115	18.2643978825632	21.7188188063621	13.6541103525291	15.5602397179819	13.0039146214563	12.8955486662775	21.7994426340271	14.8012036341779	11.1788037973923	16.4013337567917	10.5539017217616	7.13940410589758	19.5757854516547	12.1369869800259	12.5555037724406
16.8042707026108	17.5681011890931	19.3249113080024	16.7482564669354	23.5032705097326	16.6594063000021	18.8417885253023	12.525405477409	27.7961053060308	21.1019146466693	18.8535720078072	27.7795600052534	17.998691904512	14.342707611408	20.3817423951588	19.8932910523554	14.2740822161381	16.6741491374357	17.9222967775829	11.0185897808786	20.181078264686	20.1301159458358	16.5642096925735	25.4275148789505	16.1040927566687	17.0513923305903	14.3908913995762	12.9618307553675	15.4786910962155	13.8035080771446	7.54879347968843	24.156139135003	23.4241349187908	29.4316177966703	30.9198580928038	15.9477423415554	22.3762130934764	25.3639460917531	32.2081855133373	13.8035080771446	10.2663591323763	27.674023475052	20.0319202582952	10.806693823554	30.6848253877065	11.903025081016	12.0780695675015	14.0261453041953	8.91918983446264	12.2168979533348
8.83081572637199	14.7715463059313	60.9326285119667	16.2487009365245	16.4682779762072	26.2640640137787	19.2953323621228	33.8514602844259	15.3027149230967	38.5206272202088	11.1462125326768	29.1968844953174	27.8776731754096	23.801808012487	9.5207232049948	11.9475742180327	20.7724869927159	17.9742266996952	24.5696082709543	30.288148675539	21.8534743608319	16.925730142213	0	16.0349022399912	28.8364291311777	2.98689355450817	4.3214630150331	13.6231486510495	13.8035080771446	12.4352303085646	3.17357440166493	18.4644328824142	15.3870274020118	25.6804181468059	10.8324672910163	23.6631567036764	13.8969152746591	11.4248678459938	9.11385469196083	42.0725292106437	26.6580249739854	7.88771890122546	23.53089312454	17.3711440933238	8.23413898810361	27.964249800178	17.921361327049	11.465817193112	7.81187545025214	16.3420842752401
4.50739552700237	19.7915639958377	5.83144296305931	18.6606174817898	23.1156297634784	20.1084240105494	19.4381432101977	19.1981661335286	36.2135270765327	21.4489856112526	13.2748295094033	29.1572148152966	18.2947230213626	23.0827950621098	27.9423308646592	48.0236479310767	7.06841571279917	20.6422759754312	15.0488850659595	5.45632090110813	21.6526152214861	12.9587621401318	4.44300416233091	5.45632090110813	11.5188996801172	13.7210422660219	9.92586036265415	13.2748295094033	7.54879347968843	3.17357440166493	20.6530271608351	7.06841571279917	14.1368314255983	16.0867392084395	31.1010291363163	21.8915010910965	11.4582738923271	35.9605649388658	7.97462285546573	14.4397635275754	18.4662360496878	21.8915010910965	6.63741475470166	21.4842635481133	29.4198924262452	22.5369776350118	18.2947230213626	22.5733275989393	19.1390948531177	8.04336960421974
6.55621167563981	16.4501311134235	11.3094651404787	18.0951442247659	21.3962854009056	0	11.3094651404787	0	0	15.5992622627292	46.8929042410091	5.65473257023933	0	35.3420785639958	7.06841571279917	26.610506212891	23.1329968782518	18.0150772149218	10.9446436843342	0	11.452622927067	0	19.3876545265349	11.9047001478723	33.509526342159	49.8946991491706	9.625076715301	16.5504367909444	24.156139135003	18.4644328824142	7.06841571279917	0	6.8542212972598	31.1985245254584	0	4.39202529727327	0	5.65473257023933	0	29.0814817898023	5.65473257023933	13.1760758918198	11.0336245272963	5.95235007393614	6.11322440025874	36.0591642160189	33.2631327661137	14.5928582457789	17.399177139198	23.3988933940938
32.781058378199	6.8542212972598	14.1368314255983	33.1744310787374	11.207578067141	24.6988319159879	20.3570372528616	23.2705044042771	16.5252458673661	13.8660109002037	15.6309680803364	31.1010291363163	16.2619760189889	9.42455428373222	17.6710392819979	4.43508436881516	22.2762192160943	20.0167524610242	12.1607152048158	31.7458670609928	12.4070081709893	23.0377993602343	4.3083676725633	14.5501890696217	20.4780438757638	16.6315663830569	30.4794095984531	15.6309680803364	23.4241349187908	15.3870274020118	14.1368314255983	6.8542212972598	14.8508128107296	15.5992622627292	27.1427163371488	27.0841559998518	10.3174067948226	17.9066531390912	18.3657980913756	17.2334706902532	10.3670097121054	27.0841559998518	11.9530932379043	12.8967584935283	9.16983660038811	25.1321447566193	24.3929640284834	21.8892873686684	24.3588479948771	29.4652731629329
14.092087164881	21.8389671678209	14.2993237408351	32.0304851794706	27.0527746448232	13.8062436118408	24.5948368342364	19.771904431772	39.9597540154844	28.269927395674	16.0431437092296	29.313613668712	13.4581870501977	21.4489856112526	35.7483093520877	5.04682014382415	24.6988319159879	24.8023668425104	26.7535734505947	24.0830715635117	18.8244261904665	27.0098337326885	11.4394589926681	11.0380744666095	24.0087410957231	19.3461438846593	14.6035646714912	17.4381996839452	29.4316177966703	25.6804181468059	16.0867392084395	31.1985245254584	15.5992622627292	8.54672223590144	35.0810075775154	24.9891094500031	26.4913787198629	14.2993237408351	8.06628518713775	15.5249800614781	27.8836812946284	21.6572281900027	29.296175469028	7.52595986359742	17.0046012053174	29.842066937395	14.2993237408351	21.2183513573682	10.5595006086167	15.1211239558256
40.3862639219412	24.1268589663545	21.5633802011793	25.6548933675569	18.8287311527969	33.1744310787374	27.8665221061394	28.6692614260694	33.62887534009	36.6062687765379	21.0374440987115	17.4165763163371	16.9124550597485	41.4680388484218	36.2845339923691	31.2229939564588	18.8491085674644	19.3762163822714	26.7535734505947	25.6083327625342	34.4342196007148	21.1947754114156	26.5395448629899	26.7723478881039	31.9457484461916	23.4172454673441	28.2335583648829	21.0374440987115	30.9198580928038	10.8324672910163	31.1010291363163	0	27.1427163371488	35.0810075775154	41.5786202853509	28.3432032517368	23.7459085616226	21.5633802011793	9.35689081707979	12.321931543531	19.9046586472425	15.4599290464019	36.4109609400777	19.2062495719006	13.4490936805692	16.3468211112619	9.75718561139336	27.8237163886185	9.18676552949652	25.929440383381
31.5080075673952	50.9474934483699	34.4224982673792	31.5640218030706	28.0733508866251	32.485842285004	14.4936834810018	20.279227915805	11.2508045286315	45.535710553339	21.7994426340271	16.305393916127	38.8392825307891	24.9110184829718	15.0975869593769	42.6284808264759	29.0971675944354	21.804656564339	18.7015270722604	22.0371795617571	17.7348869598756	19.4591120809746	4.14105242314337	27.9702663668456	17.2969885164219	17.0513923305903	33.9213868704297	18.2643978825632	15.9477423415554	23.6631567036764	21.8915010910965	4.39202529727327	27.0841559998518	24.9891094500031	28.3432032517368	10.7881786428169	31.0215681523196	37.4420156592546	26.0143036838494	17.9445605002879	15.0975869593769	27.674023475052	21.7994426340271	18.4349482872391	24.156139135003	12.6032030269581	13.499018928384	15.5846058935503	28.244101142465	29.4316177966703
29.6064716720998	26.6665283312339	19.6427552439893	20.9522722602552	25.4824932894996	23.480994774424	32.4760220033956	38.8005041856578	30.1368299633808	32.5121466107408	13.4145645568707	36.6664764554466	10.2707216962035	20.4612033791555	38.4670623528123	23.109123816458	30.9522203844679	27.8127507879494	23.6557912615785	19.2981455028666	30.5001431636627	23.2803025113947	8.97954525439509	14.7033489545651	26.5136778601995	19.2576031803816	14.4882733714531	21.7188188063621	22.3762130934764	13.8969152746591	11.4582738923271	0	10.3174067948226	26.4913787198629	23.7459085616226	31.0215681523196	11.57888730172	30.7736498822499	40.9643784575503	26.190340325319	20.2975137521222	18.8163610104234	32.5782282095432	23.4334623963381	24.0667992178607	15.9419462849768	19.2576031803816	12.6727453187028	18.5347023840719	18.6643804617216
47.7783925862251	16.964197710718	18.6606174817898	20.7340194242109	10.9273886154625	6.43469568337579	23.6367821436004	9.98304638943487	24.7104067110459	16.4442223019604	18.2054804700388	31.1010291363163	19.5143712227867	34.016750617846	29.1572148152966	31.1010291363163	28.2736628511967	8.80737108285065	30.097770131919	24.0078119648758	27.557873918255	26.7814417562724	3.55440332986472	20.7340194242109	13.8226796161406	20.1241953234988	19.8517207253083	13.6541103525291	25.3639460917531	11.4248678459938	35.9605649388658	5.65473257023933	17.9066531390912	14.2993237408351	21.5633802011793	37.4420156592546	30.7736498822499	6.22020582726327	31.8984914218629	15.1062141519251	26.4358747658689	12.6819730458766	16.6883570975356	7.36603321649598	21.0142088758894	7.21183284320379	8.23262535961315	32.1042881407136	13.3973663971824	10.7244928056263
24.9640367649362	19.7190674244243	19.9365571386643	19.5644080720759	14.6560636262613	29.6985954617344	14.6733060540569	36.2303853186591	14.8568316211416	35.1983353620556	15.5602397179819	28.7086422796766	16.2619760189889	28.9080078510633	16.9460735678647	22.5165821801385	23.1989028522639	24.8413030541941	12.3478031310437	47.0083031480085	34.7249400288634	17.7213841232572	0	12.311698443526	19.6904268036191	14.0728638625866	44.7936262519777	15.5602397179819	32.2081855133373	9.11385469196083	7.97462285546573	0	18.3657980913756	8.06628518713775	9.35689081707979	26.0143036838494	40.9643784575503	31.8984914218629	6.54328029166419	12.7593965687452	16.746707996478	22.9173627691054	22.5623475910738	5.87603789350106	26.7257630831824	14.7935032681103	10.3201001658968	32.9274750161166	25.5187931374903	16.8658690276517
27.8170695380718	0	8.88600832466181	14.2176133194589	22.094939618078	13.4822195270731	23.4590619771072	8.7763045181845	21.4238008923353	17.9762927027641	21.6731910357605	26.6580249739854	18.1204875640162	25.5472739334027	23.3257718522373	6.27247646446716	22.6189302809573	13.8401545587653	14.9055623510456	17.460226883546	26.095619383817	14.8100138744364	4.06217523413111	12.4715906311043	19.3078699400059	17.7720166493236	16.6376326078774	13.0039146214563	13.8035080771446	42.0725292106437	14.4397635275754	29.0814817898023	17.2334706902532	15.5249800614781	12.321931543531	17.9445605002879	26.190340325319	15.1062141519251	12.7593965687452	21.3264199791883	13.3290124869927	21.3954375195741	19.0724081114693	9.35369297332822	13.4490936805692	18.5447130253812	10.4541274407786	11.465817193112	15.3112758824942	20.4276053440501
42.3695179538223	28.2736628511967	21.7707203954214	15.7578547624003	19.3330721658183	18.2316377695648	28.612946805411	24.5736526509166	33.2312366114065	31.4585122298372	18.9640421562904	15.5505145681582	14.63577841709	34.9886577783559	24.2976790127471	14.63577841709	18.3778808532778	23.1193490924829	6.01955402638381	4.3650567208865	29.1326095707267	33.6927815643427	3.55440332986472	8.73011344177301	16.126459552164	20.1241953234988	25.1455129187238	12.8955486662775	10.2663591323763	26.6580249739854	18.4662360496878	5.65473257023933	10.3670097121054	27.8836812946284	19.9046586472425	15.0975869593769	20.2975137521222	26.4358747658689	16.746707996478	13.3290124869927	4.66515437044745	16.305393916127	21.2397272150453	12.2767220274933	18.4925038107827	15.3251447918081	24.6978760788394	20.065180087946	37.3212349635796	12.8693913667516
28.7072957836267	15.8112910701838	16.9092973945021	15.4599290464019	15.0159783812181	22.4901985050028	18.8417885253023	22.0685715554348	19.1925489017832	29.4316177966703	18.2643978825632	33.8185947890042	30.3135863654939	28.685415222816	17.3622250032834	19.8932910523554	32.9401897295495	20.9495719931884	18.7015270722604	17.7992604152654	15.2886956550652	22.1431275404194	15.183858884859	22.8847633910555	22.0685715554348	27.7085125372093	34.9493076846852	21.7994426340271	27.674023475052	7.88771890122546	21.8915010910965	13.1760758918198	27.0841559998518	21.6572281900027	15.4599290464019	27.674023475052	18.8163610104234	12.6819730458766	22.9173627691054	21.3954375195741	16.305393916127	7.97387117077768	18.2643978825632	25.4275148789505	20.8917960086512	21.0053383782635	24.156139135003	23.3769088403255	16.3518480298482	32.2081855133373
36.0591642160189	20.9638866018629	23.5154122738002	22.6557090293817	26.2421340108668	20.9258396207343	30.3424674500647	13.4855410889177	10.8069062150915	41.8516792414686	14.061143452469	44.7551394888455	21.4182123176927	13.2748295094033	13.2748295094033	32.1273184765391	13.1024291261643	31.1480196832523	24.4697318145683	12.7757757684483	22.2767482544779	10.1141558166882	3.46771056572168	11.7111277877443	20.9775083605386	21.4182123176927	38.7350648298699	14.8012036341779	20.0319202582952	23.53089312454	6.63741475470166	11.0336245272963	11.9530932379043	29.296175469028	36.4109609400777	21.7994426340271	32.5782282095432	16.6883570975356	22.5623475910738	19.0724081114693	21.2397272150453	18.2643978825632	6.66054163538006	19.1636636526725	19.6816005081501	21.9872952536701	23.2030633441671	12.7242605435755	22.406745193894	18.1357276713031
24.6720597267498	5.95235007393614	21.2796515143217	27.0633516694963	20.3506022798087	7.90225785677729	25.535581817186	19.4002520928289	9.86622409515443	19.5674956453533	23.9545795658406	25.3718921901528	17.9737629683562	27.6226245618599	21.4842635481133	21.1833634984198	15.6249189440824	15.0652400101393	22.1773043077298	27.5687792898095	33.9811377638633	15.459575886473	11.2244315679939	20.6765844673571	12.1251575580181	9.62880159019082	12.5379288791421	11.1788037973923	10.806693823554	17.3711440933238	21.4842635481133	5.95235007393614	12.8967584935283	7.52595986359742	19.2062495719006	18.4349482872391	23.4334623963381	7.36603321649598	5.87603789350106	9.35369297332822	12.2767220274933	25.4275148789505	19.1636636526725	10.3382922336786	7.07847035819433	9.48925374105762	15.4060825443053	22.1773043077298	21.1537364166038	31.6090314271092
19.491440116767	22.0076078409315	21.854777230925	19.7253373981682	20.9006185576414	15.0722601592586	22.1910045729392	44.8303122685641	24.8716116010527	20.869283297435	30.3424674500647	24.3764822960317	26.3707719226848	16.8113671007115	30.4706028700397	21.7558868362149	38.9718055516495	21.4233350663935	24.9458995687978	34.2126067312726	19.577794598297	14.9434374228547	5.76389729167253	7.07847035819433	20.7547741984093	14.8335592065102	21.461319703036	16.4013337567917	30.6848253877065	8.23413898810361	29.4198924262452	6.11322440025874	9.16983660038811	17.0046012053174	13.4490936805692	24.156139135003	24.0667992178607	21.0142088758894	26.7257630831824	13.4490936805692	18.4925038107827	20.8917960086512	19.6816005081501	7.07847035819433	5.45233527590644	17.5422961050903	5.93342368260407	19.5228779234069	10.3454566773609	23.9610289711291
14.6327043195439	19.6686350269194	17.128103002609	27.885753660388	17.5422961050903	28.5986474816702	24.5202316668929	25.820142278137	26.6739022967811	24.0394428106793	12.3128853420552	23.4384567404123	25.4535276818957	10.1416399357553	21.4101287532612	48.7859280569668	21.3076879458294	12.7643059171748	34.8959653703409	20.2437413142562	20.0835851329726	10.0164345044497	8.24209467794719	17.7132736499742	19.587694142035	22.2718367216588	19.9476227577977	10.5539017217616	11.903025081016	27.964249800178	22.5369776350118	36.0591642160189	25.1321447566193	29.842066937395	16.3468211112619	12.6032030269581	15.9419462849768	7.21183284320379	14.7935032681103	18.5447130253812	15.3251447918081	21.0053383782635	21.9872952536701	9.48925374105762	17.5422961050903	18.8134769822708	11.6662001875355	26.7535734505947	14.4236656864076	26.5262817221289
11.6662001875355	22.6189302809573	15.5505145681582	50.7373651792455	12.8557513123088	32.804330934857	13.9039894962355	30.7170658136458	18.0441103772343	25.2341007191208	27.6651909103531	28.356820683112	18.653443080605	4.57368075534064	24.0118239655384	12.9139221327265	25.7789278937381	18.1328228176337	5.90152355527824	34.6636857246869	17.5999867040956	26.425711030857	4.18165097631144	24.3929640284834	17.165419131155	7.53312124409046	23.3549655591862	7.13940410589758	12.0780695675015	17.921361327049	18.2947230213626	33.2631327661137	24.3929640284834	14.2993237408351	9.75718561139336	13.499018928384	19.2576031803816	8.23262535961315	10.3201001658968	10.4541274407786	24.6978760788394	24.156139135003	23.2030633441671	15.4060825443053	5.93342368260407	11.6662001875355	20.447043376817	8.26213297738954	37.1523605972286	10.0936402876483
12.7951873024583	29.1857164915579	24.0782161055352	23.5431446365233	21.6920865815633	26.2923049428258	12.0391080527676	11.8904770891532	30.784933833561	24.9084994195192	31.3212567226475	28.0912521231244	18.8848753768904	12.5407375549663	16.3029588214561	9.44243768844519	12.7687509650566	0	22.0069717093602	16.8969937582703	18.2872527383812	33.4419668132434	4.58632687724481	8.44849687913517	10.8996039983904	24.7863989321686	20.4920988132215	19.5757854516547	14.0261453041953	11.465817193112	22.5733275989393	14.5928582457789	21.8892873686684	21.2183513573682	27.8237163886185	15.5846058935503	12.6727453187028	32.1042881407136	32.9274750161166	11.465817193112	20.065180087946	23.3769088403255	12.7242605435755	22.1773043077298	19.5228779234069	26.7535734505947	8.26213297738954	7.76716648565653	8.6434621917306	13.8380552330662
25.5187931374903	22.2709467381734	19.1390948531177	20.4150345099923	23.7945503579302	15.839250912925	8.42120173537181	28.3542145972115	17.82819794537	29.0386266736959	45.7471047708668	43.0629634195149	10.5077383507313	37.0819962779156	26.3162554230369	18.0132657441108	18.2691359961578	14.9047818325165	28.3999472014005	37.6066425184068	24.2267023457187	9.56954742655887	8.7493005042824	20.1464156348608	38.7507599495224	19.1390948531177	24.4328870465333	12.1369869800259	8.91918983446264	7.81187545025214	19.1390948531177	17.399177139198	24.3588479948771	10.5595006086167	9.18676552949652	28.244101142465	18.5347023840719	13.3973663971824	25.5187931374903	15.3112758824942	37.3212349635796	16.3518480298482	22.406745193894	21.1537364166038	10.3454566773609	14.4236656864076	37.1523605972286	8.6434621917306	9.42232361999643	27.2787099055931
16.5789260763305	16.6392130802445	27.1687151075867	19.8283955872913	22.415156134282	14.7924038698294	33.7464040283708	12.0043705478616	32.9080327186342	24.3252863637195	24.4134795575233	21.4489856112526	14.5797026377142	18.7678624098461	28.5986474816702	21.8695539565713	15.5992622627292	21.7653423311826	16.6056662796795	24.0830715635117	25.3405737179356	18.2713581132893	3.26841685504802	11.0380744666095	17.6534860997964	31.9631942442196	14.6035646714912	12.5555037724406	12.2168979533348	16.3420842752401	8.04336960421974	23.3988933940938	29.4652731629329	15.1211239558256	25.929440383381	29.4316177966703	18.6643804617216	10.7244928056263	16.8658690276517	20.4276053440501	12.8693913667516	32.2081855133373	18.1357276713031	31.6090314271092	23.9610289711291	26.5262817221289	10.0936402876483	13.8380552330662	27.2787099055931	6.57440171992418
21.9093655996064	21.7599835614273	13.3852530460096	33.5943605860632	21.280211519888	21.7204917582305	30.2349245274569	27.2176532525975	10.3544262080332	25.3405737179356	26.1175669190431	21.2589313083681	13.5859546487756	16.731566307512	23.6210347870757	12.9684112556494	23.6210347870757	21.1822848828053	27.4308791075718	8.84062120685874	14.3520211364511	19.2467690857654	3.5993957770782	30.9421742240056	17.8858864231355	13.8947263453386	21.4432088847212	13.8269471924346	25.6850087005095	23.1389728526456	19.6841956558964	8.58946719530026	22.905245854134	31.1327048534638	18.4768983223348	22.0157217432939	14.5870249913169	25.1957704395474	23.4191456008614	17.0971299411215	16.534724350953	29.3542956577251	16.1314383911736	15.7473565247171	11.0657099903418	7.30312186653548	28.7157677803665	8.12766788372497	20.3504299704037	26.0645901098766
19.133434073806	16.6179895941727	21.5803059313215	25.0500806104752	21.2715257192677	30.6414080160752	19.2953323621228	18.179487930525	21.5629164825453	17.5093760091858	17.3385528286084	22.8497356919875	36.8383538389341	26.1819888137357	23.801808012487	22.4017016588113	30.004703433923	17.9742266996952	25.3885952133195	17.8165580444347	14.1404834099501	16.2204913862874	21.7616530399881	16.925730142213	26.3289135545535	17.174637938422	24.8484123364403	12.3846805918632	10.845613489185	9.32642273142348	14.2810848074922	20.7724869927159	16.925730142213	22.7621888119416	18.9568177592785	17.7473675277573	16.5693989813243	17.1373017689906	19.5296886256304	23.2124299093207	21.5803059313215	8.38070133255206	10.5269785030837	16.0349022399912	30.1918429563799	29.43605242124	12.6942976066597	26.2075821556846	23.4356263507564	9.92197973853864
20.0985505466335	11.8656683441088	6.11823523993108	13.0522351785196	5.51192363957755	2.81298171950854	18.762588069122	12.0854029430737	21.2322318828659	22.5038537560684	20.8915349656183	8.15764698657478	14.3958476233673	17.8448527831323	14.0209557581754	28.7916952467345	15.7590907695195	7.94107228781616	9.21024659774572	8.58699682797345	2.0652270852088	20.3941174664369	4.66151256375702	12.8804952419602	19.1352213265334	19.194463497823	17.3566957161165	7.95867998690222	10.2960593034439	6.65930366251002	10.1970587332185	0	13.596078310958	27.1921566219159	16.3152939731496	15.0480866742642	14.5978946075549	19.3744115931151	0	12.8191595503318	8.15764698657478	11.8800684270506	8.953514985265	9.66037143147013	22.0476945583102	22.463085905061	11.9965396861394	3.94724854189102	5.02009045327679	15.9402297438817
27.0443731620142	12.5660723783096	11.2309271881142	16.5872155393687	21.4811912953536	7.14966187041755	16.5872155393687	15.3585329068229	3.7870355112714	18.2713581132893	25.2853895417206	20.7340194242109	21.6826346919852	17.2783495201757	15.1185558301538	16.2619760189889	27.4882833275523	18.9603127478035	28.9830379048109	24.2503151160361	24.4958879273378	12.4788079867936	3.94933703318303	30.3128938950452	27.3040585010185	33.5403255391647	20.5869696410605	14.328387406975	18.7881082161134	8.46286507110649	2.15979369002197	53.4058076078159	9.42455428373222	15.8881374898168	12.9011676417312	20.1301159458358	7.27509453481084	13.8226796161406	11.5188996801172	17.7720166493236	8.63917476008787	17.446100486391	16.8569263611471	19.0971231538785	12.1415429060694	17.0279386575645	26.425711030857	6.68839336264868	13.8226796161406	15.8881374898168
14.9948999710178	18.8117836000041	32.6406840440548	22.3352605282589	10.6527474697578	17.8387603103487	16.2587558257178	17.6395031405095	19.5725993750858	13.5914364269324	18.0252281881573	20.3234447821473	24.1514495331519	22.3249961622073	20.0155138005996	17.3890436638694	27.4338510833393	26.1605081668831	15.0985513533059	8.64367667502278	21.8280189451525	20.5287321031791	5.63073794830055	18.1517210175478	24.9386078883065	13.041782747902	36.6896488652563	13.8193416109206	14.8285210531701	7.03842243537569	10.0077569002998	11.1974902380977	28.3669752698475	10.7598871713215	19.7075828190519	26.7870057734686	17.1144798165451	18.4758588928612	19.5812521599555	12.6691603836762	12.9331012250028	9.5667877762388	16.8235463089468	20.096548269428	18.6423080720762	24.9914999516963	24.6344785238149	10.3305877680514	7.57983954578921	15.2903659802989
29.0476600629041	6.28303618915482	25.0536068042548	26.7238472578718	11.207578067141	10.7244928056263	27.6453592322812	10.2390219378819	17.9884186785391	7.14966187041755	18.5426189972618	15.5505145681582	21.6826346919852	8.63917476008787	12.9587621401318	0	30.6298014221297	11.0092138535633	17.8357156337298	14.5501890696217	13.1227971039309	13.43871629347	3.94933703318303	25.4628308718379	13.6520292505092	4.06549400474723	7.35248915752159	4.21423159028677	17.446100486391	16.925730142213	31.3170085053185	0	9.42455428373222	26.2154268581977	16.5872155393687	11.4070657026403	21.0977741509514	6.9113398080703	18.60745332942	3.94933703318303	10.3670097121054	18.7881082161134	12.6426947708603	12.731415435919	18.6792967785684	26.0427297115692	28.4584580332306	11.1473222710811	17.0125287583269	23.8322062347252
16.527116932342	16.964197710718	19.4381432101977	11.0581436929125	0	0	9.3303087408949	11.5188996801172	15.6215214839945	7.14966187041755	26.5496590188066	9.07113349809226	6.09824100712085	9.71907160509886	16.1984526751648	18.2947230213626	16.4929699965314	14.6789518047511	16.7209834066217	21.8252836044325	2.62455942078619	5.75944984005858	0	30.9191517729461	23.0377993602343	12.1964820142417	8.82298698902591	35.3995453584088	13.0845753647933	19.0414464099896	17.8182979426812	14.1368314255983	7.85379523644352	4.76644124694503	12.4404116545265	14.0910811620851	9.82137762199463	14.254638354145	5.31641523697715	14.8100138744364	5.18350485605272	18.1171043512522	10.1141558166882	8.18448135166219	11.207578067141	18.0295821080095	21.343843524923	6.68839336264868	14.3543211398383	0
13.9583861481364	11.6742865966231	12.0391080527676	19.2625728844282	21.6920865815633	16.6056662796795	9.63128644221409	23.7809541783064	4.39784769050872	5.53522209322649	25.4485210871511	24.0782161055352	0	17.5570325769528	5.01629502198651	0	31.0098237722802	18.4670683995255	10.3562219808754	11.2646625055136	14.2234187965187	4.45892890843245	22.931634386224	30.9778218901623	17.8357156337298	21.2454847990017	17.0767490110179	0	12.4676847148402	13.1037910778423	10.032590043973	0	4.86428608192631	11.070444186453	19.2625728844282	17.1430664829053	13.5175950066163	0	30.8695078276093	11.465817193112	14.0456260615622	6.23384235742012	7.83031418066186	4.22424843956758	4.33841731631265	18.6111815308485	0	0	34.5738487669224	0
16.5517475089923	26.6977537742447	8.15764698657478	19.5783527677795	12.1262320070706	2.81298171950854	12.2364704798622	32.22774118153	21.2322318828659	11.2519268780342	11.9380199803533	22.4335292130806	12.7963089985487	5.09852936660924	26.7672791746985	21.5937714350509	24.1021388239709	14.4383132505748	9.21024659774572	37.2103195878849	16.5218166816704	19.2611109405238	4.66151256375702	11.4493291039646	15.1067536788422	32.3906571525763	41.6560697186797	17.90702997053	10.2960593034439	8.32412957813753	8.92242639156616	0	19.7761139068479	5.62596343901709	21.7537252975327	20.5921186068878	10.3043961935681	11.2167646065403	12.550226133192	13.984537691271	11.2167646065403	8.71205017983714	9.94834998362778	20.3941174664369	26.4572334699723	14.1872121505648	19.194463497823	6.57874756981837	30.1205427196607	21.5661931828988
13.5221865810071	12.2519205688519	24.6216480662504	25.5719572898601	26.6179979094599	34.8546016182855	26.9542252514742	11.5188996801172	13.4913140089043	28.0028423258021	20.8604463719195	18.7902051031911	14.2292290166153	17.8182979426812	34.016750617846	22.8684037767032	14.7258660683316	25.6881656583144	25.0814751099325	11.8220286190676	16.4034963799137	26.6374555102709	7.40500693721818	18.1877363370271	19.8381050046462	14.483322391912	22.0574674725648	13.2748295094033	13.0845753647933	19.0414464099896	11.3389168726153	9.42455428373222	15.707590472887	12.5119082732307	12.4404116545265	14.0910811620851	22.3709156945433	20.7340194242109	21.9302128525308	14.8100138744364	20.7340194242109	19.6268630471899	13.2748295094033	13.6408022527703	15.4104198423189	6.00986070266982	19.0570031472527	10.8686392143041	11.9619342831986	17.2783495201757
7.72696376057549	19.3876545265349	19.9935187304891	29.6200277488727	12.0081193576511	12.2565632064301	13.3290124869927	17.552609036369	17.0416598007213	14.2993237408351	43.346382071521	24.43652289282	31.3623823223358	4.16531640218522	9.71907160509886	26.1353186019465	15.1466050988554	10.2228414354516	5.73290859655601	43.650567208865	3.37443354101081	20.9808529887848	0	10.9126418022163	26.3289135545535	13.0676593009733	17.0157606216928	17.3385528286084	15.5289465867876	14.5077686933254	5.55375520291363	0	12.1172840790843	21.4489856112526	10.6632099895942	12.0780695675015	22.4488631359877	14.4397635275754	30.7592595853678	8.88600832466181	15.5505145681582	12.0780695675015	17.3385528286084	5.84605810833014	6.00405967882555	5.15130917371699	2.61353186019465	17.198725789668	13.6707820379412	12.2565632064301
18.8720859448323	14.3746472813561	26.1597441333502	21.0828160126556	11.9407841089166	16.8384559938806	18.602484717049	24.1143320406191	19.1121418325846	18.1748413902203	26.6559994421129	15.6958464800101	19.1496166204916	13.0798720666751	13.8065316259348	4.10348927581964	8.45567487138592	25.1051231800883	22.5030057061077	18.7656644075495	25.9021939098151	11.6265529481556	9.30124235852451	6.5271876200172	17.7986736490284	8.89089343094255	9.8949386792814	15.8801698804077	21.6727977286008	18.9821272622949	12.3532125074154	6.34175615353944	2.81855829046197	5.88009574389481	13.0217393019343	15.8030816771048	22.5187972890593	15.6958464800101	25.0418063498737	15.2806124461474	8.13858706370895	15.3515650577589	20.9845101991102	7.34308607251935	11.3123217873947	22.9161043615821	16.4139571032786	19.5026049452933	20.033445079899	24.589491292651
19.1464588757623	26.4221132485519	11.5596745462415	11.1560033716108	24.3987982700592	20.4999154514627	20.2569534905565	28.8142387278447	11.4616472996002	8.60490278209546	24.7036018177518	27.5230346339083	11.2250807918685	19.9542001095835	30.2753380972991	14.2472179281407	12.0100514766145	22.2132810496676	20.5978839840862	19.3144102694093	27.8714274773755	12.8440828291572	5.03278347591465	13.1337989831983	21.7465952662979	16.8376211878027	16.8651786692885	6.44441786550047	14.108895423984	19.7716493696647	5.50460692678165	6.00502573830726	11.3428263945804	13.1604395490872	32.2936939704524	16.6741491374357	15.2970129333722	17.0642814730231	16.9372520824051	5.03278347591465	23.1193490924829	15.3915222807099	16.1110446637512	16.8035369343861	22.0184277071266	18.5082435799035	20.7232260772956	18.4670683995255	25.7446231652557	28.8517328576142
15.6778974852256	5.24496934051185	28.8473313728152	16.3468211112619	6.82200404086845	18.6512918358719	2.88473313728152	24.0394428106793	17.7826015311874	24.0394428106793	3.51796724058721	14.4236656864076	5.65633948486572	22.5369776350118	29.2980709255154	12.7267638409479	16.3905291890995	14.6789518047511	29.0799711419508	40.4874826285125	16.4320241997048	13.0213648557846	8.24209467794719	18.9785074821152	18.6973444083061	18.0295821080095	16.8787577181365	14.0718689623489	19.6049824863792	16.189828831682	2.25369776350118	0	9.83431751345971	9.94735564579833	14.4236656864076	14.7037368647844	15.1828059856922	10.8177492648057	7.39675163405517	9.27235651269059	8.11331194860426	31.5080075673952	21.9872952536701	15.1828059856922	13.6440080817369	13.5875111538622	6.36338192047393	8.14239191974621	31.0663568630317	12.4341945572479
26.7868077033284	7.75506181061394	29.323827471384	7.58272710371141	8.64584593750879	7.35393792385805	21.3264199791883	19.3078699400059	19.4761826293958	12.2565632064301	9.53620405573463	14.2176133194589	4.18165097631144	19.9935187304891	13.3290124869927	14.63577841709	18.5798355879292	8.80737108285064	18.3453075089792	13.7187496942147	8.9984894426955	18.7593509076194	0	17.460226883546	21.9407612954613	17.7720166493236	16.6376326078774	12.1369869800259	17.9445605002879	14.5077686933254	8.88600832466181	0	5.38545959070413	17.1591884890021	22.7481813111342	10.3526310578584	17.9590905087902	17.7720166493236	17.3163239147256	3.04663142559834	16.8834158168574	20.0150867118596	18.2054804700388	9.35369297332822	13.4490936805692	12.3631420169208	10.4541274407786	11.465817193112	17.4986010085648	23.6960221990982
6.32616916070508	12.6983468243971	14.1864343428811	11.6401512556973	18.8759209551849	6.02076789087794	11.3491474743049	30.1781699221783	13.1549654602059	31.107300769536	20.2283116333765	15.2776985231028	6.84714779746903	8.18448135166219	17.7330429286014	17.9737629683562	12.8967584935283	17.7692574478566	29.5697390769731	21.4423838920741	26.5218636205762	31.525409650847	0	39.8215700852804	48.5006302320723	14.1222423322799	13.0022966154066	10.6464798070403	15.2565089273703	16.0349022399912	42.286486983588	11.9047001478723	2.6454889217494	13.0449970969022	23.2803025113947	13.5613412687736	10.1085524062635	8.73011344177301	14.5501890696217	9.97727250488344	12.0039059824379	22.0371795617571	6.38788788422415	13.7843896449047	42.470822149166	15.1828059856922	12.8384021202544	11.2646625055136	10.7447550052591	13.0449970969022
20.605236694868	7.75506181061394	13.3290124869927	18.0089768713146	24.9768882639143	13.4822195270731	19.9046586472425	28.0841744581904	30.1880830755634	21.2447095578121	11.2700593385955	27.5466258064516	16.7266039052458	9.99675936524454	2.22150208116545	22.9990803697129	15.3485598335068	10.0655669518293	9.17265375448961	16.2130678204356	11.6980362755042	19.7466851659151	0	19.9545450097669	16.6749785845506	12.5449529289343	9.07507233156951	9.53620405573463	19.3249113080024	29.0155373866508	17.7720166493236	9.69382726326743	14.0021949358307	14.7078758477161	17.0611359833507	14.4936834810018	10.4761361301276	3.55440332986472	14.5821675071373	5.07771904266389	5.33160499479709	31.7480685774325	14.7377699043172	21.5134938386549	11.5277945833451	5.15130917371699	10.4541274407786	6.87949031586721	9.8429630673177	18.7933969165261
32.6786175707672	18.3778808532778	11.6628859261186	12.4404116545265	14.7099462131226	20.1084240105494	10.8853601977107	24.9576159735872	7.45572616281556	26.8112320140658	18.0158400484759	16.5224217286681	9.14736151068128	20.6530271608351	26.7274469140219	9.14736151068128	15.9039353537981	16.513820780345	0	9.54856157693923	12.7947271763327	2.15979369002197	6.66450624349636	15.0048824780474	15.3585329068229	10.2907816995164	16.5431006044236	4.74101053907261	12.8329489154703	17.4546592091571	7.28930370382414	10.6026235691988	11.7806928546653	15.1930314746373	10.3670097121054	10.5683108715638	14.732066432992	11.6628859261186	17.9429014247979	13.3290124869927	1.94381432101977	28.685415222816	11.3784252937743	22.507323717071	7.3549731065613	2.25369776350118	4.57368075534064	21.3192538434427	13.1581277115185	14.2993237408351
18.9162828674198	17.7985025161632	16.3152939731496	15.2276077082729	20.9453098303947	9.8454360182799	11.4207057812047	12.0854029430737	5.58742944285944	9.37660573169515	9.94834998362778	11.2167646065403	6.39815449927434	14.0209557581754	17.8448527831323	4.79861587445575	15.7590907695195	7.21915662528741	18.4204931954914	22.8986582079292	22.7174979372968	6.79803915547898	0	22.8986582079292	19.1352213265334	28.7916952467345	3.47133914322331	5.96900999017667	5.54403193262363	13.31860732502	6.37316170826155	0	13.596078310958	9.37660573169515	2.17537252975327	15.0480866742642	13.7391949247575	15.2955880998277	6.27511306659598	8.15764698657478	15.2955880998277	9.50405474164052	10.9431849819906	19.3207428629403	9.92146255123959	9.45814143370989	14.3958476233673	11.8417456256731	6.27511306659598	7.50128458535612
23.3622754075616	8.92014151925078	14.8934505723205	13.0828742282345	27.4664589251062	12.0839355556353	16.1199700312175	23.3622754075616	22.0821507276952	29.8070410372337	11.1113261084744	28.9108158168574	20.6137724184367	25.1874531737773	35.0434131113424	8.24550896737467	31.8576482830385	17.366647205621	32.7825477493203	13.5255278675356	22.1793753869255	10.7077095617991	4.00496149843913	14.7551213100389	1.73053891907863	8.24550896737467	20.8769269599486	6.83773914367656	17.0113655880303	20.0248074921956	7.66574661810614	0	11.6811377037808	13.6951269630533	15.8863472771419	19.0527294585939	18.4439016375486	31.5390718002081	10.7825886496438	24.0297689906348	11.3891092611863	12.2481832233818	13.6754782873531	23.9770721288132	16.1010276457519	16.2520176748254	29.8899700067332	19.2173555771877	6.46955318978628	8.86155274079922
16.189828831682	64.6255150884495	8.88600832466181	8.12435046826223	17.8406344742245	21.011251211023	8.12435046826223	8.7763045181845	13.911559020997	11.6729173394572	4.95387223674526	13.9637273673257	15.9300989573769	7.93393600416233	9.5207232049948	35.8427226540981	17.3104058272633	9.88582468483236	13.1037910778423	7.12662321777388	7.71299095088186	5.64191004740432	0	19.5982138488782	8.7763045181845	22.4017016588113	4.3214630150331	8.66927641430421	7.88771890122546	4.14507676952154	23.801808012487	9.23221644120708	9.23221644120708	11.6729173394572	9.47840887963926	18.7333323904105	12.827921791993	17.7720166493236	7.81187545025214	5.80310747733016	5.07771904266389	16.7614026651041	22.2924250653537	10.6899348266608	21.9577039682763	5.88721048424799	14.9344677725409	3.27594776946058	20.3108761706556	10.5056256055115
25.8537403812966	3.4141781556162	12.9098611509238	26.2891717982448	6.34391211347605	30.7570359708529	9.38898992794456	17.3870183850825	20.5786080612483	29.1382446039659	10.304988945305	24.6460985608545	12.8868489207082	14.6702967624134	17.604356114896	11.0458705034642	21.3386134726013	24.0956378681763	24.2296514269537	14.8247209388598	3.5654392131435	20.864422062099	13.4128427542065	19.7662945851464	30.137498534143	2.76146762586605	25.9695466092083	0	10.0270766220767	3.83224078691614	16.1373264386547	0	8.53544538904051	8.63355395673063	26.2891717982448	21.877258084531	15.8130356681171	14.0834848919168	4.81486662971516	12.0715584787859	14.0834848919168	18.2310484037758	27.4799705208133	18.5309011735748	10.1502593815617	10.8857854237038	9.66513669053116	19.6865917843999	14.4445998891455	20.5046906472352
14.9948999710178	5.37479531428689	27.0979263761964	9.85379140952597	11.3185441866177	11.8925068735658	20.6929619600045	26.7633840752557	24.9719371337302	15.2903659802989	5.40756845644718	12.3172392619075	3.8642319253043	29.2534432470302	27.7137883392918	21.7363045798367	12.3172392619075	14.8242879612338	27.8131209139846	10.3724120100273	8.10754989391377	6.15861963095373	15.4845293578265	10.3724120100273	10.3403983927124	13.041782747902	14.6758595461025	5.40756845644718	11.4801453314866	10.0548891933938	6.15861963095373	0	11.1974902380977	6.229408362344	14.4522274006381	19.1335755524776	9.85379140952597	22.1710306714334	17.6862922735081	19.0037405755144	9.23792944643059	21.5252724965373	18.0252281881573	23.9862027731882	11.9843409034775	19.993199961357	6.52089137395101	14.3038907557635	20.4655667736309	7.92833791571055
12.3128853420552	8.82689962183701	21.2397272150453	3.23652986134024	14.7612003811126	12.5555037724406	15.7780830740337	7.49196727162092	11.6382066931755	15.3456157218718	17.7614443610135	16.6883570975356	4.75960273726505	3.79280843125809	13.2748295094033	28.5576164235903	5.51681226364813	2.14813928850016	13.7030498161583	0	13.8269471924346	21.9140042694912	6.93542113144336	25.5515515368966	10.4887541802693	5.35455307942319	20.6587012425973	5.92048145367117	11.7834825048795	32.2001695388442	3.79280843125809	0	11.0336245272963	8.37033584829372	11.3278545146908	8.24843775341565	16.6085084989828	6.06849349001294	3.11204794359638	10.403131697165	3.03424674500647	9.4267860039036	10.3608425439245	3.19394394211208	6.5605335027167	3.51796724058721	17.848510264744	3.91515709033093	7.46891506463132	13.9505597471562
19.2315542485434	15.6824583281304	16.5872155393687	17.69302990866	16.1389124166831	35.462322877271	5.30790897259799	23.7545308958861	11.8155507951668	16.7778731892465	17.8009142373713	25.7101840860215	9.1067065706338	11.403710683316	9.3303087408949	23.4172454673441	20.3570372528616	25.2477971041718	27.8237163886185	13.9681815068368	14.2776032490769	26.7238472578718	5.68704532778356	11.6401512556973	25.3927744059472	14.63577841709	15.5284571006856	5.66392725734541	11.5949467848014	13.5405841137704	11.403710683316	0	18.0951442247659	14.4899813907129	8.84651495432998	21.9015661490694	6.28568167807657	23.2221017551162	27.220046013323	16.1132950953867	28.1982664169268	16.7482564669354	11.3278545146908	6.11107940924111	20.6219436435395	2.88473313728152	13.6600598559507	8.5611435041903	21.4357862354919	15.2526119902241
17.4479826851705	27.72643066698	41.1336191802894	8.5611435041903	14.0998562780161	22.140888372906	14.4469296633211	17.8357156337298	17.5913907620349	12.9155182175285	10.7666819984101	18.0586620791514	4.72121884422259	10.032590043973	15.0488850659595	16.5242659547791	15.5049118861401	11.3643497843234	10.3562219808754	38.0182359561083	12.1915018255875	22.2946445421622	4.58632687724481	15.4889109450811	13.8722232706787	2.3606094221113	17.0767490110179	7.83031418066186	13.2469150095178	3.27594776946058	5.01629502198651	21.8892873686684	14.5928582457789	22.140888372906	14.982001132333	18.7015270722604	12.6727453187028	14.0456260615622	31.8984914218629	2.2931634386224	4.01303601758921	22.5976785456479	28.3848889048993	25.3454906374055	18.4382735943288	10.4687896111023	4.72121884422259	16.8288607189225	16.0521440703568	3.69014806215099
7.7965760467068	9.78115904041398	10.9273886154625	18.8287311527969	12.7221156437817	10.4346416487175	12.7766389965408	8.30190967936372	11.0540496004679	19.323410460588	5.74046681487711	13.4490936805692	19.7780789420136	8.40568355035577	15.7606566569171	19.7780789420136	26.745356751132	19.638057144194	16.2690649361725	4.71898023879622	17.0241692159104	14.0094725839263	7.6851963888967	8.25821541789339	28.2264929098367	15.8224631536109	12.8767918218216	3.28026675135835	16.3217156317588	8.23413898810361	7.3549731065613	6.11322440025874	10.1887073337646	15.4587283684704	20.6219436435395	14.3631097559477	27.6060343969579	25.2170506510673	17.2424277956016	22.094939618078	11.7679569704981	19.5860587581105	17.2214004446313	15.9265583059372	11.8133930977973	15.5931520934136	26.7004065717183	4.33841731631265	4.13818267094438	7.72936418423519
18.0295821080095	10.4395062835188	13.1581277115185	12.7593965687452	2.58636416934024	23.098907581349	16.2682306251501	10.6328304739543	26.2179381549558	14.2993237408351	14.0042157461837	19.1390948531177	9.38190924172438	17.9429014247979	14.9524178539982	11.2582910900693	11.9619342831986	8.46862604120254	4.63042617414139	8.39433984785866	27.8607076975765	14.6201419016872	5.4683128151765	10.0732078174304	15.3585329068229	7.03643193129329	4.07214784108888	15.1712337250324	9.29082274423192	15.6237509005043	2.99048357079965	8.69958856959898	13.0493828543985	13.1993757607709	5.10375862749807	17.6525632140406	27.1976611070621	11.9619342831986	6.13432527343518	20.5061730569119	5.9809671415993	20.4398100373102	9.33614383078915	8.81405684025159	0	16.6426911766241	8.44371831755195	7.71737695690232	5.88895226249777	18.6991156610921
6.76109329050355	5.65473257023933	12.6347930866285	13.4771126257371	10.5071044379447	12.0650544063296	18.6606174817898	11.5188996801172	13.846348588086	22.3426933450548	19.912244264105	10.6909787656087	6.09824100712085	20.6530271608351	18.2232592595604	13.7210422660219	13.2532794614984	17.8899725120404	37.6222126648988	21.8252836044325	24.6052445698705	4.31958738004394	4.44300416233091	27.2816045055406	12.4788079867936	8.00394132184612	3.30862012088472	11.3784252937743	12.8329489154703	9.5207232049948	3.64465185191207	0	0	14.2993237408351	17.6239165105793	12.0780695675015	5.72913694616354	12.6347930866285	6.97779499853251	15.5505145681582	9.71907160509886	16.6073456553145	7.58561686251618	23.5303838860288	14.7099462131226	33.8054664525178	19.4381432101977	12.5407375549663	2.39238685663972	3.57483093520877
17.1710305790566	14.0021949358307	19.9935187304891	8.68854147300266	21.614614843772	27.5772672144677	27.2504255289629	16.8212503265203	4.86904565734894	31.3223281942102	14.4487940238403	23.6960221990982	8.13098800949447	14.8100138744364	10.181884538675	12.1964820142417	12.7904665279223	5.76673106615221	28.66454298278	10.3929921925869	12.7478600438186	23.0377993602343	20.3108761706556	20.7859843851738	8.7763045181845	6.9694182938524	27.7293876797957	6.50195731072816	4.02602318916716	12.0898072444378	3.70250346860909	10.7709191814083	8.97576598450688	19.7466851659151	11.0581436929125	10.9277772277394	11.8480110995491	18.5125173430454	10.6328304739543	15.2331571279917	10.3670097121054	16.6792389265497	8.66927641430421	14.8100138744364	3.20216516204029	4.29275764476416	13.0676593009733	19.1096953218534	8.20246922276475	12.9374833845651
16.2063659397838	15.248717043342	5.59119624922541	26.0922491630519	20.4003106390657	21.207985772924	20.687426122134	29.6816591008262	18.3820150659466	24.4213169506397	8.86409161462565	18.1713878099826	25.2151987710166	18.3461126927709	22.7142347624782	23.0225727909282	14.6133538332028	14.349087719251	8.11625261984334	11.7709394720535	14.1549272132289	14.7545456576782	7.98742321317916	34.3319067934894	20.7081342563904	5.75564319773204	40.4469515901413	6.8185320112505	13.0280300952825	14.8337859673327	28.8296056600685	10.165811362228	12.707264202785	12.853324710863	29.0742204959721	18.4563759683169	7.65111065683477	8.38679437383811	12.1859405431836	9.58490785581499	11.881292029604	21.1705489048341	17.0463300281262	11.7709394720535	12.0890729712982	17.8270025337622	12.3335211379972	5.41083507989556	11.1823924984508	12.2106584753199
15.2721166091374	6.38652149109384	28.5397679133256	17.9532215249638	17.4047094689719	3.02809208629449	22.8318143306605	8.6730538767941	16.8411696854187	18.8414618702768	31.4133780659494	18.2947230213626	11.4790418957569	13.7210422660219	24.6978760788394	3.44371256872707	2.6610506212891	18.1328228176337	20.7733629145794	20.5414433924071	18.5263017937849	23.579865227534	3.34532078104915	11.2977938658239	17.3461077535882	14.63577841709	2.4911963263132	7.13940410589758	7.38893667658915	10.7528167962294	10.0620976617494	5.3221012425782	2.6610506212891	5.3832748200791	7.80574848911469	18.1881518192964	19.7197856567108	10.9768338128175	6.75497465404156	17.562934100508	8.04967812939952	4.54703795482409	24.2739739600518	15.4060825443053	19.7780789420136	19.5143712227867	8.60928142181767	19.8291191457349	17.1126024569053	22.2060086328263
16.4320241997048	2.2905245854134	16.534724350953	15.1174622637284	27.2386707454567	15.2043442307614	15.7473565247171	26.440006016809	12.080163909372	26.0645901098766	12.2906197266085	22.8336669608398	17.2912150075325	12.7947271763327	7.87367826235857	14.8210414350279	15.0315675917754	11.7059995404977	19.3032112238468	8.84062120685874	15.9466901516123	17.4970628052413	7.1987915541564	9.94569885771608	3.8882361789425	16.6736716144064	24.1236099953114	3.07265493165212	17.123339133673	2.57099698362729	15.7473565247171	14.3157786588338	4.77192621961125	20.2724589743485	9.23844916116738	9.78476521924171	13.9239784008025	14.1726208722454	16.1511348971458	12.5978852197737	12.5978852197737	15.2886956550652	14.5951109253476	9.11689061957308	7.66087614715969	7.30312186653548	12.0420961659602	16.2553357674499	9.69068093828747	10.8602458791153
13.902328372441	18.531171796447	10.4919134435766	11.9907582212304	21.0648455237831	8.26948842843476	12.5902961322919	18.5042565142444	11.4979873354264	11.0259845712463	18.2785948494366	14.988447776538	7.05338718895906	11.2413358324035	15.9252257625716	0	25.2078439878139	4.24451618450633	20.3069292456321	5.25910448299579	12.9014487190454	9.159606974551	18.8426200619335	14.7254925523882	5.18119182398844	14.988447776538	8.92928803708646	10.9671569096619	13.3877397615679	7.34128054361045	20.6091156927397	10.9006892920276	9.08390774335636	4.13474421421738	12.7901421026458	13.9698154033752	6.94201791755444	14.988447776538	17.6786819928397	6.85186184070308	23.2320940536339	20.9547231050628	12.4294444976169	14.1995821040886	8.10186366299351	12.1645373258859	13.2251009792982	19.3399326148877	10.146026187195	15.8498528211666
10.0417925664863	4.5810491708268	22.8336669608398	14.2776032490769	14.4705438335239	15.2043442307614	22.046299134604	6.221177886308	24.1603278187441	19.5484425824075	6.14530986330425	8.66104608859442	13.5859546487756	9.84209782794821	11.8105173935379	25.9368225112988	11.452622927067	11.7059995404977	16.2553357674499	15.4710871120028	11.1626831061286	10.4982376831448	7.1987915541564	9.94569885771608	13.997650244193	6.4842056278247	17.422607218836	5.37714613039122	3.66928695721564	0	4.9210489139741	0	15.270163902756	10.8602458791153	11.7580262051221	20.7926260908886	18.5653045344034	9.44841391483028	3.23022697942916	9.89833838696506	2.36210347870757	12.2309565240521	9.21796479495637	11.6033153340021	3.40483384318208	20.9964753662895	10.1894659865817	6.09575091279373	9.69068093828747	8.68819670329221
17.267768779502	0	16.6456212278876	9.34491016302463	16.1010276457519	21.7510840001435	22.4277843912591	20.7664670289436	7.68074807919832	13.6951269630533	18.8037826451105	22.7782185223725	20.6137724184367	6.57063995837669	15.3314932362123	4.12275448368734	21.503912591051	13.0249854042157	19.2173555771877	11.0663409825292	6.21022510833915	18.4951346976529	10.0124037460978	14.7551213100389	15.5748502717077	25.7672155230458	10.4384634799743	9.40189132255527	6.1240916116909	22.885494276795	12.0461732570239	12.7430593132154	8.49537287547694	9.66714844450824	6.54143711411724	18.3722748350727	14.0173652445369	19.2738772112383	22.4637263534246	11.0136441207076	12.2651945889698	15.6504563409878	5.98302175071699	19.366096719426	18.9423854655905	13.2047643607957	10.3068862092183	12.4347594911215	6.46955318978628	4.83357422225412
22.3223397527736	20.4647464446757	17.0315159556018	18.9568177592785	13.6092019386712	9.19242240482256	19.549218314256	24.1348374250074	4.86904565734894	14.9802439189701	13.0039146214563	34.8035326049254	5.80784857821033	14.8100138744364	12.9587621401318	20.9082548815572	12.7904665279223	15.7274483622333	18.1542105557607	13.510889850363	10.4982376831448	14.8100138744364	13.5405841137704	13.510889850363	13.8958154871255	9.58295015404705	6.30213356358994	24.5629498405286	16.1040927566687	4.83592289777514	17.5868914758932	5.38545959070413	13.4636489767603	12.2565632064301	18.9568177592785	8.62719254821535	19.9545450097669	9.62650901838363	10.6328304739543	14.386870620881	17.0315159556018	20.1301159458358	10.1141558166882	10.1331673877722	12.0081193576511	12.0197214053396	6.9694182938524	9.55484766092668	11.8480110995491	12.9374833845651
6.13773007932237	9.62507671530099	11.911032435185	2.82335583648829	7.15377323434533	14.6035646714912	6.35255063209866	13.0710918355939	14.503540255933	15.8205283941154	15.4940259319479	19.8517207253083	26.9879602017263	28.1232710275201	16.5431006044236	6.227990815783	18.0470188411894	13.1173611872244	8.53837450550895	3.71494189011617	25.4638105506064	7.35248915752159	0	0	19.6066377533909	23.3549655591862	6.758032587339	21.9498700702596	6.16752488553268	12.9643890450993	11.5801704230965	24.0626917882525	0	9.73570978099411	5.64671167297658	12.3350497710654	25.6330990418016	21.1751687736622	5.42953045478518	16.6376326078774	13.2344804835389	14.3908913995762	6.45584413831164	11.1448256703485	5.72301858747627	3.06886503966119	4.67099311183725	0	0	2.43392744524853
7.01150415311479	22.6189302809573	3.45566990403515	20.2732634370062	8.40568355035577	13.1077134290988	8.29360776968436	11.9455255941956	11.3611065338142	5.56084812143587	16.0140800430897	8.63917476008787	12.1964820142417	12.9587621401318	7.55927791507689	12.1964820142417	14.9222109492427	9.78596786983405	2.22946445421623	10.9126418022163	9.62338454288269	6.71935814673501	0	7.27509453481084	17.0650365631365	19.3110965225494	23.5279653040691	3.37138527222941	5.36803091888955	8.46286507110649	10.7989684501098	6.28303618915482	5.23586349096235	7.14966187041755	11.9796556673218	20.801119810697	7.27509453481084	12.9587621401318	2.65820761848858	3.94933703318303	1.72783495201757	10.0650579729179	25.2853895417206	10.0032549853649	7.47171871142735	21.0345124593444	6.09824100712085	13.3767867252974	5.31641523697715	7.94406874490839
12.0197214053396	12.9251030176899	7.40500693721818	20.5365525725517	22.415156134282	12.2565632064301	16.5872155393687	24.1348374250074	17.0416598007213	8.85196231575506	5.77951760953614	18.5125173430454	13.9388365877048	26.8431501474159	16.6612656087409	6.9694182938524	37.6982171349289	16.2516966409744	3.82193906437067	14.5501890696217	23.995971847188	14.8100138744364	3.38514602844259	7.27509453481084	8.0449458083358	17.423545734631	22.6876808289238	17.3385528286084	12.6532157373825	4.83592289777514	11.1075104058273	10.7709191814083	14.361225575211	8.85196231575506	16.5872155393687	16.1040927566687	14.3423292257699	28.1390263614291	19.7466851659151	5.92400554977454	8.14550763093999	21.8555544554789	16.6161131274164	14.8100138744364	18.4124496817317	12.0197214053396	9.58295015404705	19.1096953218534	17.3163239147256	5.44736142508004
21.5611497374134	6.52917575120418	14.7489416522737	20.5202666466417	16.6380540378176	12.3829195281459	12.8251666541511	15.8335390791988	23.1907123061362	16.5105593708611	11.2611219402302	12.1839083214435	4.02358169541994	12.0235937382666	16.0314583176888	25.6503333083021	16.9059014986537	6.35583480205717	15.7211720276691	15.3001988154785	14.9356371162266	19.2377499812266	2.93146666380596	9.9001286453096	10.1334650106873	9.05305881469487	14.1895460854437	15.6404471392086	9.96129448866102	8.3756190394456	10.4204479064977	9.32739393029169	16.3229393780104	5.30696551206251	15.0481955408706	12.9496828352593	7.02009122121953	10.2601333233209	25.6503333083021	9.52726665736937	9.6188749906133	18.4283948040229	13.1379755969352	14.1751841966933	6.93252251575733	5.2044154538584	1.50884313578248	15.7211720276691	5.52468717409584	7.66561685075696
13.1923771522021	25.3773364127814	21.2397272150453	8.90045711868565	3.28026675135835	14.648087734514	18.2054804700388	12.7363443617556	28.2642162548548	14.648087734514	8.88072218050675	14.4126720387807	4.75960273726505	19.912244264105	8.5338189703307	14.2788082117952	18.6192413898124	7.51848750975055	27.4060996323165	9.58183182633623	27.6538943848691	7.58561686251618	10.403131697165	11.7111277877443	18.7299181790523	5.35455307942319	14.2028571042856	17.0213841793046	18.8535720078072	7.43080835511789	16.1194358328469	13.7920306591203	4.59734355304011	15.3456157218718	12.1369869800259	12.9618307553675	12.7757757684483	16.6883570975356	6.22409588719276	18.2054804700388	16.6883570975356	15.9077013815873	17.0213841793046	8.78334584080821	9.84080025407505	15.8308525826425	8.92425513237198	5.8727356354964	7.46891506463132	6.9752798735781
17.567285130881	6.95967085567918	12.7593965687452	8.50626437916344	24.1393989138422	6.59968788038543	14.0353362256197	10.2390219378819	16.6046941648054	17.5991676810278	5.44608390129367	25.5187931374903	7.50552739337951	25.9175242802636	13.955589997065	5.62914554503463	22.4739371381307	10.7269263188566	20.5796718850728	21.2656609479086	9.69068093828747	11.5188996801172	9.11385469196083	6.71547187828693	13.389490226461	15.011054786759	13.5738261369629	4.66807191539457	13.6265400248735	15.6237509005043	26.9143521371968	5.79972571306598	10.6328304739543	12.4660771073947	1.70125287583269	9.29082274423192	10.0732078174304	17.5441702820246	15.5402906927024	17.3163239147256	13.5568588542917	12.3877636589759	6.22409588719276	5.87603789350106	10.3454566773609	15.7180972223672	9.38190924172438	8.23186875402914	19.6298408749926	10.2661811472662
25.6209851008556	23.8094002957446	21.2796515143217	18.3332382277233	5.30885276864575	11.2889397953961	15.0594456870584	11.3168137208169	8.07236516876271	4.51557591815845	21.5591216092565	9.82137762199463	12.8384021202544	9.20754152061997	18.4150830412399	17.3318428623435	11.1606563886303	22.5978600152089	17.9530558681622	8.04089395952777	28.1794800968622	5.45632090110813	3.74147718933129	5.74349568537698	21.8252836044325	16.3689627033244	8.35861925276139	18.3651776671444	8.89963020763268	45.4322230133085	6.13836101374665	11.9047001478723	10.9126418022163	11.2889397953961	17.460226883546	19.7063240311866	15.1628286093952	16.3689627033244	3.35773593914346	14.0305394599923	12.2767220274933	8.26394233565891	11.9772897829203	5.16914611683928	20.3506022798087	6.64247761874033	5.77728095411449	5.28031054945948	15.1098117261456	16.5571116999143
18.3831033258136	0	9.75718561139336	13.0095808151911	15.8224631536109	13.4581870501977	16.5872155393687	9.63672652977122	13.3660076868402	11.2151558751648	19.0384109490602	8.53753740996919	3.82634729858563	6.09824100712085	22.8684037767032	0	9.97893982983412	8.63467753220651	11.0161773031861	25.6768042405088	9.88069429001859	8.13098800949447	0	13.6942955949381	14.4550897946568	8.60928142181767	20.7599693859433	26.1778150549578	17.0513923305903	27.8776731754096	16.7701627695823	0	7.39180728135861	12.3366714626813	16.9124550597485	15.156793182747	10.2707216962035	17.0750748199384	7.50552739337951	8.36330195262288	6.09824100712085	17.998691904512	8.32930479021385	17.9737629683562	5.27415438453695	0	18.653443080605	18.8848753768904	19.5143712227867	10.0936402876483
13.8098926784753	7.7000613722408	15.8813765802466	11.2934233459532	10.0152825280835	7.30178233574558	27.5277194057608	18.2995285698315	18.8546023327129	15.8205283941154	20.6587012425973	23.82206487037	8.30398775437733	6.61724024176943	6.61724024176943	0	13.2344804835389	8.43258933464423	29.0304733187304	20.432180395639	13.4020055529508	5.88199132601727	6.05004822104634	7.42988378023235	24.8350744876285	12.455981631566	22.52677529113	20.6587012425973	14.3908913995762	17.2858520601324	0	33.6877685035535	6.41671781020066	12.1696372262426	11.2934233459532	9.25128732829901	13.3737908044182	18.5282726769544	13.5738261369629	9.07507233156951	9.26413633847721	9.25128732829901	12.9116882766233	0	0	21.4820552776283	0	8.53837450550895	32.5771827287111	8.51874605836985
3.54680303764121	17.7985025161632	18.3547057197933	20.6660390326561	12.1262320070706	18.2843811768055	13.8679998771771	10.0711691192281	25.7021754371534	14.0649085975427	13.9276899770789	28.5517644530117	3.19907724963717	10.1970587332185	11.4716910748708	33.5903111211903	8.34304805445148	10.1068192754024	7.89449708378204	18.6051597939425	22.7174979372968	21.5271239923501	0	42.9349841398672	18.1281044146106	10.7968857175254	15.6210261445049	16.9121949721672	8.71205017983714	0	19.1194851247846	0	4.94402847671199	20.6285326097293	16.3152939731496	5.54403193262363	3.43479873118938	17.3349998464714	10.45852177766	13.984537691271	19.3744115931151	9.50405474164052	12.9328549787161	10.7337460349668	8.81907782332408	24.8276212634885	4.79861587445575	18.4204931954914	5.02009045327679	6.5636240121866
9.28255712491577	14.332787504765	9.23792944643059	32.8459713650866	23.3028850900952	16.9892955336655	12.3172392619075	14.598209495594	19.5725993750858	18.1219152359098	11.4159778524996	24.6344785238149	14.4908697198911	26.9439608854226	16.1663765312535	40.5744352156952	18.4758588928612	20.0563895946104	11.9199089631363	17.2873533500456	23.0753343134469	23.265896383603	12.6691603836762	18.1517210175478	11.5569158506786	12.3172392619075	6.28965409118679	5.40756845644718	6.21841205455522	17.0933116287695	20.7853412544688	13.4369882857172	11.1974902380977	17.5556053847876	11.8245496914312	21.5252724965373	12.9655150125342	18.4758588928612	8.84314613675407	13.3730026272138	6.7744815940491	12.9151634979224	11.4159778524996	5.83448175564038	19.9739015057959	9.28255712491577	15.9399566918802	6.35728478033933	18.1916149098941	7.36202806458837
22.5369776350118	9.89578199791884	13.6067002471384	0	17.862077544506	4.02168480210987	22.5482461238293	14.3986246001465	15.9765560631762	8.93707733802194	12.3266274015888	22.3538646917274	3.04912050356043	18.2232592595604	10.9339555557362	4.57368075534064	11.4861755332986	6.88075865847707	21.3192538434427	15.0048824780474	14.7631467419223	10.7989684501098	0	16.3689627033244	21.1179827468815	6.86052113301096	11.5801704230965	2.84460632344357	4.52927608781306	15.8678720083247	12.1488395063736	28.2736628511967	20.027177852931	4.46853866901097	2.07340194242109	14.342707611408	4.0922406758311	3.88762864203954	5.9809671415993	2.22150208116545	8.74716444458897	15.0975869593769	25.6014569109921	12.2767220274933	2.10142088758894	12.3953376992565	4.57368075534064	21.3192538434427	2.39238685663972	5.36224640281316
18.2835198841786	15.2916711758585	15.7695359001041	17.7553293097468	8.52407345951571	8.45875488894471	14.7182335067638	33.7455089220334	11.5211221187975	12.0839355556353	0	19.2738772112383	15.1167664401869	19.7119198751301	2.1902133194589	14.4296406929057	19.9110301768991	10.5440358034127	4.52173072404417	24.5918688500648	7.09740012381617	8.76085327783559	4.00496149843913	29.5102426200778	6.92215567631454	4.12275448368734	17.8945088228131	10.2566087155148	9.52636472929695	8.58206035379813	4.38042663891779	12.7430593132154	8.49537287547694	4.0279785185451	12.148383211932	12.2481832233818	8.11531672052139	10.5130239334027	18.8695301368767	6.00744224765869	9.63693860561915	14.2895470939454	17.0943478591914	10.1441459006517	1.89423854655905	11.1732621514425	4.12275448368734	10.1738941290994	17.2521418394301	15.3063183704714
15.9084548011848	5.3221012425782	6.40315305747689	26.3444011507621	28.6782144659197	16.4021654674285	12.4404116545265	12.6482035703247	14.0343080711822	23.551827337846	26.7727653971159	12.8063061149538	17.2185628436353	12.5776220771868	21.724983587868	15.0662424881809	21.6210362979739	18.1328228176337	15.3439612437234	11.554561908229	18.5263017937849	13.2128555154285	0	8.9868814841781	13.5516466824908	18.2947230213626	17.1269747434032	11.6015316720836	9.9466455261777	5.97378710901634	6.86052113301096	0	14.4140241986493	14.2993237408351	6.83002992797535	9.23617084573643	17.7169949259511	10.9768338128175	11.2582910900693	4.18165097631144	9.14736151068128	9.23617084573643	1.7848510264744	9.62880159019082	12.8557513123088	16.9690184545972	7.53312124409046	11.8030471105565	10.1324619810623	13.4581870501977
14.71802621062	14.7715463059313	7.61657856399584	32.4974018730489	21.9577039682763	7.00375040367433	30.4663142559834	8.7763045181845	26.4319621398942	19.8439594770773	17.3385528286084	34.2746035379813	25.8864108057375	14.2810848074922	36.4961056191467	5.97378710901634	17.3104058272633	6.29097934489332	24.5696082709543	17.8165580444347	2.57099698362729	16.925730142213	5.80310747733016	3.56331160888694	21.3138824013052	8.96068066352452	19.446583567649	4.95387223674526	8.87368376387865	26.94299900189	3.17357440166493	0	29.2353520638224	19.8439594770773	25.7271098161637	14.7894729397977	20.3108761706556	7.61657856399584	19.5296886256304	15.9585455626579	11.4248678459938	16.7614026651041	11.1462125326768	18.7073859466564	23.3300604662936	5.88721048424799	8.96068066352452	16.3797388473029	6.24950036020171	14.0075008073487
17.4078723801471	21.8389671678209	0	13.7273507912017	20.869283297435	2.95848077396588	7.72163482005095	10.5920916598779	15.2787294765087	10.8477628378749	6.27775188622029	10.7244928056263	16.8227338127472	4.02168480210987	0	5.04682014382415	6.82467723994402	0	8.30283313983974	3.01038394543897	9.77422129120374	28.5986474816702	0	24.0830715635117	10.5920916598779	18.9255755393406	10.9526735036184	10.4629198103671	16.6594063000021	29.7659392156159	8.04336960421974	7.7996311313646	3.8998155656823	16.7647243858067	9.15156719413446	4.99782189000062	5.41869110179014	13.9418406473142	2.19989596012848	3.67696896192903	5.36224640281316	14.1604953550017	25.1110075448812	7.90225785677729	5.79702313817639	2.48683891144958	2.52341007191208	23.5246938962126	7.91962545646252	16.7647243858067
2.48683891144958	11.4394589926681	4.28979712225053	14.4899813907129	31.6903931553643	5.91696154793177	21.1629991364359	12.7105099918534	10.9693442395447	24.9827265357119	16.7406716965874	30.0285798557537	19.0657649877801	5.36224640281316	15.1930314746373	13.4581870501977	11.0494774360998	7.08639052643155	12.9155182175285	15.0519197271948	15.2043442307614	15.0937306153259	6.53683371009604	3.01038394543897	12.0043705478616	9.25250359701095	12.1696372262426	4.88269591150467	8.88501669333443	12.8402090734029	5.36224640281316	12.999385218941	21.6656420315683	9.20416240789386	7.62630599511205	14.4381521266684	5.41869110179014	7.8646280574593	20.5323622945324	10.6223547789061	15.7292561149186	14.9934656700019	20.9258396207343	11.2889397953961	13.9128555316233	13.2631408610644	19.3461438846593	9.22537015537748	12.3194173767195	14.4636837838332
11.3328801821774	18.0951442247659	15.9948149843913	20.8524995352064	10.567145034733	17.1591884890021	9.24144865764828	4.38815225909225	7.7904730517583	18.7933969165261	12.1369869800259	14.2176133194589	11.1510692701638	23.3257718522373	21.1042697710718	18.8174293934015	16.964197710718	11.9528607552973	10.3192354738008	24.9431812622086	12.5978852197737	13.8226796161406	4.06217523413111	11.2244315679939	9.65393497000296	26.1353186019465	6.05004822104634	10.403131697165	9.66245565400119	4.35233060799762	11.1075104058273	35.5440332986472	31.2356656260839	13.0736674201921	20.8524995352064	9.66245565400119	15.7142041951914	12.4404116545265	13.6707820379412	11.1709818938606	13.3290124869927	6.21157863471505	19.9393357528997	11.2244315679939	21.1342900694659	13.3934038516642	5.2270637203893	34.397451579336	12.0302881933883	10.6223547789061
14.9513607724957	16.5504367909444	10.6198636075227	4.85479479201036	17.2214004446313	17.7869636776241	10.9232882820233	9.73955745310719	4.98780286850379	20.2283116333765	11.1009027256334	22.7568505875485	7.13940410589758	16.1194358328469	22.7568505875485	0	13.7920306591203	16.6480794858762	11.7454712709928	5.32323990352013	13.8269471924346	17.6997726792044	3.46771056572168	4.2585919228161	20.2283116333765	5.35455307942319	16.7851947596103	8.14066199879785	2.3566965009759	4.95387223674526	17.0676379406614	5.51681226364813	15.6309680803364	11.160447797725	13.755251910696	3.53504475146385	8.94304303791381	5.30993180376133	4.66807191539457	3.46771056572168	6.06849349001294	15.3185272563434	11.8409629073423	11.1788037973923	12.3010003175938	12.3128853420552	13.386382698558	5.8727356354964	7.46891506463132	11.8579757850828
15.5331784315159	2.78386834227167	12.4404116545265	11.2282689804957	12.4145480128331	14.5193133368479	20.6702224413672	18.9028097314743	25.1692206287576	18.4791260650792	8.40252944771023	3.82781897062355	21.0154767014626	28.7086422796766	19.1390948531177	20.2649239621247	13.9193417113584	12.1948214993317	7.40868187862622	5.37237750262954	15.5050895012599	19.1390948531177	0	2.68618875131477	18.9028097314743	2.25165821801385	6.51543654574221	8.40252944771023	8.17592401492409	3.12475018010086	7.17716056991916	0	4.63978057045279	20.239042833182	8.16601380399691	18.5816454884638	8.86442287933875	11.4834569118706	22.5743170062414	8.7493005042824	1.91390948531177	16.3518480298482	19.6059020446572	15.1098117261456	15.5181850160414	15.5331784315159	0	17.2869243834612	9.42232361999643	10.5595006086167
20.1411547873259	11.4113522138163	12.3283358738551	13.7479624290263	17.5686358890319	4.63761851054111	12.1041843125123	13.283055486982	14.7387328006238	8.75994607546655	13.1210670054334	14.5698514872833	15.8224631536109	21.7146825050857	11.9080516963373	6.59269298067119	10.6981427004528	5.95092640733152	11.5691128435004	7.07847035819433	22.1314199806835	14.9434374228547	0	19.6624176616509	18.8176619398911	5.27415438453695	20.0305650561669	4.37368900181113	6.52868625270351	6.40433032408058	9.80663080874839	8.15096586701165	8.15096586701165	14.428146477239	8.36832495679863	20.456550258471	11.7974505969906	9.52644135706987	11.4949518637344	5.76389729167253	23.5359139409961	13.9278640057675	9.84080025407505	12.9771956566896	7.87559539853153	9.0960053878246	13.8446552594095	5.06148686903143	11.035153789185	14.9434374228547
10.4519316568171	9.17869634589573	19.8325403188104	3.84631084970869	14.6185800875752	11.1907751015231	17.3083988236891	7.1227978698309	21.7342907603402	14.9210334686975	14.0718689623489	9.91627015940521	12.7267638409479	29.2980709255154	21.4101287532612	6.36338192047393	8.19526459454976	16.5935976923273	9.30559076542424	21.5089751463973	15.5191339663879	13.0213648557846	4.12104733897359	7.59140299284609	8.90349733728863	12.7267638409479	6.13773007932237	5.27695086088082	11.2028471350738	39.7386707686739	11.2684888175059	6.55621167563981	27.3175486484992	11.6052482534314	3.84631084970869	7.70195740536327	4.55484179570766	9.91627015940521	21.2656609479086	5.15130917371699	24.3399358458128	12.6032030269581	6.15644267102762	9.48925374105762	13.6440080817369	18.8134769822708	21.2112730682464	8.14239191974621	4.4380509804331	12.4341945572479
23.1322940253706	10.2425344668486	10.5626136689376	5.00746129490376	2.53756484539042	8.09395683443496	15.0223838847113	17.3870183850825	3.85848901148406	10.7919424459133	11.4499877170056	11.7362374099307	12.8868489207082	22.0054451436201	8.80217805744802	44.1834820138567	11.7362374099307	12.4632609662981	12.1148257134768	3.29438243085774	16.638716328003	5.21610551552475	0	16.4719121542887	26.6600948571265	13.8073381293302	11.9859445888654	4.57999508680222	4.55776210094396	9.58060196729036	24.9395044961027	0	5.690296926027	19.4254964026439	6.2593266186297	13.6732863028319	5.92988837554393	7.04174244595842	7.22229994457274	5.3651371016826	12.9098611509238	12.7617338826431	3.43499631510167	7.41236046942991	8.88147695886647	5.44289271185192	15.1880719422633	3.02870642836921	0	4.31677697836531
3.06886503966119	3.8500306861204	5.29379219341555	0	21.461319703036	29.2071293429823	10.5875843868311	16.9924193862721	7.2517701279665	12.1696372262426	2.58233765532466	22.4986168220161	16.6079755087547	14.8887905439812	14.8887905439812	0	9.625076715301	0	35.8611729231376	13.0022966154066	12.0618049976557	2.94099566300864	0	7.42988378023235	14.3782010191533	14.0129793355117	18.021420232904	27.1145453809089	9.25128732829901	8.6429260300662	6.61724024176943	9.625076715301	8.02089726275083	4.86785489049706	0	5.13960407127723	36.7779247121501	13.2344804835389	8.14429568217776	19.6626567184006	15.8813765802466	16.4467330280871	24.5322077255842	13.9310320879356	34.3381115248576	7.67216259915297	9.3419862236745	11.9537243077125	16.2885913643555	14.6035646714912
18.0295821080095	8.482098855359	24.2976790127471	20.7340194242109	11.5578148817392	8.04336960421974	8.55278301248699	12.4788079867936	13.846348588086	24.1301088126592	13.2748295094033	16.5224217286681	3.04912050356043	23.0827950621098	12.1488395063736	4.57368075534064	7.06841571279917	2.75230346339083	10.032590043973	9.54856157693923	29.5262934838446	21.5979369002197	0	9.54856157693923	6.71935814673501	14.8644624548571	6.61724024176943	8.5338189703307	0	6.34714880332987	10.9339555557362	0	7.06841571279917	11.6182005394285	5.18350485605272	11.3231902195326	9.00292948682841	6.8033501235692	7.97462285546573	12.21826144641	13.6067002471384	15.8524663073457	4.74101053907261	18.4150830412399	26.2677610948618	12.3953376992565	10.2907816995164	10.032590043973	25.120061994717	9.83078507182413
8.90349733728863	22.339684228106	6.9113398080703	9.01033930533609	11.6226735511092	8.47367332790228	11.0581436929125	3.79223034736367	16.831268938984	24.714880539715	11.9871476345935	22.2698727148932	4.81836326488561	18.2382578268522	9.5990830667643	18.068862243321	6.28303618915482	8.15497322486171	15.8539694522043	21.5558356586988	18.663533658924	15.3585329068229	0	19.4002520928289	9.10135283367282	14.4550897946568	23.5279653040691	2.99678690864837	8.35027031827263	6.26878894156036	3.83963322670572	36.3019868706723	9.30820176171084	7.76753388391042	9.01033930533609	11.9289575975323	10.3468011161754	13.0547529707995	19.6904268036191	8.7763045181845	10.750973034776	11.9289575975323	8.9903607259451	9.70012604641445	12.4528645190456	1.78069946745773	8.13098800949447	10.8996039983904	1.89028097314743	7.76753388391042
7.39675163405517	9.27956114090557	8.7720851410123	28.0706724512394	11.207578067141	14.2993237408351	12.1214267403079	12.6018731543162	12.235037805646	4.39979192025695	7.78011985899095	25.5187931374903	6.25460616114959	9.96827856933216	8.97145071239894	11.2582910900693	12.3244171402652	6.21032576354853	11.3188195367901	12.311698443526	20.1889186214322	12.40496888628	0	6.71547187828693	11.8142560821714	16.8874366351039	0	6.22409588719276	12.3877636589759	18.2277093839217	16.9460735678647	0	0	8.79958384051391	12.7593965687452	13.6265400248735	20.1464156348608	11.9619342831986	5.72537025520616	10.936625630353	5.58223599882601	8.67143456128312	21.0063236192756	11.7520757870021	6.89697111824063	7.39675163405517	19.7020094076212	6.17390156552185	3.92596817499851	4.39979192025695
13.9583861481364	13.6200010293937	7.35723269891354	12.8417152562855	7.95376507990653	3.69014806215099	20.8677872914639	19.8174618152553	12.4605684564414	13.5305428945536	18.270733088211	13.3767867252974	33.5731117811385	21.7372784286082	19.2291309176149	0	20.065180087946	17.0465246764851	12.0822589776879	20.6518812601082	13.5461131395416	17.8357156337298	9.17265375448961	10.3259406300541	8.58756678661064	14.1636565326678	11.3844993406786	16.9656807247674	8.3117898098935	4.36793035928077	10.8686392143041	0	7.29642912288946	9.22537015537748	4.99400037744434	12.9871715779586	3.94263187692974	17.3898227428866	8.23186875402914	10.7014293802379	4.01303601758921	6.75332922053847	7.83031418066186	14.7848695384865	15.1844606070943	13.9583861481364	9.44243768844519	12.9452774760942	15.6405506326554	22.140888372906
5.76946627456303	6.03171474158862	11.6110508775581	8.84651495432998	16.1389124166831	10.2955130934013	21.8951245119667	11.4677045704278	16.3599934086924	12.2020895921793	12.9461194453609	21.5633802011793	5.20383232607646	23.8441223378425	6.22020582726327	13.6600598559507	18.0951442247659	10.5688452994208	8.5611435041903	9.31212100455788	23.5160524102442	13.8226796161406	17.0611359833507	10.4761361301276	15.5633133455805	9.75718561139336	16.9401350189298	14.5643843760311	5.15330968213397	8.12435046826223	6.22020582726327	9.04757211238294	14.0740010637068	10.6768283931569	5.30790897259799	12.8832742053349	9.77772705478577	16.5872155393687	8.50626437916344	3.79136355185571	8.29360776968436	9.01829194373445	9.70958958402071	11.3491474743049	13.4490936805692	21.1547096733978	14.63577841709	2.14028587604758	2.04150345099923	9.15156719413446
17.3779104655513	6.54041357521658	17.9861373318456	11.9907582212304	12.1527954944903	15.5052908033152	15.5879856875995	11.1025539085467	13.9618417644464	15.1607287854637	18.2785948494366	13.4896029988842	17.6334679723976	17.7987817346389	14.988447776538	14.1067743779181	17.0323270187932	10.0807259382025	21.2739258763765	17.8809552421857	7.58908748179139	10.824990060833	5.13889638052731	16.8291343455865	13.323064690256	17.6334679723976	11.4805131905397	14.6228758795493	18.6264205378336	11.0119208154157	7.494223888269	8.17551696902072	19.984597035384	14.4716047497608	5.59568716990752	11.0594371943387	15.1462209110279	5.9953791106152	9.22366017017723	0	19.4849821094994	15.7160423287971	10.2360131156845	10.2552537418418	17.0139136922864	12.1645373258859	7.05338718895906	6.76897641521071	11.0683922042127	10.3368605355434
22.0150686792537	13.333264165617	15.0594456870584	5.58727260273472	18.4040229313053	8.12803665268521	11.5237497431404	18.7535770230679	10.7631535583503	12.6436125708437	10.2206206147586	22.9165477846541	15.4060825443053	27.8272365956515	9.00292948682841	15.4060825443053	24.4046353031382	12.0521920081114	5.91394781539462	8.27063378694285	8.61960567668727	16.7327174300649	2.99318175146503	21.1360641221873	12.9335013952193	17.7169949259511	12.2593082373834	1.27757757684483	5.0855029757901	16.0349022399912	4.91068881099732	4.76188005914891	6.34917341219855	6.62284467996573	16.0634087328623	14.7479586297913	11.57888730172	11.7856531463936	2.68618875131477	10.4761361301276	11.1308946382606	4.57695267821109	19.1636636526725	5.5137558579619	8.4941644298332	19.7376477813998	6.93273714493739	12.6727453187028	23.3698421364385	14.449842938107
29.3815412130525	20.1057158052954	9.21511974409373	14.74419159055	9.96229161523646	15.8881374898168	12.9011676417312	0	21.4598678972046	7.41446416191449	6.74277054445883	23.0377993602343	12.6482035703247	7.19931230007323	4.31958738004394	5.42065867299631	9.42455428373222	13.0479571597787	20.8083349060181	8.08343837201204	10.4982376831448	12.7987774223524	13.1644567772768	22.6336274416337	15.9273674589274	5.42065867299631	9.80331887669546	12.3617459981745	7.1573745585194	7.52254672987243	0	12.5660723783096	8.37738158553976	20.1249741537679	20.8876047532791	5.36803091888955	15.5202016742631	6.9113398080703	8.26997925752001	5.2657827109107	6.9113398080703	7.1573745585194	6.74277054445883	8.48761029061265	11.207578067141	13.3552460059329	9.48615267774355	0	12.7593965687452	10.5920916598779
9.83431751345971	14.3938647242456	21.2052471383975	13.5713581685744	15.2830610006468	11.6994466970469	4.52378605619147	18.1509934353361	24.7878688010491	25.998770437882	5.51681226364813	2.82736628511967	11.0877109220379	0	19.4381432101977	0	5.14066597294485	10.0083762305121	7.29642912288946	0	31.4947130494343	12.5660723783096	9.69382726326743	17.8570502218084	8.37738158553976	43.2420725959479	12.0313458941262	23.4464521205046	13.1760758918198	4.61610822060354	12.3697274973985	0	13.7084425945196	19.4990778284115	7.53964342698578	15.3720885404564	10.7142301330851	5.65473257023933	0	6.46255150884495	15.5505145681582	21.9601264863663	9.65442146138423	14.8808751848404	12.2264488005175	14.7514762701896	11.6420964681398	3.64821456144473	6.95967085567918	0
13.6440080817369	9.78115904041398	11.7679569704981	5.37963747222769	14.5395607357505	32.4633295737878	20.1736405208538	26.5661109739639	12.8963912005458	15.4587283684704	13.1210670054334	13.4490936805692	10.5483087690739	29.4198924262452	6.30426266276683	7.91123157680543	22.9245915009703	30.9448173181239	8.67683463262531	11.7974505969906	17.0241692159104	0	0	21.235411074583	3.32076387174549	0	22.8920743499051	0	9.14016075378491	19.2129909722418	14.7099462131226	24.452897601035	4.07548293350583	6.18349134738815	8.96606245371282	14.3631097559477	5.66277628655546	11.7679569704981	3.44848555912031	11.5277945833451	10.0868202604269	3.91721175162211	8.20066687839587	3.53923517909717	3.63489018393763	3.8982880233534	19.7780789420136	0	0	10.8211098579293
17.3083988236891	10.8570865348595	4.97616466181061	10.615817945196	10.7592749444554	0	9.95232932362123	9.82946106036665	16.3599934086924	9.15156719413446	7.28219218801553	4.97616466181061	0	6.22020582726327	6.22020582726327	0	22.6189302809573	10.5688452994208	28.8938593266423	17.460226883546	25.1957704395474	0	17.0611359833507	13.9681815068368	39.3178442414666	17.5629341005081	21.1751687736622	0	11.5949467848014	8.12435046826223	27.9909262226847	18.0951442247659	27.1427163371488	41.1820523736051	10.615817945196	13.5274379156017	0	37.3212349635796	0	19.9046586472425	0	5.79747339240072	14.5643843760311	15.7142041951914	5.37963747222769	5.76946627456303	17.5629341005081	6.42085762814273	0	9.15156719413446
14.4236656864076	9.04757211238293	6.22020582726327	14.5967496746445	17.48382178474	6.86367539560085	22.8903574443288	9.82946106036665	2.72666556811541	21.7349720860693	15.7780830740337	17.4165763163371	0	13.9954631113424	9.3303087408949	20.4900897839261	9.04757211238294	11.4495824077058	20.8677872914639	6.98409075341841	16.3772507857058	20.7340194242109	5.68704532778356	15.7142041951914	13.5155089580041	16.099356258799	0	4.85479479201036	10.6287012194013	4.06217523413111	6.22020582726327	0	3.01585737079431	9.15156719413446	6.63488621574749	3.86498226160048	11.5237497431404	9.95232932362123	8.93157759812162	8.53056799167534	0	1.93249113080024	16.9917817720362	5.2380680650638	2.68981873611385	7.21183284320379	17.5629341005081	19.2625728844282	6.12451035299768	14.8712966904685
3.69837581702758	19.7190674244243	7.97462285546573	3.40250575166538	6.89697111824063	4.39979192025695	13.3973663971824	12.6018731543162	17.4786254366372	23.4655569080371	6.22409588719276	12.7593965687452	7.50552739337951	12.9587621401318	21.9302128525308	13.1346729384141	17.399177139198	12.9852265965106	17.4927211023119	6.71547187828693	9.69068093828747	2.65820761848858	21.873251260706	11.1924531304782	8.6637877935924	9.38190924172438	20.3607392054444	9.33614383078915	3.71632909769277	7.81187545025214	19.9365571386643	0	5.79972571306598	18.332466334404	11.9087701308288	6.81327001243674	12.7593965687452	4.78477371327944	3.27164014583209	8.20246922276475	4.78477371327944	9.29082274423192	10.1141558166882	21.8252836044325	3.44848555912031	5.54756372554138	9.38190924172438	0	19.6298408749926	13.932674414147
13.3552460059329	10.0528579026477	11.5188996801172	13.5155089580041	6.22643225952279	14.2993237408351	12.9011676417312	6.82601462525461	5.04938068169519	8.47367332790228	8.9903607259451	28.7972492002929	9.03443112166052	10.0790372201025	34.5566990403515	5.42065867299631	11.5188996801172	10.6014651923202	19.322025269874	11.3168137208169	0	11.5188996801172	0	11.3168137208169	15.9273674589274	5.42065867299631	0	19.1045165426333	7.1573745585194	0	5.75944984005858	0	22.339684228106	5.29604582993893	11.0581436929125	6.26270273870448	5.82007562784867	17.2783495201757	2.36285121643429	5.2657827109107	3.45566990403515	8.94671819814925	8.9903607259451	7.27509453481084	16.1887238747593	2.67104920118659	5.42065867299631	8.9178578168649	5.6708429194423	13.7697191578412
10.6404091129236	17.7985025161632	5.09852936660924	4.35074505950655	12.1262320070706	15.471399457297	12.2364704798622	4.02846764769125	3.35245766571566	16.8778903170513	11.9380199803533	23.4532350864025	12.7963089985487	10.1970587332185	5.09852936660924	9.5972317489115	7.41604271506798	10.8287349379311	26.3149902792735	11.4493291039646	14.4565895964616	10.1970587332185	6.99226884563552	25.7609904839204	12.0854029430737	0	6.94267828644662	14.9225249754417	9.50405474164052	11.6537814093925	24.2180144913939	0	13.596078310958	3.75064229267806	22.8414115624094	14.2560821124608	12.8804952419602	14.2758822265059	12.550226133192	16.3152939731496	21.4138233397588	19.8001140450844	9.94834998362778	13.9538698454569	4.40953891166204	4.72907071685494	10.7968857175254	2.63149902792735	7.53013567991518	12.1895874512037
7.90337845830552	2.47878688010491	3.40833196014426	23.6311015903335	15.6599036006628	4.70114753123346	10.9066622724616	6.73250757559359	7.47031662497371	7.83524588538909	14.9634086055114	11.9291618605049	8.01960461210413	38.3437345516229	20.2369710133565	10.0245057651302	14.7177971006229	10.8584027048844	25.2876242204251	3.58771785278343	11.2172950587026	15.1481420450856	0	21.5263071167006	17.6728323859332	10.0245057651302	13.0531862303397	13.3008076493434	5.95630827986375	9.73809131469787	3.19531121263524	12.3939344005246	8.26262293368305	10.1858196510058	14.5422163632822	9.26536843534361	7.17543570556685	16.1895768106852	6.11751890282302	18.502373497926	7.66874691032458	5.95630827986375	9.97560573700758	16.1447303375254	14.7387328006238	12.8429899947465	13.0318574946692	21.9892384525436	13.633327840577	19.5881147134727
15.5931520934136	13.4490936805692	10.9273886154625	3.58642498148513	9.08722545984407	8.11583239344695	19.5011858368254	14.1132464549183	16.5810744007018	7.72936418423519	10.6608669419146	15.1302303906404	13.1853859613424	23.1156297634784	13.6592357693281	21.7558868362149	8.40568355035577	4.76074112586521	22.7766909106414	2.35949011939811	12.7681269119328	21.4811912953536	3.84259819444835	12.9771956566896	9.96229161523646	10.8779434181075	2.86150929373813	12.3010003175938	13.7102411306774	15.09592147819	22.0649193196839	0	0	9.27523702108223	6.27624371759897	8.48729212851456	17.6961758954858	4.20284177517788	13.7939422364813	6.72454684028461	17.6519354557471	8.48729212851456	3.28026675135835	4.42404397387146	12.7221156437817	1.9491440116767	12.8557513123088	10.8460432907816	12.4145480128331	11.5940462763528
7.90337845830552	2.47878688010491	17.8937427907573	9.08888522705135	6.44819560027292	7.05172129685019	10.2249958804328	15.9897054920348	15.8744228280691	15.6704917707782	9.14430525892361	12.781244850541	5.34640307473609	13.846348588086	19.1718672758114	22.0539126832864	6.97158810029507	8.44542432602116	15.3924669167805	9.56724760742247	19.8459835653969	6.62731214472494	9.73809131469788	8.37134165649466	8.41563446949199	23.0563632597994	7.2517701279665	7.48170430275569	13.8980526530154	15.3027149230967	6.39062242527048	15.4924180006557	3.09848360013114	7.05172129685019	5.45333113623081	14.5598646841114	8.61052284668023	1.70416598007213	3.49572508732744	4.86904565734894	12.781244850541	13.8980526530154	10.8069062150915	10.7631535583503	6.44819560027292	16.7946792238992	4.00980230605207	14.2930049941533	4.19487010479293	13.3199180051615
14.4236656864076	29.4046093652445	9.3303087408949	6.63488621574749	10.0868202604269	17.1591884890021	23.6367821436004	21.501946069552	18.7458257807934	12.8693913667516	13.6541103525291	20.2156689386056	14.63577841709	25.269586173257	0	0	8.482098855359	11.0092138535633	4.01303601758921	4.3650567208865	6.29894260988685	22.4618543762285	7.10880665972945	0	10.750973034776	5.48841690640877	10.5875843868311	13.6541103525291	4.8312278270006	15.2331571279917	7.77525728407908	0	3.76982171349289	2.85986474816702	0	3.62342087025045	9.16661911386166	0	4.78477371327944	8.88600832466181	13.9954631113424	4.8312278270006	4.55137011750971	6.54758508132976	3.36227342014231	7.21183284320379	5.48841690640877	4.01303601758921	0	10.0095266185846
19.4605013229309	10.0528579026477	16.7846823910279	22.116287385825	11.7412722608144	8.17104213762006	22.116287385825	10.7265944111144	5.41005073038771	22.6973392711668	4.81626467461345	8.88600832466181	3.09751924171218	19.7466851659151	12.341678228697	9.29255772513653	8.97576598450688	5.59198163990517	10.1918375049885	20.7859843851738	18.9968110456905	15.3585329068229	11.2838200948086	12.4715906311043	8.7763045181845	16.2619760189889	11.7639826520345	3.85301173969076	6.90175403857228	3.22394859851676	9.87334258295757	0	4.787075191737	4.53946785423336	2.10631308436428	13.0366465173032	16.6287875081391	7.89867406636605	4.05060208531593	6.77029205688519	14.8100138744364	12.2697849574618	17.3385528286084	16.6287875081391	14.9434374228547	2.28947074387422	4.64627886256827	12.7397968812356	4.86072250237911	5.44736142508004
19.7466851659151	10.7709191814083	12.5885117932709	16.5872155393687	11.207578067141	14.2993237408351	24.8808233090531	5.85086967878967	11.3611065338142	8.85196231575506	9.39171611549622	5.18350485605272	3.4847091469262	13.8843880072841	12.0331362729795	0	22.2150208116545	7.86372418111665	16.2432410235754	5.19649609629346	12.7478600438186	18.1011280687555	3.38514602844259	8.31439375406953	14.6271741969742	9.58295015404705	12.6042671271799	1.44487940238403	9.20233871809637	10.8808265199941	7.40500693721818	5.38545959070413	8.07818938605619	12.2565632064301	7.10880665972945	8.62719254821535	9.97727250488344	13.3290124869927	8.3543668009641	6.77029205688519	15.5505145681582	12.0780695675015	13.0039146214563	8.5742185588842	12.0081193576511	8.58551528952832	17.423545734631	10.5103324270193	12.7593965687452	2.72368071254002
3.54680303764121	16.3152939731496	5.09852936660924	15.2276077082729	13.2286167349861	2.81298171950854	13.0522351785196	12.0854029430737	4.46994355428755	0	9.94834998362778	7.13794111325293	11.1967703737301	0	11.4716910748708	16.7951555605951	21.3211228058204	2.88766265011497	13.1574951396367	12.8804952419602	8.26090834083522	11.3300652591316	0	15.7428275179513	4.02846764769125	7.19792381168363	3.47133914322331	9.94834998362778	0	9.98895549376503	8.92242639156616	0	14.832085430136	12.1895874512037	20.6660390326561	4.75202737082026	9.44569651077079	18.3547057197933	8.36681742212798	2.33075628187851	8.15764698657478	3.16801824721351	9.94834998362778	4.29349841398673	14.3310014629016	13.0049444713511	15.5955015919812	2.63149902792735	5.02009045327679	8.43894515852563
9.01479105400474	3.23127575442248	25.5472739334027	10.6632099895942	7.20487161459066	3.06414080160752	3.55440332986472	10.9703806477306	18.2589212150585	25.5345066800627	6.50195731072816	21.1042697710718	10.4541274407786	26.3803372138397	2.77687760145682	0	10.0977367325702	11.0092138535633	14.33227149139	14.0305394599923	14.6225453443802	14.8100138744364	5.07771904266389	4.67684648666411	21.9407612954613	10.4541274407786	5.67192020723094	14.0875741732443	7.76447329339382	9.06735543332838	6.94219400364204	0	9.42455428373222	16.3420842752401	2.36960221990982	2.58815776446461	9.35369297332822	6.66450624349636	3.41769550948531	30.4663142559834	2.22150208116545	8.62719254821535	9.75293596609223	16.3689627033244	4.80324774306044	12.8782729342925	32.6691482524331	12.899044342251	5.4683128151765	4.08552106881003
7.21183284320379	24.1268589663545	10.3670097121054	16.5872155393687	5.60378903357051	15.7292561149186	22.3927409781478	5.11951096894096	6.81666392028851	12.3927472420571	6.06849349001294	20.7340194242109	3.25239520379779	7.77525728407909	25.9175242802636	9.75718561139336	6.59718799861256	11.0092138535633	2.67535734505947	4.3650567208865	8.3985901465158	20.7340194242109	0	10.1851323487352	18.4302394881875	12.1964820142417	0	2.02283116333765	8.85725101616776	30.4663142559834	14.254638354145	7.53964342698578	12.5660723783096	5.71972949633404	14.3755868007862	1.61040927566687	13.9681815068368	8.29360776968436	7.44298133176801	15.4024144294138	0	7.2468417405009	10.1141558166882	7.63884926155138	19.0528827141397	15.6256378269415	26.8322604313317	10.7014293802379	2.55187931374903	17.1591884890021
9.1184093419818	6.23970490509168	11.4394589926681	16.0152425897353	8.50230060265871	16.7647243858067	14.8712966904685	9.88595221588599	16.4540163593171	18.4083248157877	9.76539182300933	10.0095266185846	7.85060911261535	21.4489856112526	11.6182005394285	10.0936402876483	12.999385218941	6.07404902265562	10.1479071709152	12.0415357817559	4.34409835164611	10.3272893683809	0	11.0380744666095	16.2412072118127	5.88795683446151	14.6035646714912	8.37033584829372	2.77656771666701	14.0075008073487	4.46853866901097	0	8.66625681262733	8.54672223590144	10.6768283931569	9.99564378000123	9.0311518363169	6.43469568337579	7.33298653376159	5.71972949633404	17.8741546760439	6.66376252000082	3.48763993678905	3.01038394543897	12.3669826947763	8.28946303816527	7.57023021573623	6.45775910876424	10.5595006086167	9.20416240789386
3.31578521526611	8.31960654012224	10.0095266185846	9.91419779364567	9.27523702108223	0	12.0114319423015	11.2982311038697	10.9693442395447	9.86160257988627	6.9752798735781	4.28979712225053	3.36454676254943	10.7244928056263	8.93707733802194	15.1404604314725	5.1997540875764	12.6542687971992	7.38029612430199	14.0484584120485	4.34409835164611	6.35525499592671	3.26841685504802	20.0692263029265	8.47367332790228	10.0936402876483	7.30178233574558	4.88269591150467	6.66376252000082	4.66916693578289	5.36224640281316	0	14.7326365814665	9.86160257988627	18.3031343882689	8.88501669333443	9.6332286254047	10.7244928056263	9.53288249389007	14.7078758477161	10.0095266185846	14.9934656700019	4.18516792414686	7.52595986359742	6.18349134738815	18.2368186839636	4.20568345318679	0	7.03966707241113	5.25952137593935
9.83431751345971	9.87007866805411	5.65473257023933	11.4602580090184	6.72454684028461	10.9194835839104	9.04757211238293	8.37738158553976	7.43636064031474	9.35955735763752	17.653799243674	13.0058849115505	9.75718561139336	15.5505145681582	4.2410494276795	7.9831518638673	9.76726534859521	16.0134019688194	10.2150007720452	12.6983468243971	7.44420490259355	13.1943759972251	5.17004120707596	8.73011344177301	16.1962710653769	9.97893982983412	9.62507671530099	12.6886682063907	5.70963288645525	3.69288657648283	13.4299898543184	10.2813319458897	8.91048768643774	15.0792868539716	6.63488621574749	12.7368733620925	15.7142041951914	13.5713581685744	9.85953371221217	12.2788478668054	3.95831279916753	9.22325312427387	17.1021180173092	13.6904051700531	12.8377712405434	13.7680445188436	3.99157593193365	11.6742865966231	2.78386834227167	11.4394589926681
13.5221865810071	1.88491085674644	5.18350485605272	20.7340194242109	16.8113671007115	3.57483093520877	9.3303087408949	11.5188996801172	8.52082990036064	14.8951288967032	16.4355032021184	11.6628859261186	6.09824100712085	1.61984526751648	15.3885300414065	9.14736151068128	8.83551964099896	13.3028000730557	9.19654087364193	12.731415435919	12.4666572487344	17.9982807501831	2.96200277488727	5.45632090110813	16.6384106490581	13.7210422660219	11.0287337362824	8.2177516010592	8.05204637833433	14.8100138744364	3.23969053503295	7.06841571279917	10.2099338073766	8.34127218215381	6.9113398080703	15.0975869593769	8.73011344177301	16.1984526751648	7.31007095084358	14.0695131807145	6.4793810700659	18.1171043512522	6.95348212397317	17.0510028159629	11.207578067141	7.51232587833728	3.81140062945053	19.2291309176149	5.58223599882601	11.3202979614945
6.27115899409025	0	0	15.8660322550483	10.2330060613027	5.59538755076156	2.16354985296114	0	8.89130076559371	12.4341945572479	11.8731394369818	16.2266238972085	6.36338192047393	10.1416399357553	13.5221865810071	0	6.14644844591232	5.74393766272868	13.9583861481364	3.79570149642305	10.9546827998032	4.50739552700237	6.18157100846039	13.2849552374807	10.6841968047464	19.0901457614218	4.60329755949178	6.59618857610103	3.15080075673952	0	0	0	3.2781058378199	4.97367782289916	10.0965659804853	4.20106767565269	22.7742089785383	2.70443731620142	5.54756372554138	6.18157100846039	0	9.45240227021856	5.27695086088082	11.3871044892691	5.8474320350301	10.9745282396579	6.36338192047393	5.23439480555114	9.98561470597448	3.73025836717437
15.2978272431596	2.74168851890392	3.76982171349289	9.04757211238294	10.1887073337646	7.7996311313646	7.53964342698578	12.1006622902241	6.19696720026228	6.93300545010187	10.1141558166882	14.1368314255983	11.8268916501738	9.42455428373222	10.6026235691988	31.0455905817061	17.1355532431495	10.0083762305121	9.72857216385262	2.6454889217494	12.4070081709893	17.801935869272	0	26.454889217494	13.0314824663952	15.5227952908531	12.8334356204013	8.2752183954722	4.39202529727327	7.6935137010059	3.53420785639958	0	17.1355532431495	9.53288249389007	6.03171474158862	8.05204637833433	1.58729335304964	16.0217422823448	10.6328304739543	17.2334706902532	13.1943759972251	7.32004216212212	10.1141558166882	5.95235007393614	2.03774146675291	4.37080778375987	8.87016873763033	15.8089297662605	4.63978057045279	12.1327595376783
16.8276099674755	6.03171474158862	6.22020582726327	4.42325747716499	15.6906092939974	8.57959424450106	0	0	11.3611065338142	5.71972949633404	0	12.4404116545265	0	5.18350485605272	20.7340194242109	19.5143712227867	0	8.80737108285065	13.3767867252974	0	0	4.60755987204687	0	11.6401512556973	4.09560877515277	9.75718561139336	7.05838959122073	6.06849349001294	0	0	7.77525728407909	0	20.1057158052954	3.81315299755603	0	0	3.4920453767092	0	19.1390948531177	18.9568177592785	24.8808233090531	3.22081855133373	12.1369869800259	15.2776985231028	4.48303122685641	48.0788856213586	4.87859280569668	21.4028587604758	5.10375862749807	3.81315299755603
6.80361588981489	6.8283563112324	10.5626136689376	12.5186532372594	16.4941714950377	6.47516546754797	13.1445858991224	16.227883826077	5.14465201531208	12.9503309350959	10.304988945305	18.7779798558891	11.0458705034642	20.5384154673787	2.93405935248267	0	5.33465336815031	10.8014928374583	0	9.88314729257322	7.130878426287	13.0402637888119	5.3651371016826	11.5303385080021	11.591345590055	0	11.9859445888654	8.01499140190389	9.11552420188792	5.74836118037422	0	0	11.380593852054	23.7422733810092	15.0223838847113	7.29241936151033	5.92988837554393	17.604356114896	2.40743331485758	17.4366955804685	5.86811870496535	24.6119153450974	12.5949864887061	13.5893275272882	6.34391211347605	17.6894013135187	13.8073381293302	3.02870642836921	5.77783995565819	10.7919424459133
0	7.86745401076777	12.1699679229064	24.5202316668929	7.30929004378762	0	10.8177492648057	9.34867220415306	5.92753384372914	8.70393619007354	11.8731394369818	10.8177492648057	12.7267638409479	0	3.38054664525178	6.36338192047393	2.45857937836493	12.4451982692455	10.4687896111023	24.6720597267498	15.0626888497294	6.00986070266982	6.18157100846039	3.79570149642305	4.00657380177988	31.8169096023697	4.60329755949178	5.27695086088082	13.6534699458713	8.83081572637199	5.07081996787766	0	4.91715875672986	7.46051673434875	4.32709970592227	11.5529361080449	18.2193671828306	2.70443731620142	2.77378186277069	20.0901057774963	13.5221865810071	13.6534699458713	14.5116148674223	8.54032836695186	5.8474320350301	9.40673849113538	4.77253644035545	6.97919307406818	3.32853823532483	7.46051673434875
5.15130917371699	14.5407408949011	8.88600832466181	7.10880665972945	9.60649548612088	10.7244928056263	14.2176133194589	9.87334258295757	4.86904565734894	18.3848448096451	13.0039146214563	14.4397635275754	33.1047368957989	5.55375520291363	8.33063280437045	7.84059558058395	10.0977367325702	18.0865656165683	32.964224430197	9.35369297332822	6.74886708202163	17.2783495201757	0	14.0305394599923	4.38815225909225	7.84059558058395	11.3438404144619	20.5895314839725	10.3526310578584	9.06735543332838	11.1075104058273	0	14.8100138744364	7.14966187041755	9.47840887963926	6.03903478375075	7.48295437866258	6.66450624349636	2.27846367299021	2.53885952133195	16.6612656087409	8.62719254821535	5.41829775894013	0	6.00405967882555	24.4687185751557	7.84059558058395	12.899044342251	9.56954742655887	8.17104213762006
2.96376692186457	6.19696720026228	4.26041495018032	9.08888522705135	3.68468320015595	4.70114753123346	14.9966606246347	13.4650151511872	3.73515831248686	14.8869671822393	9.14430525892361	23.0062407309737	30.7418176797325	21.3020747509016	4.26041495018032	12.0294069181562	8.52082990036064	13.2713810837475	10.9946192262718	10.7631535583503	12.9430327600415	12.307865411632	3.89523652587915	7.17543570556686	13.4650151511872	2.00490115302603	2.9007080511866	3.32520191233586	12.5744285908235	12.5204031188973	8.52082990036064	18.5909016007869	0	9.40229506246691	6.36221965893594	8.60355640424764	7.17543570556685	8.52082990036064	11.3611065338142	3.89523652587915	4.26041495018032	5.29449624876778	19.9512114740152	7.17543570556686	12.8963912005458	3.95168922915276	9.02205518861715	12.094081148899	11.5358927881806	18.0210655363949
5.24496934051185	6.58005244536941	15.8332511966701	9.6507435865418	0	3.11985245254584	1.80951442247659	6.7019052684318	4.95757376020983	12.4794098101834	18.7571616964036	15.8332511966701	3.54806749505213	4.2410494276795	2.82736628511967	0	6.16879916753382	6.40536078752774	8.75571494746736	6.34917341219855	4.5810491708268	2.51321447566193	0	9.52376011829783	18.9887315938901	6.65262655322275	28.875230145903	4.4134498109185	1.75681011890931	0	2.82736628511967	0	26.0460409295872	13.5193606276986	2.41268589663545	12.2976708323652	9.52376011829783	0	8.11961599829238	0	9.04757211238294	9.66245565400119	8.82689962183701	9.52376011829783	12.2264488005175	11.8011810161517	6.65262655322275	5.83714329831157	2.78386834227167	4.15980327006112
13.1124233512796	11.5150917793965	6.7856790842872	4.8253717932709	0	14.0393360364563	9.04757211238293	2.2339684228106	14.8727212806295	10.3995081751528	8.82689962183701	2.26189302809573	12.4182362326825	5.65473257023933	15.5505145681582	10.6442024851564	19.5345306971904	8.00670098440968	11.6742865966231	0	11.452622927067	5.02642895132385	0	6.34917341219855	10.0528579026477	7.9831518638673	5.7750460291806	9.93026207456664	7.02724047563723	7.38577315296566	18.3778808532778	8.22506555671176	12.3375983350676	6.23970490509168	2.41268589663545	10.5408607134558	3.80950404731913	7.91662559833507	16.2392319965848	9.04757211238293	16.964197710718	6.14883541618258	11.0336245272963	10.7142301330851	17.1170283207245	5.24496934051185	3.99157593193365	2.91857164915579	15.3112758824942	9.35955735763752
26.4738167661911	10.3073606343603	8.66104608859442	8.3985901465158	10.2145015295462	16.2903688186729	11.967990958785	20.218828130501	3.45147540267773	5.79213113552814	13.8269471924346	19.6841956558964	4.9403471450093	10.826307610743	4.9210489139741	0	15.7473565247171	7.24657114411762	4.06383394186249	4.42031060342937	9.56801409096737	12.2479439636689	0	6.63046590514406	6.9988251220965	10.1894659865817	12.0618049976557	9.9861285278694	9.17321739303911	7.71299095088186	8.85788804515339	5.7263114635335	9.5438524392225	13.7563114468793	2.51957704395474	18.9579826122808	11.9348386292593	4.72420695741514	8.88312419343018	12.5978852197737	7.08631043612271	13.4540521764574	10.7542922607824	9.11689061957308	10.2145015295462	4.56445116658468	10.1894659865817	11.1755433401218	3.87627237531499	7.96418031135119
13.5221865810071	8.482098855359	14.5786074076483	4.14680388484218	2.10142088758894	0	4.66515437044745	9.5990830667643	6.39062242527048	18.7678624098461	8.5338189703307	18.4662360496878	6.09824100712085	19.4381432101977	12.1488395063736	0	11.4861755332986	10.3211379877156	10.032590043973	6.82040112638516	14.7631467419223	2.15979369002197	0	16.3689627033244	7.67926645341144	6.86052113301096	11.5801704230965	13.2748295094033	5.2841554357819	6.34714880332987	2.42976790127471	10.6026235691988	2.35613857093306	10.7244928056263	7.25690679847381	8.30367282765727	9.82137762199463	8.74716444458897	1.99365571386643	16.6612656087409	10.6909787656087	20.3817423951588	15.1712337250324	5.11530084478887	4.20284177517788	2.25369776350118	8.00394132184612	6.27036877748313	4.78477371327944	6.25595413661536
4.72907071685494	16.3152939731496	15.2955880998277	5.43843132438318	6.61430836749306	5.62596343901709	6.52611758925982	14.0996367669194	13.4098306628626	9.37660573169515	7.95867998690222	9.17735285989663	15.9953862481858	6.37316170826155	19.1194851247846	4.79861587445575	12.978074751369	4.33149397517245	0	20.036325931938	4.13045417041761	12.4630717850448	6.99226884563552	2.86233227599115	8.0569352953825	7.19792381168363	13.8853565728932	1.98966999672556	4.75202737082026	6.65930366251002	7.64779404991385	0	7.41604271506798	9.37660573169515	7.61380385413646	7.92004561803376	8.58699682797345	12.2364704798622	9.41266959989397	12.8191595503318	9.17735285989663	12.672072988854	5.96900999017667	4.29349841398673	6.61430836749306	13.0049444713511	2.39930793722788	5.26299805585469	7.53013567991518	12.1895874512037
15.2978272431596	5.48337703780784	6.59718799861256	2.01057158052954	15.2830610006468	20.7990163503056	17.3411798820673	11.169842114053	14.4595901339453	8.66625681262733	11.0336245272963	4.71227714186611	13.3052531064455	21.2052471383975	22.383316423864	13.3052531064455	4.28388831078737	5.33780065627312	9.72857216385262	18.5184224522458	11.452622927067	13.6132450765021	0	15.8729335304964	13.9623026425663	16.6315663830569	3.20835890510033	5.51681226364813	12.4440716756076	7.6935137010059	12.9587621401318	0	10.2813319458897	8.66625681262733	12.0634294831772	24.156139135003	14.2856401774467	15.0792868539716	5.79972571306598	6.46255150884495	5.65473257023933	8.05204637833433	11.9530932379043	9.92058345656024	5.09435366688228	2.18540389187994	0	0	17.399177139198	1.73325136252547
12.2754601586447	3.8500306861204	27.7924090154316	2.82335583648829	18.5998104092979	10.9526735036184	16.9401350189298	5.22843673423758	11.6028322047464	13.3866009488669	7.74701296597397	0	14.5319785701603	9.92586036265415	16.5431006044236	0	9.625076715301	1.87390874103205	13.6613992088143	11.1448256703485	14.7422061082458	0	0	14.8597675604647	18.2995285698315	10.8989839276202	0	20.6587012425973	7.19544569978812	4.3214630150331	3.30862012088472	9.625076715301	17.6459739780518	10.9526735036184	5.64671167297658	4.11168325702178	6.68689540220911	14.5579285318928	8.14429568217776	0	0	7.19544569978812	2.58233765532466	2.78620641758713	15.7383011155597	9.20659511898356	12.455981631566	6.83069960440716	6.51543654574221	23.122310729861
6.55621167563981	4.11253277835588	6.59718799861256	2.01057158052954	23.4340268676585	6.4996926094705	15.8332511966701	7.44656140936867	13.4267622672349	13.8660109002037	5.51681226364813	13.1943759972251	23.6537833003475	17.6710392819979	5.89034642733264	15.5227952908531	11.9948872702046	16.0134019688194	19.4571443277052	13.227444608747	3.817540975689	7.33020888734728	8.6167353451266	13.227444608747	9.30820176171084	4.43508436881516	6.41671781020066	6.43628097425615	8.78405059454654	10.7709191814083	2.35613857093306	10.2813319458897	6.8542212972598	5.1997540875764	18.0951442247659	13.908080108032	13.4919935009219	12.2519205688519	23.1989028522639	6.46255150884495	9.42455428373222	4.39202529727327	13.7920306591203	11.9047001478723	14.2641902672704	4.37080778375987	6.65262655322275	12.1607152048158	0	5.1997540875764
11.00110094726	9.20092079225383	2.10854434822484	8.9964558857593	18.2360592278905	5.81667406406851	12.651266089349	12.4950776191101	9.24293412920476	5.81667406406851	9.25702396781636	6.32563304467451	13.2300821849402	9.22488152348366	14.4962423940458	9.92256163870511	5.75057549515865	8.95664855883116	8.16210715441872	13.3171221993148	3.20285217451874	10.5427217411242	0	8.87808146620984	7.28879527781425	2.48064040967628	7.17802331310583	5.14279109323131	6.55081739254318	0	6.58920108820261	0	8.94533965913567	5.81667406406851	20.2420257429584	5.73196521847528	20.4195873722826	7.37990521878693	9.73174314565309	3.61464745409972	7.37990521878693	5.73196521847528	8.22846574917009	5.54880091638115	13.6770444209179	14.6681345963467	2.48064040967628	0	2.59513150550749	9.69445677344752
3.8982880233534	12.2264488005175	1.68113671007115	19.7253373981682	8.17850291385967	8.11583239344695	14.7940030486262	6.64152774349098	13.8175620005848	3.09174567369408	10.6608669419146	9.24625190539135	2.63707719226848	15.7606566569171	9.45639399415024	3.95561578840271	15.2830610006468	8.92638961099727	4.33841731631265	7.07847035819433	15.3217522943194	11.207578067141	3.84259819444835	16.5164308357868	6.64152774349098	22.7447907833156	0	9.84080025407505	15.0159783812181	5.48942599206907	9.45639399415024	6.11322440025874	10.1887073337646	1.54587283684704	1.79321249074256	10.4458980043256	7.07847035819433	7.56511519532019	12.0696994569211	6.72454684028461	11.7679569704981	13.7102411306774	8.20066687839587	8.84808794774291	3.63489018393763	9.7457200583835	14.8335592065102	14.0998562780161	9.31091100962485	3.09174567369408
10.302618347434	3.23127575442248	15.5505145681582	0	4.80324774306044	3.06414080160752	11.5518108220604	4.38815225909225	10.9553527290351	23.4917461456577	2.16731910357605	2.22150208116545	6.9694182938524	6.94219400364204	12.4959492065557	36.5894460427251	6.05864203954214	8.65009659922831	8.59936289483401	10.9126418022163	23.6210347870757	7.40500693721818	0	6.23579531555215	7.67926645341144	0	3.78128013815396	2.16731910357605	7.76447329339382	10.8808265199941	0	16.1563787721124	2.69272979535206	16.3420842752401	11.8480110995491	13.8035080771446	8.4183236759954	6.66450624349636	7.97462285546573	0	9.99675936524454	11.21535031268	14.0875741732443	19.8765975683225	18.0121790364766	14.1661002277217	2.61353186019465	0	2.73415640758825	0
21.1078034435233	11.0336245272963	3.03424674500647	6.47305972268047	3.28026675135835	14.648087734514	2.42739739600518	17.9807214518902	8.31300478083965	15.3456157218718	14.8012036341779	3.03424674500647	4.75960273726505	13.2748295094033	3.79280843125809	0	5.51681226364813	2.14813928850016	0	25.5515515368966	6.14530986330425	6.74277054445883	0	14.9050717298564	5.99357381729673	0	36.1527271745452	5.92048145367117	2.3566965009759	4.95387223674526	9.48202107814522	16.5504367909444	12.8725619485123	2.79011194943124	6.47305972268047	14.1401790058554	2.55515515368966	9.10274023501942	7.78011985899095	6.93542113144336	0	3.53504475146385	8.88072218050675	3.19394394211208	11.4809336297542	12.3128853420552	17.848510264744	3.91515709033093	13.0706013631048	8.37033584829372
0	0	10.9768338128175	7.80574848911469	25.7115026246176	20.1872805752966	11.708622733672	7.22754489732842	6.0147034590781	23.551827337846	3.56970205294879	7.31788920854502	5.73952094787845	4.57368075534064	9.14736151068128	38.7417663981795	6.65262655322275	3.88560488949293	16.5242659547791	10.2707216962035	7.41052071751395	4.06549400474723	0	0	3.61377244866421	8.60928142181767	24.911963263132	0	2.84189872176506	0	16.0078826436922	13.3052531064455	0	3.36454676254943	7.80574848911469	12.7885442479428	15.4060825443053	9.14736151068128	11.2582910900693	14.63577841709	7.31788920854502	0	12.4939571853208	0	29.6671184130204	0	4.30464071090884	11.8030471105565	9.00663287205541	15.1404604314725
6.27115899409025	17.7017715242275	5.40887463240284	12.9812991177668	5.8474320350301	5.59538755076156	8.65419941184455	14.6907706065262	4.44565038279686	18.6512918358719	14.5116148674223	20.2832798715107	10.6056365341232	3.38054664525178	6.76109329050355	6.36338192047393	4.91715875672986	8.61590649409302	12.2135878796193	11.3871044892691	5.47734139990161	6.00986070266982	0	3.79570149642305	8.01314760355977	11.1359183608294	0	3.95771314566062	8.40213535130538	15.453927521151	0	9.83431751345971	16.3905291890995	14.9210334686975	2.88473313728152	4.20106767565269	4.55484179570766	4.05665597430213	6.93445465692672	6.18157100846039	10.8177492648057	4.20106767565269	13.1923771522021	2.84677612231728	4.38557402627257	10.9745282396579	7.95422740059241	5.23439480555114	3.32853823532483	9.94735564579833
21.7223880819391	0	22.482671664807	16.7870615097226	8.10186366299351	5.16843026777172	10.1921444880458	27.3862996410818	13.9618417644464	7.58036439273186	14.6228758795493	5.2459567217883	23.5112906298635	14.988447776538	8.43100187430262	12.3434275806783	14.988447776538	5.30564523063292	11.6039595689326	15.7773134489874	9.10690497814967	12.490373147115	6.85186184070308	10.5182089659916	20.7247672959538	5.29004039171929	20.4098012276262	10.9671569096619	4.0745294926511	14.6825610872209	10.3045578463699	0	12.7174708406989	11.0259845712463	6.39507105132288	8.73113462710951	11.3596656832709	13.4896029988842	6.91774512763292	18.8426200619335	17.2367149430187	4.0745294926511	15.3540196735267	11.8329850867405	7.29167729669416	24.3290746517718	9.6984073848187	1.93399326148877	5.53419610210634	17.9172249282753
5.22596582840854	11.8011810161517	7.21183284320379	11.5389325491261	6.82200404086845	3.73025836717437	18.7507653923298	10.6841968047464	17.7826015311874	11.6052482534314	14.0718689623489	8.11331194860426	12.7267638409479	7.88794217225414	14.6490354627577	21.2112730682464	7.37573813509478	14.6789518047511	9.30559076542424	2.53046766428203	3.65156093326774	12.0197214053396	8.24209467794719	15.1828059856922	1.78069946745773	7.42394557388625	6.13773007932237	0	10.5026691891317	0	5.63424440875296	6.55621167563981	7.64891362157978	6.63157043053222	1.92315542485434	8.40213535130539	9.10968359141531	5.40887463240284	5.54756372554138	0	1.80295821080095	5.60142356753692	5.27695086088082	5.69355224463457	3.8982880233534	5.22596582840854	4.24225461364929	6.97919307406818	0	3.31578521526611
14.1661002277217	9.69382726326743	2.22150208116545	4.73920443981963	10.807307421886	10.7244928056263	18.6606174817898	3.29111419431919	0	17.3634645424426	10.8365955178803	5.55375520291363	13.9388365877048	9.71907160509886	18.0497044094693	36.5894460427251	4.0390946930281	20.4456828709033	10.032590043973	6.23579531555215	7.87367826235857	7.40500693721818	0	20.2663347755445	7.67926645341144	7.84059558058395	11.3438404144619	22.7568505875485	10.3526310578584	10.8808265199941	18.0497044094693	28.2736628511967	6.73182448838016	11.2351829392276	7.10880665972945	11.21535031268	12.1598008653267	8.88600832466181	4.55692734598042	15.2331571279917	3.33225312174818	4.31359627410767	13.0039146214563	10.5229045949942	8.40568355035577	5.15130917371699	5.2270637203893	0	5.4683128151765	12.2565632064301
4.97367782289916	0	23.5938841723779	0	13.9128555316233	8.87544232189765	8.57959424450106	23.3026016517313	11.7528688280836	3.94464103195451	4.18516792414686	4.28979712225053	0	5.36224640281316	18.7678624098461	10.0936402876483	7.7996311313646	16.7036348123029	5.53522209322649	27.0934555089507	0	0	0	12.0415357817559	6.35525499592671	7.57023021573623	7.30178233574558	8.37033584829372	11.6615844100014	0	5.36224640281316	0	0	13.8062436118408	9.15156719413446	6.66376252000082	0	0	0	0	0	3.33188126000041	4.18516792414686	4.51557591815845	4.63761851054111	4.97367782289916	0	0	26.3987515215417	5.91696154793177
5.03151128595613	6.31225961329042	5.78623797884955	7.7149839717994	6.25539240956708	0	0	8.57220441311045	15.8527067913686	2.66033930062048	12.7014980023527	13.0190354524115	0	0	3.61639873678097	6.80733879864653	10.5204326888174	12.2893549993265	3.7330567605481	0	5.85948149756917	6.42915330983284	6.61284340439949	0	18.5731095617393	3.40366939932327	4.92445785434004	5.64511022326785	6.74124813069851	11.8086489364277	5.42459810517146	0	0	13.3016965031024	3.08599358871976	6.74124813069851	8.52708754777828	0	4.45095229142273	3.30642170219974	2.89311898942478	8.98833084093134	7.05638777908482	15.2269420496041	26.5854177406601	0	3.40366939932327	11.1991702816443	8.90190458284546	2.66033930062048
8.01314760355977	6.7019052684318	2.30377993602343	18.4302394881875	4.98114580761823	3.17762749796336	10.1366317185031	5.68834552104551	26.5092485788998	14.828928323829	11.2379509074314	6.9113398080703	16.2619760189889	10.0790372201025	8.63917476008787	13.5516466824908	6.28303618915482	15.4944491272372	2.9726192722883	32.3337534880482	2.3329417073655	6.3993887111762	0	9.70012604641445	6.82601462525461	6.77582334124539	13.7246464273736	13.4855410889177	2.68401545944478	15.0450934597449	12.9587621401318	12.5660723783096	19.5472236995928	4.23683666395114	7.37209579527498	1.78934363962985	11.6401512556973	13.8226796161406	10.6328304739543	6.58222838863838	9.21511974409373	16.9987645764836	13.4855410889177	14.5501890696217	6.22643225952279	14.6907706065262	4.06549400474723	2.9726192722883	9.92397510902402	0
9.14175994208931	10.1944474505723	8.76085327783559	10.2794011793271	11.3654312793543	8.45875488894471	9.81215567117586	9.51796405493249	6.72065456929853	8.86155274079922	8.5471739295957	9.63693860561915	12.368263451062	7.66574661810614	4.38042663891779	14.4296406929057	5.57508844953174	17.9868846058217	10.1738941290994	15.9847147525421	9.75892517024724	9.73428141981732	0	7.37756065501944	6.92215567631454	6.184131725531	13.4208816171098	7.69245653663613	5.44363698816969	22.885494276795	9.85595993756504	6.3715296566077	10.6192160943462	10.4727441482173	9.34491016302463	6.80454623521211	19.1816577030506	14.0173652445369	11.6811377037808	11.0136441207076	3.50434131113424	6.80454623521211	20.5132174310297	12.910731146284	5.68271563967714	11.1732621514425	6.184131725531	9.04346144808835	11.8608475146082	6.44476562967216
8.32134558831206	15.0792868539716	11.164471997652	17.0125287583269	7.75909250802071	14.2993237408351	15.3112758824942	14.1771072986057	30.5875945141151	4.39979192025695	4.66807191539457	17.5441702820246	8.75644862560943	11.9619342831986	8.97145071239894	9.38190924172438	7.97462285546573	3.95202548589452	18.5217046965656	3.35773593914346	4.84534046914373	8.86069206162859	23.6960221990982	8.95396250438257	12.6018731543162	12.1964820142417	5.42953045478518	7.78011985899095	8.67143456128312	6.50989620854345	8.97145071239894	0	3.86648380871066	10.9994798006424	5.10375862749807	4.33571728064156	8.73011344177301	12.7593965687452	8.17910036458023	12.7593965687452	6.37969828437258	13.0071518419247	12.4481917743855	1.67886796957173	5.17272833868047	8.32134558831206	24.3929640284834	15.4347539138046	0	8.79958384051391
11.8675730331202	6.8715737562402	18.1094600034247	30.2349245274569	6.80966768636417	3.25807376373458	14.4875680027398	15.55294471577	8.62868850669432	14.4803278388204	9.9861285278694	15.7473565247171	9.88069429001859	5.90525869676893	13.7789369591275	0	6.44210039647519	18.9525706846153	0	22.1015530171469	19.1360281819347	7.87367826235857	3.5993957770782	5.52538825428671	13.2200030084045	5.55789053813546	0	3.07265493165212	9.17321739303911	19.2824773772047	5.90525869676893	11.452622927067	14.3157786588338	9.41221309523323	12.5978852197737	15.9002434812678	9.94569885771608	9.44841391483028	6.46045395885831	10.7981873312346	2.36210347870757	12.2309565240521	15.3632746582606	1.65761647628601	7.66087614715969	8.21601209985242	4.63157544844622	9.14362636919059	11.628817125945	6.51614752746916
2.36453535842747	5.93283417205438	9.17735285989663	10.8768626487664	11.0238472791551	12.6584177377884	4.07882349328739	10.0711691192281	14.5273165514345	13.1272480243732	7.95867998690222	2.03941174664369	3.19907724963717	7.64779404991385	7.64779404991385	9.5972317489115	5.56203203630098	1.44383132505748	5.26299805585469	5.7246645519823	2.0652270852088	14.7290848368711	0	0	4.02846764769125	2.39930793722788	3.47133914322331	11.9380199803533	3.16801824721351	3.32965183125501	12.7463234165231	22.2481281452039	6.18003559588998	1.87532114633903	2.17537252975327	3.96002280901688	13.7391949247575	4.07882349328739	7.32096524436198	17.4806721140888	10.1970587332185	4.75202737082026	10.9431849819906	19.3207428629403	3.30715418374653	8.27587375449615	2.39930793722788	5.26299805585469	0	5.62596343901709
12.2928968918246	4.11253277835588	7.06841571279917	13.5713581685744	8.40568355035577	5.84972334852345	15.2677779396462	6.98115132128313	14.7177971006229	11.0494774360998	2.75840613182407	10.6026235691988	4.43508436881516	2.65065589229969	17.6710392819979	9.97893982983412	13.4942481789802	15.5129831572937	11.8566973246954	7.93646676524819	7.15788932941688	7.85379523644352	6.46255150884495	7.93646676524819	10.4717269819247	11.6420964681398	12.0313458941262	6.89601532956016	4.94102845943243	6.92416233090531	1.76710392819979	10.2813319458897	6.8542212972598	11.0494774360998	9.04757211238294	7.68604427022822	7.73805509611698	4.2410494276795	9.42455428373222	6.46255150884495	6.36157414151925	15.3720885404564	1.37920306591203	11.9047001478723	12.2264488005175	18.0295821080095	4.15789159576422	5.4723218421671	7.82962971263908	11.6994466970469
5.24496934051185	0	4.52378605619147	7.23805768990635	12.2264488005175	12.4794098101834	1.80951442247659	8.9358736912424	12.3939344005246	9.35955735763752	20.9638866018629	11.3094651404787	3.54806749505213	8.482098855359	5.65473257023933	5.3221012425782	21.5907970863684	14.4120617719374	8.75571494746736	25.3966936487942	14.8884098051871	16.3358940918025	0	23.8094002957446	2.2339684228106	5.3221012425782	9.62507671530099	0	3.51362023781862	5.53932986472425	7.06841571279917	0	8.22506555671176	10.3995081751528	4.8253717932709	9.66245565400119	6.66663208280848	13.5713581685744	6.95967085567918	12.9251030176899	15.8332511966701	14.0544809512745	17.653799243674	4.76188005914891	4.89057952020699	9.17869634589573	2.6610506212891	0	8.35160502681502	8.31960654012224
17.8357156337298	4.86428608192631	11.3702687165027	2.85371450139677	11.5691128435004	15.6831292641417	13.9118581943092	14.5328053311872	20.523289222374	17.8357156337298	4.56768327205275	18.0586620791514	7.34411820212403	14.2128358956284	15.0488850659595	0	13.3767867252974	6.15568946650852	5.17811099043768	3.75488750183785	5.41844525581665	6.68839336264868	13.7589806317344	10.3259406300541	12.5510591496617	12.5899169179269	0	11.7454712709928	6.23384235742012	12.0118084880221	8.36049170331084	4.86428608192631	4.05357173493859	8.61034547835232	2.85371450139677	12.4676847148402	13.5175950066163	13.3767867252974	23.3236281364159	10.7014293802379	5.35071469011894	12.4676847148402	5.22020945377458	9.85657969232436	8.67683463262531	17.0602497366111	4.72121884422259	17.2603699681256	7.40868187862622	6.15024677025165
3.8982880233534	8.55851416036223	9.24625190539135	11.6558811898267	19.991896011657	4.63761851054111	8.74191089237	3.32076387174549	13.8175620005848	22.415156134282	16.4013337567917	16.8113671007115	7.91123157680543	14.7099462131226	13.6592357693281	3.95561578840271	5.3490713502264	5.95092640733152	6.50762597446898	8.25821541789339	11.9169184511373	12.1415429060694	3.84259819444835	14.1569407163887	3.32076387174549	6.92232762970475	10.0152825280835	10.6608669419146	3.91721175162211	5.48942599206907	4.20284177517788	9.16983660038811	14.2641902672704	14.6857919500469	14.3456999259405	9.79302937905526	7.07847035819433	17.6519354557471	5.17272833868047	6.72454684028461	6.72454684028461	1.3057372505407	3.28026675135835	7.07847035819433	1.81744509196881	19.491440116767	10.8779434181075	6.50762597446898	14.4836393483053	5.41055492896463
10.8857854237038	11.9496235446567	5.86811870496535	10.0149225898075	0	8.09395683443496	3.75559597117782	20.864422062099	16.7201190497643	18.3463021580526	9.15999017360444	4.69449496397228	0	8.80217805744802	8.80217805744802	5.52293525173209	11.7362374099307	14.1250290951378	3.02870642836921	19.7662945851464	11.884797377145	7.82415827328713	5.3651371016826	16.4719121542887	10.4322110310495	12.4266043163972	0	4.57999508680222	7.29241936151033	3.83224078691614	10.2692077336894	25.6063361671215	19.9160392410945	2.15838848918266	10.0149225898075	12.7617338826431	14.8247209388598	2.34724748198614	4.81486662971516	20.1192641313098	19.9516035968822	12.7617338826431	9.15999017360444	0	2.53756484539042	10.8857854237038	9.66513669053116	3.02870642836921	15.88905987806	0
17.2222873867553	5.40153558948235	6.49872250609595	19.8056304947686	6.021982245031	5.12214581761257	17.8250674452918	8.25234603948692	5.08706262708098	12.8053645440314	13.5861794552529	18.5677785888456	2.91259271981891	22.0492370742541	13.9258339416342	13.1066672391851	10.1278792302794	7.22993148592217	8.38544839496252	14.3330220685825	5.64084412825688	14.4416055691021	0	9.12101404364344	33.9263114956685	24.028889938506	9.48141885387859	8.15170767315172	7.93186658164277	3.03147405532173	4.64194464721139	0	6.75191948685294	14.5127464832356	3.96112609895372	6.48970902134409	12.5088192598539	12.9974450121919	13.3307128330173	10.610159193626	6.49872250609595	2.88431512059737	5.43447178210114	7.81801203740866	8.02930966004133	9.68753665504987	5.46111134966046	4.79168479712144	10.2836927568991	14.5127464832356
4.00657380177988	7.53964342698578	10.3670097121054	17.5087275137781	3.73585935571367	15.4909340525714	9.67587573129842	4.26625914078413	8.52082990036064	8.73847561939923	7.58561686251618	16.414432044167	17.617140687238	12.9587621401318	8.63917476008787	4.06549400474723	14.1368314255983	6.72785291051091	13.3767867252974	6.06257877900903	3.49941256104825	6.71935814673501	0	2.42503151160361	17.9182883912934	14.2292290166153	0	5.05707790834412	7.38104251347313	8.46286507110649	10.7989684501098	0	4.18869079276988	12.7105099918534	11.9796556673218	2.68401545944478	13.8226796161406	21.5979369002197	1.77213841232572	11.8480110995491	6.9113398080703	5.36803091888955	13.4855410889177	1.81877363370271	3.73585935571367	17.0279386575645	6.09824100712085	4.45892890843245	8.50626437916344	9.53288249389007
2.25369776350118	2.82736628511967	13.6067002471384	10.3670097121054	15.7606566569171	4.02168480210987	10.1078344693028	8.63917476008787	9.58593363790572	8.93707733802194	14.2230316172178	12.6347930866285	0	4.85953580254943	7.28930370382414	9.14736151068128	7.06841571279917	21.3303518412789	15.0488850659595	8.18448135166219	8.85788804515339	8.63917476008787	4.44300416233091	5.45632090110813	5.75944984005858	8.00394132184612	14.8887905439812	5.68921264688714	14.342707611408	6.34714880332987	7.28930370382414	14.1368314255983	9.42455428373222	12.5119082732307	0	18.1171043512522	6.54758508132976	3.88762864203954	9.96827856933216	6.66450624349636	9.71907160509886	12.0780695675015	6.63741475470166	2.04612033791555	4.20284177517788	7.88794217225414	2.28684037767032	11.2866637994696	7.17716056991916	14.2993237408351
12.6694360758985	2.4452897601035	13.4490936805692	8.96606245371282	9.99594800582848	6.95642776581167	28.9155514132238	9.13210064730009	32.2409780013646	13.1399191131998	18.0414671324709	10.0868202604269	18.4595403458793	13.6592357693281	11.5578148817392	7.91123157680543	5.3490713502264	7.73620432953097	8.67683463262531	11.7974505969906	11.9169184511373	14.0094725839263	3.84259819444835	2.35949011939811	21.5849651663457	9.88903947100678	2.86150929373813	5.74046681487711	8.48729212851456	5.48942599206907	4.20284177517788	6.11322440025874	11.207578067141	4.63761851054111	10.7592749444554	16.9745842570291	9.20201146565263	7.56511519532019	11.207578067141	23.0555891666901	30.2604607812808	12.4045038801367	18.8615338203105	15.041749511163	9.08722545984407	5.8474320350301	0	17.3536692652506	14.4836393483053	5.41055492896463
12.0197214053396	12.5660723783096	14.6865970921494	4.60755987204687	9.33964838928419	0	22.807421366632	17.0650365631365	5.68055326690709	10.3272893683809	9.27130949863089	12.9587621401318	12.1964820142417	7.55927791507689	8.63917476008787	16.2619760189889	18.0637290438201	15.9021977884803	20.065180087946	12.1251575580181	12.2479439636689	15.3585329068229	5.92400554977454	13.3376733138199	10.2390219378819	10.1637350118681	13.2344804835389	10.1141558166882	7.38104251347313	16.925730142213	7.55927791507689	6.28303618915482	10.4717269819247	6.35525499592671	11.9796556673218	8.72305024319552	2.91003781392434	15.5505145681582	5.31641523697715	10.8606768412533	10.3670097121054	11.4070657026403	9.27130949863089	7.27509453481084	13.0755077449979	6.00986070266982	13.2128555154285	6.68839336264868	7.44298133176801	3.17762749796336
7.51232587833728	0	12.9587621401318	12.4404116545265	8.40568355035577	7.14966187041755	10.3670097121054	0	5.68055326690709	19.0657649877801	22.7568505875485	10.3670097121054	12.1964820142417	24.2976790127471	9.71907160509886	0	16.4929699965314	12.8440828291572	18.3930817472839	5.45632090110813	11.8105173935379	5.75944984005858	0	10.9126418022163	8.95914419564668	4.57368075534064	4.41149349451296	7.58561686251618	8.05204637833433	12.6942976066597	6.4793810700659	0	15.707590472887	7.14966187041755	0	9.05855217562612	10.9126418022163	9.07113349809226	9.30372666471002	4.44300416233091	5.18350485605272	11.0715637702097	0	2.72816045055406	2.80189451678526	4.50739552700237	9.14736151068128	13.3767867252974	0	10.7244928056263
24.0394428106793	6.7019052684318	17.2783495201757	18.4302394881875	17.4340103266638	19.0657649877801	16.5872155393687	14.7896983547183	15.1481420450856	11.6513008258656	20.2283116333765	16.126459552164	7.22754489732842	18.7182119801904	11.5188996801172	5.42065867299631	13.6132450765021	13.0479571597787	16.3494059975856	12.9335013952193	15.1641210978758	10.2390219378819	7.89867406636605	8.08343837201204	5.68834552104551	0	3.92132755067818	14.6093361796608	5.36803091888955	3.76127336493622	11.5188996801172	8.37738158553976	11.169842114053	4.23683666395114	7.37209579527498	4.47335909907463	17.460226883546	14.9745695841523	11.8142560821714	14.4809024550044	5.75944984005858	7.1573745585194	7.86656563520196	6.06257877900903	8.71700516333191	9.34867220415306	12.1964820142417	5.9452385445766	7.08855364930287	9.53288249389007
10.302618347434	6.95967085567918	17.7720166493236	16.0403842578511	17.7350685897616	3.7712502173631	15.8581071640118	9.45140486573716	13.4835110511201	10.6852089491955	7.33554158133433	15.0378602417354	8.57774559243372	7.68981489634195	9.39866265108461	30.5582186730451	14.292181221484	17.9050950585425	20.285676572429	14.3902968820434	11.0750639294714	10.6328304739543	6.24950036020171	16.3090031329825	14.1771072986057	13.6707820379412	6.98082487043808	7.33554158133433	7.43265819538553	7.81187545025214	6.83539101897062	0	19.8847738733691	16.3420842752401	18.2277093839217	16.9889330180241	17.8439681337338	8.20246922276475	7.01065745535449	10.1554380853278	15.0378602417354	6.90175403857228	9.33614383078914	5.0366039087152	12.5623402510811	11.0951274510828	3.21665459716265	10.5838312551803	6.73023115714031	2.5141668115754
12.0197214053396	5.65473257023933	12.3108240331252	2.76453592322812	18.2123143591042	8.04336960421974	11.403710683316	15.3585329068229	13.4913140089043	10.7244928056263	18.9640421562904	14.254638354145	7.11461450830766	9.71907160509886	4.85953580254943	10.6719217624615	20.027177852931	7.33947590237554	3.34419668132434	13.6408022527703	20.340335511093	4.31958738004394	8.88600832466181	12.731415435919	14.7185940357053	8.38508138479117	15.4402272307953	6.32134738543015	12.5813224661474	6.34714880332987	12.1488395063736	0	9.42455428373222	3.57483093520877	7.60247378887733	12.0780695675015	6.00195299121894	13.6067002471384	11.9619342831986	10.3670097121054	12.3108240331252	13.5878282634392	12.6426947708603	6.82040112638516	2.80189451678526	11.2684888175059	13.7210422660219	6.68839336264868	12.7593965687452	11.3202979614945
12.9443153595965	5.79972571306598	11.164471997652	6.80501150333075	12.9318208467012	2.19989596012848	18.5011250246805	11.0266390100267	10.4871752619823	16.1325703742755	3.89005992949548	9.56954742655887	10.0073698578393	11.9619342831986	14.9524178539982	13.1346729384141	10.8744857119987	6.77490083296204	13.3767867252974	13.4309437565739	4.84534046914373	7.97462285546573	3.64554187678433	12.311698443526	23.6285121643429	15.011054786759	10.8590609095704	10.8921678025873	9.91021092718071	6.50989620854345	5.9809671415993	0	9.66620952177664	13.932674414147	11.9087701308288	7.43265819538553	11.4163021930878	5.58223599882601	7.36119032812221	1.82277093839217	7.17716056991916	16.7234809396174	6.22409588719276	15.1098117261456	10.3454566773609	8.32134558831206	10.3201001658968	14.405770319551	18.6483488312429	13.1993757607709
24.5509203172895	13.4751074014214	7.94068829012332	11.2934233459532	20.0305650561669	23.7307925911731	6.35255063209866	5.22843673423758	8.7021241535598	7.30178233574558	5.16467531064931	11.911032435185	0	16.5431006044236	9.92586036265415	0	3.60940376823787	11.2434524461923	6.83069960440716	7.42988378023235	0	0	0	3.71494189011617	14.3782010191533	6.227990815783	11.263387645565	16.7851947596103	4.11168325702178	8.6429260300662	6.61724024176943	0	6.41671781020066	4.86785489049706	8.47006750946488	17.4746538423426	15.6027559384879	7.94068829012332	17.6459739780518	6.05004822104634	6.61724024176943	24.6700995421307	2.58233765532466	4.1793096263807	15.7383011155597	10.7410276388142	4.67099311183725	5.12302470330537	16.2885913643555	13.3866009488669
3.00493035133491	0	19.4381432101977	8.29360776968436	12.6085253255337	10.7244928056263	16.5872155393687	10.2390219378819	5.68055326690709	10.7244928056263	11.3784252937743	20.7340194242109	12.1964820142417	6.4793810700659	16.1984526751648	0	7.06841571279917	4.58717243898471	6.68839336264868	14.5501890696217	17.0596362351102	11.5188996801172	14.8100138744364	0	12.7987774223524	16.7701627695823	11.0287337362824	10.1141558166882	7.04554058104254	4.23143253555324	3.23969053503295	0	7.85379523644352	8.34127218215381	2.76453592322812	4.02602318916716	9.82137762199463	3.88762864203954	7.97462285546573	14.8100138744364	6.4793810700659	33.2146913106291	5.05707790834412	2.72816045055406	8.40568355035577	28.5468383376817	6.09824100712085	0	9.56954742655887	9.53288249389007
8.27587375449615	2.96641708602719	8.15764698657478	6.52611758925982	6.61430836749306	12.6584177377884	12.2364704798622	6.04270147153687	16.7622883285783	8.43894515852563	12.9328549787161	19.3744115931151	17.5949248730044	12.7463234165231	6.37316170826155	9.5972317489115	5.56203203630098	8.6629879503449	3.94724854189102	21.4674920699336	8.26090834083522	11.3300652591316	0	25.7609904839204	2.01423382384562	13.1961936547533	8.67834785805827	3.97933999345111	3.16801824721351	4.99447774688252	3.82389702495693	0	12.36007119178	17.8155508902208	21.7537252975327	4.75202737082026	16.3152939731496	15.2955880998277	6.27511306659598	22.1421846778458	8.15764698657478	11.8800684270506	3.97933999345111	2.14674920699336	6.61430836749306	7.09360607528242	11.9965396861394	9.21024659774572	0	14.0649085975427
15.5931520934136	2.4452897601035	7.56511519532019	9.8626686990841	5.45233527590644	22.0286879250703	5.37963747222769	20.7547741984093	9.21170800038988	13.1399191131998	10.6608669419146	19.3330721658183	2.63707719226848	16.8113671007115	25.2170506510673	5.93342368260407	7.64153050032342	13.0920380961293	21.6920865815633	5.89872529849528	19.577794598297	9.33964838928419	3.84259819444835	9.43796047759244	14.9434374228547	20.7669828891142	10.0152825280835	8.20066687839587	9.79302937905526	19.2129909722418	6.30426266276683	21.3962854009056	6.11322440025874	8.50230060265871	5.37963747222769	10.4458980043256	19.8197170029441	21.0142088758894	6.89697111824063	23.0555891666901	7.56511519532019	9.79302937905526	7.38060019055628	13.2721319216144	8.17850291385967	7.7965760467068	10.8779434181075	5.42302164539082	15.5181850160414	11.5940462763528
13.7368244632453	5.7444902300844	10.8606768412533	16.8505046749142	8.53910709877411	14.9802439189701	7.10880665972945	7.80115957171956	11.902111606853	10.8947228501601	7.70602347938152	27.6453592322812	9.29255772513653	17.2783495201757	13.5758460515667	9.29255772513653	21.5418383628165	12.5819586897866	16.5617359456062	5.54292916937969	12.9978180838935	7.67926645341144	4.51352803792346	16.6287875081391	14.6271741969742	11.6156971564207	15.1251205526158	4.81626467461345	6.13489247873092	16.1197429925838	11.1075104058273	0	2.3935375958685	11.8026164210067	2.10631308436428	17.6378158763514	8.31439375406953	4.93667129147878	4.05060208531593	10.1554380853278	7.89867406636605	10.7360618377791	9.63252934922689	6.23579531555215	7.47171871142735	11.4473537193711	3.4847091469262	8.9178578168649	13.3669868815426	9.07893570846673
2.88473313728152	19.9046586472425	2.48808233090531	15.923726917794	8.06945620834154	8.57959424450106	4.97616466181061	11.0581436929125	2.72666556811541	6.86367539560085	35.1972622420751	4.97616466181061	21.4658083450654	3.11010291363163	3.11010291363163	52.6888023015242	0	8.80737108285064	12.8417152562855	0	21.4164048736153	5.52907184645624	11.3740906555671	10.4761361301276	8.60077842782081	2.92715568341801	4.23503375473244	7.28219218801553	1.93249113080024	0	0	9.04757211238294	10.5555007977801	4.57578359706723	5.30790897259799	1.93249113080024	9.42852251711485	2.48808233090531	10.2075172549961	4.26528399583767	6.22020582726327	4.8312278270006	9.70958958402071	5.2380680650638	12.1041843125123	7.21183284320379	2.92715568341801	16.0521440703568	15.3112758824942	16.0152425897353
18.2835198841786	14.0173652445369	3.50434131113424	20.5588023586542	26.5193396518266	14.5007226667624	15.4191017689906	18.1706586503257	13.4413091385971	18.5287011853075	28.2056739676658	18.3977918834547	17.8652694293118	15.3314932362123	7.66574661810614	20.6137724184367	15.9288241415193	12.404748004015	10.1738941290994	3.68878032750972	12.4204502166783	6.81399699387212	4.00496149843913	7.37756065501944	23.3622754075616	23.7058382812022	5.96483627427104	11.1113261084744	3.40227311760605	2.86068678459938	2.1902133194589	6.3715296566077	2.12384321886923	16.1119140741804	10.2794011793271	16.3309109645091	8.11531672052139	7.88476795005203	14.3767848661917	15.0186056191467	9.63693860561915	23.8159118232424	8.5471739295957	11.9885360644066	16.1010276457519	26.4095287215913	4.12275448368734	4.52173072404417	14.0173652445369	3.22238281483608
36.0591642160189	4.37785747373368	32.1042881407136	10.7014293802379	18.4382735943288	11.070444186453	8.02607203517841	6.93611163533937	2.19892384525436	23.0634253884437	4.89394636291366	20.065180087946	9.44243768844519	10.032590043973	17.5570325769528	4.72121884422259	14.5928582457789	3.55135930760107	10.3562219808754	18.3050765714595	16.2553357674499	10.032590043973	16.0521440703568	33.7939875165407	5.9452385445766	15.3439612437234	11.9537243077125	8.8091034532446	19.4807573669379	16.3797388473029	10.032590043973	0	15.8089297662605	12.9155182175285	8.5611435041903	14.0261453041953	5.0690981274811	5.01629502198651	6.17390156552185	9.17265375448961	22.0716980967406	18.7015270722604	6.85152490807913	0	14.0998562780161	5.81599422839015	7.08182826633389	6.4726387380471	28.3999472014005	9.22537015537748
5.46350972969984	0	11.3094651404787	10.0528579026477	15.2830610006468	6.4996926094705	12.0634294831772	4.65410088085542	15.4924180006557	7.7996311313646	6.43628097425615	17.9066531390912	16.2619760189889	9.42455428373222	3.53420785639958	8.87016873763033	11.9948872702046	11.3428263945804	19.4571443277052	5.29097784349879	19.087704878445	15.707590472887	0	13.227444608747	14.8931228187373	7.76139764542654	6.41671781020066	13.7920306591203	1.46400843242442	12.3096219216094	12.9587621401318	0	9.13896172967973	8.66625681262733	5.02642895132385	20.4961180539419	8.73011344177301	18.8491085674644	17.399177139198	4.3083676725633	7.53964342698578	12.4440716756076	7.35574968486417	7.93646676524819	9.16983660038811	5.46350972969984	2.21754218440758	12.1607152048158	9.27956114090557	8.66625681262733
22.5369776350118	14.7023046826223	10.1078344693028	3.31744310787374	17.6519354557471	7.50714496393843	14.9284939854318	13.0547529707995	10.2249958804328	15.0142899278769	20.4811655287937	18.6606174817898	10.9768338128175	9.71907160509886	14.5786074076483	3.65894460427251	13.4299898543184	10.4587531608851	7.02281303078111	4.3650567208865	10.2357817410661	19.0061844721933	0	16.3689627033244	17.6623128428463	12.8063061149538	21.1751687736622	23.5154122738002	12.0780695675015	10.1554380853278	3.88762864203954	19.7915639958377	3.76982171349289	10.0095266185846	14.9284939854318	14.4936834810018	8.51186060572868	10.1078344693028	6.37969828437258	6.22020582726327	10.1078344693028	12.6819730458766	9.10274023501942	15.5505145681582	9.24625190539135	2.70443731620142	10.0620976617494	12.0391080527676	7.6556379412471	12.1544251797098
15.7180972223672	12.7593965687452	15.9492457109315	11.9087701308288	12.9318208467012	8.79958384051391	12.7593965687452	7.08855364930287	13.9829003493098	21.2656609479086	7.00210787309186	19.9365571386643	12.5092123222992	18.9397292817311	12.9587621401318	11.2582910900693	9.42455428373222	21.4538526377131	10.2898359425364	16.7886796957173	7.2680107037156	17.7213841232572	7.29108375356867	20.1464156348608	12.6018731543162	10.3201001658968	24.4328870465333	16.338251703881	9.91021092718071	2.60395848341738	12.9587621401318	5.79972571306598	13.5326933304873	8.06628518713775	5.10375862749807	11.1489872930783	8.73011344177301	21.5314817097575	8.17910036458023	15.4935529763334	8.7720851410123	19.2010336714126	9.33614383078915	10.9126418022163	10.3454566773609	8.32134558831206	12.1964820142417	6.17390156552185	29.4447613124888	14.6659730675232
4.86190978193514	8.13264908978241	9.08569390499129	14.9098566646011	14.3557741534166	15.4239896530356	7.82767474891557	6.9027114187968	16.0842631827032	27.6346481283555	15.6826236258761	10.4834929672976	4.38525196017679	13.9779906230635	7.86261972547323	6.57787794026519	11.4365377825065	7.91673805200058	18.9379227796345	11.7709394720535	16.2781662952132	14.7545456576782	3.19496928527166	8.82820460404012	13.8054228375936	8.22234742533148	2.3792324464789	4.77297240787535	8.14251880955157	21.6801487214863	15.7252394509465	20.331622724456	9.31866041537568	12.853324710863	4.47295699938033	10.8566917460688	17.0678622344776	8.38679437383811	2.8672801278079	9.58490785581499	15.3757896853699	10.8566917460688	17.7281832292513	8.09252088703678	7.55567060706136	8.91350126688109	4.11117371266574	7.21444677319408	7.74165634508134	7.71199482651781
5.88721048424799	12.9251030176899	15.2331571279917	10.8324672910163	13.7235649801727	19.2603136101044	6.09326285119667	12.5375778831207	9.73809131469787	4.66916693578289	6.19234029593158	7.61657856399584	3.98252473934423	15.8678720083247	12.6942976066597	5.97378710901634	25.3885952133195	8.08840201486284	6.55189553892115	7.12662321777388	11.5694864263228	0	5.80310747733016	3.56331160888694	6.26878894156036	10.4541274407786	21.6073150751655	2.47693611837263	3.94385945061273	0	9.5207232049948	0	10.7709191814083	16.3420842752401	6.77029205688519	6.90175403857228	11.7589283093269	7.61657856399584	5.20791696683476	5.80310747733016	5.07771904266389	19.7192972530637	11.1462125326768	2.67248370666521	5.48942599206907	0	20.9082548815572	9.82784330838173	7.81187545025214	2.33458346789144
2.32639769135606	10.2150007720452	9.02933103957571	4.28057175209515	9.76143896170347	19.3732773262927	16.8547512738747	8.9178578168649	16.4919288394077	9.22537015537748	24.4697318145683	8.02607203517841	17.3111357621495	18.8111063324494	15.0488850659595	11.8030471105565	8.20848276325065	12.0746216458436	7.76716648565653	2.81616562637839	14.2234187965187	4.45892890843245	0	2.81616562637839	13.8722232706787	10.6227423995008	6.83069960440716	19.5757854516547	0	6.55189553892115	10.032590043973	14.5928582457789	10.9446436843342	9.22537015537748	22.4730016984995	7.01307265209764	3.37939875165407	9.02933103957571	7.2028851597755	10.3192354738008	3.0097770131919	7.79230294677516	7.83031418066186	6.33637265935138	14.0998562780161	9.30559076542424	27.1470083542799	0	3.70434093931311	4.61268507768874
17.5422961050903	14.671738560621	14.2896620356048	8.06945620834154	11.8133930977973	15.0722601592586	14.7940030486262	15.7736283907911	24.8716116010527	23.9610289711291	18.8615338203105	17.6519354557471	5.27415438453695	11.5578148817392	13.6592357693281	15.8224631536109	10.6981427004528	8.33129697026412	6.50762597446898	2.35949011939811	7.66087614715969	14.0094725839263	3.84259819444835	23.5949011939811	5.8113367755546	11.8668473652081	14.3075464686907	12.3010003175938	13.7102411306774	5.48942599206907	13.6592357693281	0	8.15096586701165	10.0481734395057	21.5185498889108	3.26434312635175	5.66277628655546	9.24625190539135	6.89697111824063	13.4490936805692	8.40568355035577	6.52868625270351	11.4809336297542	9.73289674251721	13.6308381897661	15.5931520934136	21.7558868362149	10.8460432907816	4.13818267094438	3.09174567369408
15.453927521151	5.17004120707596	17.7720166493236	9.47840887963926	13.4490936805692	14.7078758477161	24.1699426430801	19.3078699400059	20.4499917608655	6.53683371009604	18.2054804700388	31.9896299687825	20.9082548815572	26.6580249739854	4.44300416233091	12.5449529289343	12.9251030176899	12.5819586897866	9.17265375448961	2.49431812622086	16.1972809968519	9.87334258295757	18.27978855359	21.2017040728773	8.7763045181845	10.4541274407786	0	8.66927641430421	17.2543850964307	10.1554380853278	6.66450624349636	16.1563787721124	6.46255150884495	8.17104213762006	20.8524995352064	18.6347359041452	21.7005676981215	9.77460915712799	20.9618657915099	2.03108761706556	6.22020582726327	7.59192944242951	23.4070463186214	3.74147718933129	1.92129909722418	4.12104733897359	20.9082548815572	11.465817193112	4.3746502521412	17.1591884890021
13.982124900089	12.9251030176899	5.07771904266389	3.38514602844259	9.60649548612088	12.2565632064301	15.2331571279917	12.5375778831207	9.73809131469787	9.33833387156578	6.19234029593158	10.1554380853278	14.9344677725409	15.8678720083247	18.2480528095734	13.4410209952868	10.386243496358	20.2210050371571	4.09493471182572	9.79910692443909	20.5679758690183	16.925730142213	2.90155373866508	11.5807627288826	11.2838200948087	9.70740405215156	7.56256027630792	8.66927641430421	7.88771890122546	7.2538843466627	6.34714880332987	11.5402705515088	6.15481096080472	7.5873962706472	6.77029205688519	14.2964905084712	17.1038957226573	12.6942976066597	15.6237509005043	12.3316033893266	17.1373017689906	9.85964862653183	9.28851044389736	12.0261766799934	5.48942599206907	25.020644558054	10.4541274407786	9.00885636601658	4.68712527015129	8.17104213762006
18.9785074821152	4.76188005914891	19.6427552439893	16.5872155393687	7.07847035819433	11.2889397953961	13.0951701626595	15.3585329068229	10.7631535583503	11.2889397953961	8.78334584080821	4.91068881099732	11.554561908229	13.2997821964511	45.0146474341421	17.3318428623435	10.4166126293882	8.69148462123419	13.7288074285946	6.89219482245237	39.7827954308643	10.0032549853649	9.35369297332822	22.9739827415079	9.70012604641445	17.3318428623435	4.1793096263807	3.99242992764009	24.7918270069767	26.7248370666521	6.13836101374665	5.95235007393614	24.8014586414006	17.3097076862741	5.23806806506381	15.2565089273703	1.37843896449047	9.00292948682841	25.183019543576	12.1598008653267	9.00292948682841	16.5278846713178	12.7757757684483	12.0613409392917	19.4657934850344	23.723134352644	11.554561908229	10.560621098919	17.1244532896317	4.51557591815845
18.0295821080095	20.5626638917794	14.1368314255983	0	0	7.7996311313646	21.4879837669095	13.9623026425663	9.29545080039343	10.3995081751528	8.2752183954722	11.3094651404787	26.610506212891	7.06841571279917	0	13.3052531064455	16.7071644120708	4.00335049220484	5.4723218421671	3.96823338262409	20.0420901223673	26.702903803908	0	3.96823338262409	22.339684228106	19.9578796596682	0	5.51681226364813	7.68604427022822	11.5402705515088	0	0	10.2813319458897	0	13.5713581685744	9.88205691886486	4.76188005914891	5.65473257023933	2.89986285653299	6.46255150884495	5.65473257023933	17.5681011890931	12.4128275932083	16.3689627033244	3.05661220012937	3.2781058378199	13.3052531064455	7.29642912288946	6.95967085567918	5.1997540875764
18.0295821080095	11.3094651404787	9.71907160509886	26.9542252514742	10.5071044379447	0	0	21.1179827468815	34.0833196014426	14.2993237408351	11.3784252937743	21.3819575312175	27.4420845320438	0	12.1488395063736	9.14736151068128	24.7394549947971	26.1468829022128	15.0488850659595	32.7379254066488	13.7789369591275	23.7577305902416	8.88600832466181	19.0971231538785	9.5990830667643	34.3026056650548	0	22.7568505875485	22.6463804390653	25.3885952133195	0	0	9.42455428373222	16.0867392084395	16.5872155393687	31.7049326146914	11.4582738923271	11.6628859261186	3.98731142773286	8.88600832466181	7.77525728407908	6.03903478375075	5.68921264688714	0	4.20284177517788	18.0295821080095	4.57368075534064	0	4.78477371327944	16.0867392084395
20.8341837692554	20.1057158052954	23.498555347439	28.0139640220449	19.4264686497111	20.9723414865581	24.3279161244074	8.19121755030554	22.7222130676284	40.6736319739309	20.2283116333765	24.8808233090531	6.50479040759557	10.3670097121054	15.5505145681582	13.0095808151911	18.8491085674644	20.5505325266515	10.7014293802379	11.6401512556973	13.997650244193	24.5736526509166	12.6378785061857	21.3402773021118	13.6520292505092	3.25239520379779	30.5863548952898	16.1826493067012	7.51524328644537	20.3108761706556	25.9175242802636	20.1057158052954	15.0792868539716	5.08420399674137	7.37209579527498	6.44163710266746	19.7882571346855	12.4404116545265	11.3416858388846	22.116287385825	13.8226796161406	10.7360618377791	22.92541985116	13.0951701626595	20.9208123919966	17.6289247278315	0	7.13428625349192	28.9212988891557	12.7105099918534
4.80788856213586	4.02114316105908	8.29360776968436	5.89767663621999	26.8981873611385	0	8.84651495432998	5.46081170020369	0	0	12.1369869800259	5.52907184645624	6.50479040759557	0	5.18350485605272	0	2.51321447566193	3.91438714793362	8.9178578168649	5.82007562784867	8.3985901465158	0	0	7.76010083713156	10.9216234004074	6.50479040759557	4.70559306081382	16.1826493067012	2.14721236755582	9.02705607584692	12.094844664123	0	0	7.62630599511205	11.79535327244	2.14721236755582	2.32803025113947	2.76453592322812	0	3.15946962654642	0	4.29442473511164	8.09132465335059	2.91003781392434	8.96606245371282	16.0262952071195	8.13098800949447	10.7014293802379	5.10375862749807	2.54210199837068
18.4488747151725	16.8326923021078	8.67935696827433	6.17198717743952	28.1492658430519	19.9525447546536	9.25798076615928	12.8583066196657	11.096894753958	22.6128840552741	16.9353306698036	11.5724759576991	11.3455646644109	21.6983924206858	3.61639873678097	17.0183469966163	5.26021634440868	2.04822583322108	16.7987554224664	4.06051787989442	13.1838333695306	9.64372996474925	6.61284340439949	24.3631072793665	20.0018102972577	11.9128428976314	12.3111446358501	4.23383266745089	10.1118721960478	4.72345957457106	9.04099684195242	47.3419470996782	7.01362179254491	11.9715268527922	3.08599358871976	16.8531203267463	2.43631072793665	5.78623797884955	10.385555346653	4.95963255329962	15.9121544418363	2.24708271023284	14.1127755581696	15.2269420496041	6.25539240956708	21.8032155724766	8.50917349830816	13.0656986619183	3.56076183313819	2.66033930062048
24.7570381184608	13.5038389737059	10.2122782238651	3.96112609895372	16.0586193200827	12.8053645440314	5.19897800487676	22.0062561052985	10.174125254162	11.9516735744293	9.96319826718543	25.0665010949415	17.4755563189135	4.64194464721139	16.2468062652399	39.3200017175553	11.8158591019926	3.94359899232118	21.5625815870465	11.727018056113	15.042251008685	22.693951608589	0	9.12101404364344	15.5877647412531	20.7522231287098	4.7407094269393	22.6436324254214	16.5848119434349	7.57868513830432	9.28388929442279	0	12.3785190592304	5.97583678721467	4.95140762369215	9.37402414194146	5.47260842618606	1.85677785888456	5.71316264272172	7.42711143553823	10.2122782238651	16.5848119434349	15.3976700492866	6.84076053273258	11.0403007825568	7.53475073170545	8.73777815945674	8.38544839496252	11.4263252854434	6.82952775681676
6.86841223162266	20.1057158052954	7.89867406636605	28.4352266389178	17.0782141975482	5.44736142508004	6.31893925309284	16.5774640899041	11.902111606853	12.7105099918534	7.70602347938152	5.92400554977454	12.3900769668487	9.87334258295757	7.40500693721818	0	17.9515319690138	10.4849655748222	5.09591875249423	2.77146458468984	9.99832160299501	9.87334258295757	0	23.5574489698637	17.552609036369	17.423545734631	38.6530858566849	10.5957822841496	6.13489247873092	6.44789719703351	12.341678228697	0	8.37738158553975	14.5262971335468	9.47840887963927	11.5029233976205	9.97727250488344	8.88600832466181	5.06325260664491	5.64191004740432	4.93667129147878	6.90175403857228	13.4855410889177	10.3929921925869	14.9434374228547	11.4473537193711	4.64627886256827	14.0137765693591	2.43036125118956	1.81578714169335
18.0295821080095	11.3094651404787	15.5505145681582	8.29360776968436	8.40568355035577	0	12.4404116545265	49.9152319471744	0	0	0	15.5505145681582	18.2947230213626	9.71907160509886	0	0	0	0	10.032590043973	21.8252836044325	7.87367826235857	8.63917476008787	0	0	19.1981661335286	9.14736151068128	0	7.58561686251618	0	12.6942976066597	9.71907160509886	0	0	25.0238165464614	0	0	6.54758508132976	0	27.91117999413	26.6580249739854	15.5505145681582	15.0975869593769	7.58561686251618	0	16.8113671007115	0	0	0	0	14.2993237408351
18.0295821080095	5.38545959070413	7.40500693721818	6.31893925309284	5.60378903357051	8.17104213762006	11.8480110995491	5.85086967878967	14.6071369720468	16.3420842752401	25.2853895417206	10.3670097121054	9.29255772513653	13.8843880072841	19.4381432101977	13.9388365877048	19.5222910163025	7.33947590237554	34.397451579336	14.5501890696217	14.2476082842679	18.9239066173353	18.6183031564343	8.31439375406953	17.552609036369	3.4847091469262	11.3438404144619	5.77951760953614	15.5289465867876	4.83592289777514	1.85125173430454	0	22.4394149612672	12.2565632064301	12.6378785061857	10.3526310578584	28.0610789199847	19.2530180367673	6.83539101897062	14.386870620881	8.88600832466181	12.0780695675015	15.8936734262244	10.1331673877722	6.40433032408058	25.756545868585	23.5217867417518	14.33227149139	10.936625630353	5.44736142508004
17.3449144330218	21.7599835614273	18.8968278296606	13.4377442344253	13.6193353727283	13.0322950549383	18.8968278296606	6.9988251220965	9.49155735736375	23.1685245421126	9.21796479495637	14.9599886984813	23.4666489387942	3.93683913117928	12.7947271763327	25.9368225112988	10.7368339941253	21.7397134323529	19.3032112238468	12.1558541594308	11.9600176137092	5.24911884157238	0	11.0507765085734	10.887061301039	16.6736716144064	8.04120333177045	3.07265493165212	7.33857391443129	8.9984894426955	3.93683913117928	5.7263114635335	7.635081951378	10.1362294871742	10.9181671904705	9.17321739303911	15.9131181723457	5.511574783651	8.88312419343018	15.2974320525824	20.4715634821323	15.2886956550652	9.9861285278694	19.8913977154322	8.51208460795521	6.39023163321855	6.4842056278247	9.14362636919059	9.69068093828747	10.1362294871742
7.42394557388625	22.6189302809573	19.2094591724307	12.6843412948114	7.91123157680543	12.6170503595604	19.7583008630716	16.2619760189889	12.0294069181562	5.04682014382415	11.6015316720836	17.3799868702944	2.86976047393922	6.86052113301096	10.2907816995164	17.2185628436353	24.9473495745853	17.4852220027182	20.065180087946	24.3929640284834	3.70526035875697	6.09824100712085	8.36330195262288	10.2707216962035	28.9101795893137	19.3708831990898	3.1139954078915	9.81668064560917	18.4723416914729	19.4148081043031	10.2907816995164	0	8.87016873763033	0	17.5629341005081	7.10474680441264	4.62182476329159	31.1010291363163	8.44371831755195	14.63577841709	9.14736151068128	21.3142404132379	15.1712337250324	15.4060825443053	9.88903947100678	10.6056365341232	9.68544159954488	7.08182826633389	7.88080376304848	16.8227338127472
21.1547096733978	10.8570865348595	14.0991332084634	23.000938881258	8.96606245371282	8.00762129486765	19.2411700256677	14.74419159055	21.8133245449232	12.9647201916905	14.5643843760311	10.7816901005897	2.60191616303823	26.9542252514742	18.6606174817898	11.708622733672	9.04757211238294	15.8532679491312	17.1222870083806	32.5924235159526	11.7580262051221	20.2732634370062	3.79136355185571	5.82007562784867	5.73385228521388	6.83002992797535	26.8218804466388	17.8009142373713	11.5949467848014	12.1865257023933	7.25690679847381	6.03171474158862	21.1110015955602	4.57578359706723	15.923726917794	7.72996452320095	18.1586359588879	13.269772431495	17.0125287583269	11.3740906555671	7.46424699271592	18.6807475977356	16.1826493067012	3.4920453767092	10.7592749444554	7.69262169941737	6.83002992797535	11.7715723182617	22.4565379609915	17.5405037887577
17.128103002609	30.5355558792924	7.77525728407908	10.7816901005897	9.24625190539135	23.5938841723779	20.5266792299688	6.14341316272915	15.3374938206492	17.8741546760439	10.6198636075227	17.105566024974	12.1964820142417	20.4100503707076	4.85953580254943	21.9536676256351	11.3094651404787	8.25691039017248	6.01955402638381	18.5514910637676	11.023149567302	14.6865970921494	3.55440332986472	22.9165477846541	23.0377993602343	14.63577841709	5.29379219341555	6.82705517626456	4.8312278270006	20.3108761706556	9.71907160509886	16.964197710718	12.2519205688519	22.1639517982944	19.075297870274	21.1366217431276	10.4761361301276	12.4404116545265	15.9492457109315	5.33160499479709	12.4404116545265	17.5132008728772	13.6541103525291	13.9136182978257	15.970798745676	2.70443731620142	20.1241953234988	16.0521440703568	19.1390948531177	5.00476330929228
10.7639296167221	5.40153558948235	22.2813343066147	17.8250674452918	13.0476281975672	15.3664374528377	13.3688005839688	9.16927337720769	19.3308379829077	13.6590555136335	13.5861794552529	10.2122782238651	0	4.64194464721139	4.64194464721139	39.3200017175553	4.21994967928309	9.20173098208276	27.5521875834483	27.3630421309303	9.40140688042814	12.3785190592304	4.24406367745042	14.3330220685825	5.50156402632462	3.27666680979628	4.7407094269393	11.7746888612191	9.37402414194146	3.03147405532173	11.6048616180285	0	10.1278792302794	12.8053645440314	16.8347859205533	9.37402414194146	17.1996264822991	10.2122782238651	19.996069249526	2.12203183872521	12.0690560827496	14.4215756029869	3.62298118806743	12.7042695607891	10.0366370750517	17.2222873867553	5.46111134966046	2.39584239856072	14.8542228710765	1.70738193920419
9.91627015940521	28.2736628511967	17.105566024974	26.5395448629899	12.6085253255337	17.1591884890021	21.7707203954214	16.8943861975052	15.3374938206492	18.5891208630856	12.1369869800259	10.1078344693028	26.8322604313317	12.6347930866285	27.2134004942768	20.1241953234988	11.3094651404787	9.90829246820698	11.0358490483703	17.460226883546	18.8968278296606	12.094844664123	12.4404116545265	16.3689627033244	20.7340194242109	5.48841690640877	13.2344804835389	6.82705517626456	10.8702626107513	12.6942976066597	1.94381432101977	0	13.1943759972251	12.1544251797098	23.2221017551162	23.5522356566279	10.4761361301276	13.9954631113424	12.7593965687452	7.10880665972945	16.3280402965661	18.7210078296273	8.3441785487678	7.36603321649598	12.6085253255337	12.6207074756066	14.63577841709	10.032590043973	5.74172845593532	14.2993237408351
24.8683891144958	17.1591884890021	22.5214348918153	18.3031343882689	16.2316647868939	11.8339230958635	5.14775654670064	4.23683666395114	14.1034425937004	5.91696154793177	23.0184235828077	39.6806233808174	8.41136690637359	16.0867392084395	13.4056160070329	40.3745611505932	24.3738472855144	4.55553676699171	26.2923049428258	16.5571116999143	11.9462704670268	14.2993237408351	4.90262528257203	12.0415357817559	22.2433924857435	21.4489856112526	18.254455839364	14.648087734514	9.16267346500113	19.2603136101044	8.04336960421974	0	23.3988933940938	22.6816859337384	6.86367539560085	13.3275250400016	12.6436125708437	12.8693913667516	12.0994277807066	2.45131264128602	12.8693913667516	12.4945547250015	19.8795476396976	6.77336387723768	13.9128555316233	8.70393619007354	2.52341007191208	2.76761104661324	22.4389387933105	7.88928206390902
14.6681345963467	7.66743399354486	21.0854434822484	13.494683828639	9.11802961394524	10.1791796121199	16.0249370465088	8.33005174607343	10.3983008953554	5.81667406406851	7.19990753052383	16.8683547857987	11.5763219118226	19.7676032646078	7.90704130584314	19.8451232774102	10.5427217411242	12.6885854583441	13.6035119240312	8.87808146620984	12.811408698075	14.0569623214989	0	7.39840122184153	12.4950776191101	12.4032020483814	3.58901165655291	26.7425136848028	9.82622608881477	13.7700855394275	18.4497630469673	15.3348679870897	12.7790566559081	13.5722394828265	12.370126842919	16.377043481358	11.5415059060728	11.5969939152366	8.65043835169164	9.63905987759925	10.5427217411242	9.82622608881477	8.22846574917009	24.4147240320771	18.2360592278905	17.1128236957378	9.92256163870511	0	14.2732232802912	14.5416851601713
6.2037271769495	12.6471438130084	13.3767867252974	15.6954297576822	20.2459474761257	19.3732773262927	18.7275014154163	14.5328053311872	16.8584161469501	12.3004935405033	11.7454712709928	10.7014293802379	17.8357156337298	13.3767867252974	15.8849342362906	15.7373961474086	20.065180087946	8.99677691258937	6.04112948884396	16.8969937582703	11.5141961686104	11.1473222710811	6.11510250299307	15.9582718828109	17.1751335732213	8.65556788107476	14.7998491428822	9.78789272582733	16.1040927566687	18.5637040269433	15.0488850659595	17.0250012867421	8.10714346987718	12.3004935405033	24.9700018872217	6.75332922053847	14.6440612571676	6.68839336264868	9.60384687970066	11.465817193112	9.36375070770814	4.67538176806509	12.3979974527146	13.3767867252973	14.4613910543755	10.8565225596616	11.8030471105565	7.76716648565653	9.87824250483497	11.070444186453
13.1124233512796	12.3375983350676	16.3987244536941	16.2856298022893	18.9509956408021	12.4794098101834	16.2856298022893	18.9887315938901	19.8302950408393	12.999385218941	18.2054804700388	20.9225105098855	18.6273543490237	12.7231482830385	19.0847224245578	18.6273543490237	13.3657315296566	9.60804118129161	6.56678621060052	14.2856401774467	13.1705163661271	27.6453592322812	14.2176133194589	5.55552673567373	18.9887315938901	11.9747277958009	2.8875230145903	13.7920306591203	10.1016581837285	3.69288657648283	22.6189302809573	4.11253277835588	9.59590981616372	13.5193606276986	11.4602580090184	15.3720885404564	22.8570242839148	10.7439918834547	9.85953371221217	12.9251030176899	10.1785186264308	19.3249113080024	11.5853057536611	11.3094651404787	8.55851416036223	11.8011810161517	14.63577841709	9.4853578597563	3.47983542783959	5.71972949633404
24.2924895771075	16.1903922011063	11.1308946382606	16.7618178082042	6.3706233223749	18.0623036726338	17.2856246147106	6.46675069760964	10.0456099877936	17.460226883546	15.330930922138	18.3332382277233	7.18950518734248	16.3689627033244	13.9136182978257	6.16243301772212	18.452285229202	11.1251003151798	10.1381962549622	29.4066979091301	12.5978852197737	5.82007562784867	0	16.5412675738857	14.8735266045022	25.4200361981038	15.6027559384879	3.83273273053449	6.61115386852713	13.8969152746591	16.3689627033244	4.76188005914891	4.76188005914891	16.2560733053704	16.0634087328623	16.2736095225283	12.6816384733124	13.0951701626595	8.73011344177301	4.48977262719755	9.16661911386166	14.7479586297913	7.02667667264657	6.89219482245237	7.07847035819433	6.83226269356148	15.4060825443053	22.810941573665	9.67027950473318	6.62284467996573
24.0394428106793	17.0461503566635	20.7340194242109	6.7310439869902	19.491440116767	16.1644529244223	13.7024824020872	11.5745465384752	9.8792230728819	9.1184093419818	9.67440991161484	11.7192283702062	11.3126789697314	6.76109329050355	13.5221865810071	4.24225461364929	9.83431751345971	10.2114447337399	8.14239191974621	5.06093532856406	38.3413897993113	16.0262952071195	6.18157100846039	18.9785074821152	23.1490930769504	5.30281826706161	4.60329755949178	6.15644267102762	16.1040927566687	23.548841936992	9.01479105400474	0	22.9467408647393	9.94735564579833	21.1547096733978	9.1023132972475	9.10968359141531	10.8177492648057	15.7180972223672	2.0605236694868	22.5369776350118	16.1040927566687	11.4333935319084	1.89785074821152	16.5677240992519	18.8134769822708	2.12112730682464	4.65279538271212	6.65707647064965	17.4078723801471
10.0417925664863	9.16209834165361	9.44841391483028	10.9181671904705	14.4705438335239	22.8065163461421	16.3772507857058	6.9988251220965	24.1603278187441	12.3082786629973	9.9861285278694	26.7705060920191	14.8210414350279	19.6841956558964	14.7631467419223	0	15.0315675917754	8.91885679276015	10.1595848546562	17.6812424137175	28.7040422729021	23.6210347870757	5.3990936656173	26.5218636205762	9.331766829462	24.0841923319203	5.3608022211803	21.5085845215649	12.2309565240521	7.71299095088186	10.826307610743	5.7263114635335	11.452622927067	10.8602458791153	8.3985901465158	9.17321739303911	9.28265226720168	10.2357817410661	15.3435781522885	5.3990936656173	6.29894260988685	3.66928695721564	9.21796479495637	10.7745070958591	8.51208460795521	7.30312186653548	15.7473565247171	18.2872527383812	3.87627237531499	6.51614752746916
11.6948640700602	20.7849629608797	20.1736405208538	6.27624371759897	24.535508741579	13.9128555316233	8.74191089237	24.0755380701548	14.7387328006238	5.41055492896463	17.2214004446313	25.2170506510673	13.1853859613424	12.6085253255337	13.6592357693281	3.95561578840271	19.1038262508086	17.2576865812614	10.8460432907816	17.6961758954858	17.8753776767059	14.9434374228547	7.6851963888967	15.3366857760877	14.9434374228547	9.88903947100678	11.4460371749525	22.9618672595084	9.14016075378491	28.8194864583626	12.6085253255337	0	6.11322440025874	9.27523702108223	14.3456999259405	7.83442350324421	14.1569407163887	31.1010291363163	10.3454566773609	25.9375378125264	16.8113671007115	7.18155487797386	19.6816005081501	19.4657934850344	11.8133930977973	16.5677240992519	21.7558868362149	2.16920865815633	19.6563676869858	9.27523702108223
8.48450922729858	21.2884049703128	25.6126122299076	14.63577841709	14.8335592065102	13.8787553955164	20.4900897839261	18.9723053554871	22.0539126832864	13.4581870501977	15.1712337250324	12.8063061149538	15.7836826066657	20.5815633990329	17.1513028325274	25.827844265453	19.1263013405154	8.41881059390135	23.606094221113	24.3929640284834	15.7473565247171	20.3274700237362	0	15.4060825443053	12.6482035703247	19.3708831990898	12.455981631566	18.7409357779812	12.7885442479428	13.4410209952868	4.57368075534064	16.6315663830569	14.4140241986493	7.57023021573623	9.75718561139336	22.7351897741205	11.554561908229	11.8915699638857	12.1964820142417	6.27247646446716	7.31788920854502	19.8932910523554	8.03182961913478	19.2576031803816	11.8668473652081	14.8478911477725	22.5993637322714	12.9833518216121	20.2649239621247	9.25250359701095
9.15788297549688	14.361225575211	18.7593509076194	12.6378785061857	11.7412722608144	5.44736142508004	12.6378785061857	17.552609036369	4.32804058431017	10.8947228501601	11.5590352190723	7.89867406636605	10.8413173459926	17.2783495201757	7.40500693721818	9.29255772513653	12.5660723783096	16.0769472147274	24.2056140743476	23.5574489698637	1.999664320599	21.9407612954613	4.51352803792346	27.7146458468984	10.7265944111144	24.3929640284834	8.40284475145325	11.5590352190723	20.7052621157168	8.05987149629189	4.93667129147878	0	7.1806127876055	12.7105099918534	15.7973481327321	7.66861559841364	19.1231056343599	8.88600832466181	14.1771072986057	10.1554380853278	9.87334258295757	14.5703696369859	16.3752998936857	4.15719687703477	4.26955354938706	24.0394428106793	12.7772668720627	5.09591875249423	13.3669868815426	14.5262971335468
6.27115899409025	19.6686350269194	17.128103002609	13.4620879739804	9.7457200583835	12.4341945572479	15.144848970728	13.3552460059329	11.8550676874583	14.9210334686975	17.5898362029361	17.128103002609	5.65633948486572	11.2684888175059	2.25369776350118	8.48450922729858	13.1124233512796	20.4228894674798	20.9375792222045	15.1828059856922	15.5191339663879	8.01314760355977	8.24209467794719	12.6523383214102	8.90349733728863	11.6662001875355	27.6197853569507	8.79491810146803	18.9048045404371	10.302618347434	0	13.1124233512796	5.46350972969984	13.2631408610644	7.69262169941737	18.9048045404371	13.664525387123	15.3251447918081	3.69837581702758	10.302618347434	21.6354985296114	8.40213535130539	10.5539017217616	1.89785074821152	9.7457200583835	11.4971248224988	10.6056365341232	2.32639769135606	4.4380509804331	13.2631408610644
19.5320472836769	13.1943759972251	13.6067002471384	20.7340194242109	8.40568355035577	4.46853866901097	9.3303087408949	19.8381050046462	12.0711756921776	20.2573752995164	22.7568505875485	14.9025764611516	17.2783495201757	9.71907160509886	12.1488395063736	32.0157652873845	10.6026235691988	27.5230346339083	20.065180087946	11.8220286190676	11.1543775383413	22.317868130227	5.92400554977454	20.0065099707298	17.2783495201757	7.62280125890106	18.7488473516801	7.58561686251618	13.5878282634392	9.5207232049948	9.71907160509886	0	28.2736628511967	22.6405959229889	27.6453592322812	9.56180507427201	15.8233306132136	17.4943288891779	10.6328304739543	11.1075104058273	21.3819575312175	14.0910811620851	10.1141558166882	8.18448135166219	20.3137352466931	15.0246517566746	9.14736151068128	29.261720961588	22.328943995304	15.4909340525714
8.11331194860426	10.1785186264308	10.1078344693028	14.9284939854318	9.24625190539135	7.50714496393843	14.3064734027055	36.0925523310338	11.9291618605049	11.4394589926681	16.6883570975356	16.3280402965661	15.8554266185142	20.4100503707076	14.5786074076483	14.63577841709	9.89578199791884	6.60552831213798	17.0554030747541	24.0078119648758	8.66104608859442	10.3670097121054	0	3.27379254066488	15.3585329068229	6.40315305747689	11.911032435185	13.6541103525291	5.43513130537567	20.3108761706556	11.6628859261186	0	17.9066531390912	14.2993237408351	23.2221017551162	6.03903478375075	12.4404116545265	9.3303087408949	11.9619342831986	8.88600832466181	6.22020582726327	18.7210078296273	4.55137011750971	13.9136182978257	15.1302303906404	16.2266238972085	8.23262535961315	12.0391080527676	10.5265021692148	17.1591884890021
12.0197214053396	11.7283342197557	23.0377993602343	23.3449700183708	9.96229161523646	12.7105099918534	23.9593113346437	12.5143601463001	34.0833196014426	9.53288249389007	17.9807214518902	18.4302394881875	9.03443112166052	10.0790372201025	2.87972492002929	0	18.8491085674644	8.97047054734788	8.9178578168649	19.4002520928289	12.8311793905103	20.4780438757638	10.5315654218214	0	12.5143601463001	18.9723053554871	7.84265510135637	4.49518036297255	16.1040927566687	3.76127336493622	5.75944984005858	8.37738158553976	6.98115132128313	11.6513008258656	19.6589221207333	8.94671819814925	20.3702646974704	21.8859093922226	15.3585329068229	2.63289135545535	6.9113398080703	17.8934363962985	6.74277054445883	27.8878623834416	11.207578067141	12.0197214053396	0	8.9178578168649	0	11.6513008258656
17.6102895008465	16.8326923021078	12.2957557050553	13.115472752059	10.9469367167424	11.9715268527922	30.6670612879026	15.0013577229433	20.6085188287792	20.6176295798087	9.87894289071875	23.8682316627544	15.8837905301752	9.94509652614767	13.5614952629286	25.5275204949245	17.0957031193282	13.8255243742423	8.39937771123322	4.06051787989442	15.3811389311191	12.8583066196657	14.8788976598988	4.06051787989442	19.2874599294985	9.36009084813898	22.1600603445302	25.4029960047054	6.74124813069851	7.08518936185659	19.8901930522953	0	19.2874599294985	18.6223751043434	15.4299679435988	21.3472857472119	18.2723304595249	7.95607722091813	11.1273807285568	3.30642170219974	7.23279747356194	19.6619737145373	6.35074900117634	10.6588594347229	7.81924051195885	18.4488747151725	3.40366939932327	4.66632095068512	3.56076183313819	9.31118755217169
16.4841893558944	7.75506181061394	15.1062141519251	24.6438630870621	24.0162387153022	26.9644390541462	4.26528399583767	7.89867406636605	14.6071369720468	8.98814635138206	21.6731910357605	16.8834158168574	16.7266039052458	21.1042697710718	21.1042697710718	16.7266039052458	25.8502060353798	17.6147421657013	13.7589806317344	11.2244315679939	22.4962236067388	6.9113398080703	14.2176133194589	31.1789765777607	9.65393497000296	15.6811911611679	15.1251205526158	13.0039146214563	4.14105242314337	27.5647605173183	9.99675936524454	0	14.0021949358307	12.2565632064301	18.0089768713146	13.8035080771446	15.7142041951914	16.8834158168574	8.20246922276475	14.2176133194589	7.99740749219563	11.7329818655729	7.80234877287379	20.5781245413221	13.4490936805692	24.7262840338416	18.8174293934015	4.58632687724481	7.6556379412471	9.80525056514407
32.3289058488446	10.9194835839104	12.8693913667516	16.0152425897353	4.63761851054111	38.4602500615565	8.57959424450106	9.53288249389007	10.5775819452753	17.7508846437953	7.324043867257	19.3040870501274	0	24.1301088126592	33.5140400175823	25.2341007191208	14.6243083713086	9.87032966181538	6.91902761653311	12.0415357817559	7.60217211538068	19.0657649877801	4.90262528257203	7.52595986359742	18.0065558217923	5.04682014382415	10.9526735036184	19.8795476396976	7.49673283500093	21.011251211023	21.4489856112526	42.8979712225053	9.0995696532587	21.6955256757498	11.4394589926681	21.6572281900027	16.2560733053704	16.0867392084395	16.4992197009636	17.1591884890021	11.796942086189	8.32970315000103	19.8795476396976	9.0311518363169	6.95642776581167	2.48683891144958	6.30852517978019	16.6056662796795	15.839250912925	28.5986474816702
3.39380369091943	11.708622733672	21.2218787047806	33.5647185031932	13.4490936805692	11.1030043164131	12.2940538703556	16.6233532638554	19.2470510690499	12.7852776976879	19.2763910859235	21.2218787047806	13.7748502749083	26.5273483809757	10.9768338128175	12.0529939905447	16.6315663830569	6.21696782318869	6.60970638191163	12.3248660354442	12.5978852197737	9.75718561139336	5.01798117157373	28.7580207493699	4.33652693839705	12.9139221327265	18.683972447349	8.5672849270771	7.38893667658915	31.063692966885	21.0389314745669	5.3221012425782	17.7403374752607	20.1872805752966	10.1474730358491	13.0727341201193	17.8710557513942	12.4404116545265	8.25608013271746	13.3812831241966	5.85431136683602	25.0087087515325	25.7018547812313	5.39212889050686	11.8668473652081	5.09070553637915	5.1655688530906	16.9963878392013	5.40397972323325	6.72909352509887
28.1712220437648	8.482098855359	8.74716444458897	17.6239165105793	13.6592357693281	20.1084240105494	7.77525728407908	19.1981661335286	10.6510373754508	27.704939747868	11.3784252937743	14.5786074076483	27.4420845320438	12.1488395063736	4.85953580254943	9.14736151068128	11.4861755332986	20.6422759754312	23.8274013544359	20.4612033791555	9.84209782794821	4.31958738004394	4.44300416233091	6.82040112638516	21.1179827468815	12.5776220771868	23.160340846193	14.2230316172178	9.05855217562612	17.4546592091571	14.5786074076483	7.06841571279917	4.71227714186611	10.7244928056263	13.4771126257371	13.5878282634392	6.54758508132976	13.6067002471384	10.9651064262654	21.1042697710718	13.6067002471384	15.8524663073457	13.2748295094033	7.16142118270442	15.7606566569171	23.6638265167624	16.0078826436922	23.8274013544359	7.17716056991916	16.0867392084395
8.28946303816527	6.23970490509168	18.5891208630856	16.0152425897353	22.415156134282	3.94464103195451	16.5872155393687	19.0657649877801	14.8869671822393	37.4740898035678	6.9752798735781	11.4394589926681	14.5797026377142	7.14966187041755	26.8112320140658	11.775913668923	12.3494159579939	15.185122556639	20.2958143418305	16.0553810423412	10.8602458791153	25.4210199837068	4.90262528257203	12.0415357817559	16.9473466558046	14.2993237408351	9.73570978099411	7.67280786093591	9.44033023666783	8.17104213762006	18.7678624098461	0	6.93300545010187	11.8339230958635	6.86367539560085	5.55313543333402	10.2353054144925	17.8741546760439	18.332466334404	11.4394589926681	10.0095266185846	6.10844897666742	22.3208955954499	11.2889397953961	19.323410460588	9.1184093419818	5.04682014382415	15.6831292641417	14.0793341448223	1.97232051597725
10.5539017217616	17.653799243674	12.1369869800259	16.1826493067012	11.4809336297542	12.5555037724406	9.70958958402071	17.9807214518902	8.31300478083965	6.9752798735781	13.3210832707601	19.7226038425421	9.51920547453011	15.1712337250324	18.9640421562904	10.7091061588464	8.2752183954722	11.8147660867509	11.7454712709928	14.9050717298564	26.1175669190431	15.1712337250324	0	12.7757757684483	14.9839345432418	26.7727653971159	0	7.40060181708896	2.3566965009759	14.8616167102358	9.48202107814522	0	20.2283116333765	5.58022389886248	12.9461194453609	7.0700895029277	19.1636636526725	15.1712337250324	3.11204794359638	22.5401186771909	12.1369869800259	11.7834825048795	22.2018054512669	14.3727477395043	18.0414671324709	12.3128853420552	19.6333612912183	3.91515709033093	3.73445753231566	2.79011194943124
17.3449144330218	17.1789343906005	7.87367826235857	11.7580262051221	19.577794598297	13.0322950549383	8.81851965384159	22.5517698378665	15.5316393120498	23.8925409340536	4.60898239747819	14.9599886984813	19.7613885800372	9.84209782794821	22.6368250042809	18.5263017937849	21.4736679882506	12.2634280900452	8.12766788372497	13.2609318102881	18.3386936743541	26.2455942078619	14.3975831083128	17.6812424137175	16.3305919515585	10.1894659865817	21.4432088847212	17.6677658569997	14.6771478288626	2.57099698362729	4.9210489139741	5.7263114635335	5.7263114635335	7.96418031135119	10.9181671904705	9.17321739303911	17.2392113533745	18.8968278296606	25.034259090576	17.0971299411215	8.66104608859442	14.6771478288626	17.6677658569997	16.5761647628601	22.9826284414791	1.82578046663387	8.33683580720319	9.14362636919059	5.81440856297248	5.79213113552814
28.2625881693121	0	35.3038709114942	11.6558811898267	8.17850291385967	9.27523702108223	20.1736405208538	1.66038193587274	16.5810744007018	13.1399191131998	18.0414671324709	15.970798745676	23.7336947304163	21.0142088758894	16.8113671007115	9.88903947100678	17.5755201507439	23.2086129885929	28.1997125560322	16.5164308357868	5.10725076477312	27.0849803289241	15.3703927777934	10.6177055372915	10.7924825831728	5.93342368260407	11.4460371749525	0	5.87581762743316	21.9577039682763	6.30426266276683	9.16983660038811	12.2264488005175	6.95642776581167	22.415156134282	7.83442350324421	11.3255525731109	18.4925038107827	23.2772775240621	10.567145034733	14.2896620356048	12.4045038801367	13.941133693273	15.041749511163	1.81744509196881	11.6948640700602	11.8668473652081	19.5228779234069	20.6909133547219	10.8211098579293
18.6111815308485	11.6742865966231	18.0586620791514	24.6132875745471	6.50762597446898	17.9894718029861	9.63128644221409	21.7992079967809	6.59677153576308	20.2958143418305	18.5969961790719	6.01955402638381	9.44243768844519	37.6222126648988	25.0814751099325	9.44243768844519	17.3290191668625	12.0746216458436	11.6507497284848	14.0808281318919	18.2872527383812	15.6062511795136	20.6384709476016	5.63233125275678	13.8722232706787	10.6227423995008	17.0767490110179	9.78789272582733	11.6884544201627	6.55189553892115	2.50814751099325	0	15.8089297662605	11.9929812019907	4.28057175209515	18.7015270722604	7.60364719122165	16.0521440703568	11.3188195367901	25.2247978248464	11.0358490483703	11.6884544201627	12.7242605435755	10.560621098919	9.76143896170347	6.97919307406818	11.8030471105565	16.8288607189225	7.40868187862622	11.9929812019907
5.8474320350301	14.671738560621	20.1736405208538	16.1389124166831	9.99594800582848	22.0286879250703	20.1736405208538	4.15095483968186	11.9752204005068	31.6903931553643	20.5016671959897	26.0576190061029	22.415156134282	18.9127879883005	11.5578148817392	15.8224631536109	27.5095098011643	14.8773160183288	14.0998562780161	23.5949011939811	5.95845922556865	12.1415429060694	36.5046828472593	15.3366857760877	16.6038193587274	12.8557513123088	10.0152825280835	9.84080025407505	5.22294900216281	8.23413898810361	9.45639399415024	0	5.09435366688228	11.5940462763528	7.17284996297025	23.5032705097326	15.5726347880275	16.8113671007115	13.7939422364813	22.094939618078	13.4490936805692	16.3217156317588	17.2214004446313	8.84808794774291	3.63489018393763	11.6948640700602	5.93342368260407	10.8460432907816	4.13818267094438	13.9128555316233
7.82005970949808	19.6212407256497	11.9907582212304	6.39507105132288	19.4444727911844	20.6737210710869	25.1805922645838	11.8427241691164	18.0682658128129	13.7824807140579	14.6228758795493	13.4896029988842	19.984597035384	32.7872295111769	7.494223888269	12.3434275806783	8.17551696902072	9.01959689207596	11.6039595689326	22.0882388285823	34.1508936680613	20.817288578525	3.42593092035154	10.5182089659916	21.4649375565235	24.6868551613567	19.1341886508996	15.3540196735267	12.8056641197606	14.6825610872209	10.3045578463699	0	8.17551696902072	13.093356678355	6.39507105132288	12.2235884779533	13.2529432971494	11.9907582212304	3.84319173757384	20.5555855221093	16.4872925541918	15.7160423287971	14.6228758795493	14.988447776538	6.48149093039481	25.1979701750494	15.8701211751579	13.5379528304214	14.7578562722836	12.4042326426521
18.2578046663387	13.7431475124804	28.3452417444908	10.078308175819	11.9169184511373	19.5484425824075	17.6370393076832	10.887061301039	18.1202458640581	18.1004097985254	18.4359295899127	26.7705060920191	2.47017357250465	15.7473565247171	33.4631326150239	16.6736716144064	15.0315675917754	16.7228564864253	23.3670451657093	12.1558541594308	11.1626831061286	16.6222096649792	3.5993957770782	9.94569885771608	10.887061301039	9.26315089689243	18.7628077741311	16.1314383911736	20.181078264686	10.2839879345091	11.8105173935379	22.905245854134	10.4982376831448	13.7563114468793	26.035629454199	17.7348869598756	24.532723849033	15.7473565247171	20.1889186214322	16.1972809968519	13.3852530460096	23.2388173956991	12.2906197266085	6.63046590514406	14.4705438335239	9.12890233316935	15.7473565247171	9.14362636919059	14.5360214074312	4.34409835164611
18.5759330809795	20.5626638917794	13.1943759972251	27.1427163371488	8.15096586701165	6.4996926094705	30.9125380506417	13.9623026425663	22.7222130676284	11.2661338564155	18.3893742121604	15.0792868539716	5.91344582508689	28.2736628511967	17.6710392819979	15.5227952908531	30.8439958376691	10.6756013125462	13.3767867252974	22.4866558348699	31.4947130494343	11.5188996801172	4.3083676725633	9.25921122612289	9.30820176171084	12.1964820142417	19.250153430602	5.51681226364813	9.51605481075875	9.23221644120708	8.24648499826569	10.2813319458897	22.8474043241993	28.5986474816702	4.02114316105908	19.0321096215175	24.6030469722694	10.3670097121054	14.499314282665	18.310562608394	9.42455428373222	18.3001054053053	10.1141558166882	21.8252836044325	17.3208024673998	17.4832311350395	28.8280483972986	17.0250012867421	11.599451426132	16.4658879439919
20.1931319609706	21.714173069719	4.97616466181061	13.269772431495	13.4490936805692	6.86367539560085	13.9332610530697	4.91473053018332	16.3599934086924	0	14.5643843760311	4.97616466181061	0	21.7707203954214	6.22020582726327	23.4172454673441	0	15.8532679491312	16.0521440703568	13.9681815068368	0	0	0	13.9681815068368	4.91473053018332	5.85431136683602	0	0	15.4599290464019	8.12435046826223	0	0	6.03171474158862	13.7273507912017	0	0	4.19045445205104	17.4165763163371	28.0706724512394	14.2176133194589	0	15.4599290464019	41.265755732088	15.7142041951914	29.5880060972523	5.76946627456303	14.63577841709	9.63128644221409	12.2490207059954	4.57578359706723
16.189828831682	9.23221644120708	21.5803059313215	28.4352266389178	10.9788519841381	12.2565632064301	19.2953323621228	16.2988512480569	13.911559020997	19.8439594770773	24.7693611837263	7.61657856399584	15.9300989573769	36.4961056191467	19.0414464099896	5.97378710901634	6.92416233090531	15.2780926947409	9.82784330838173	35.6331160888694	20.5679758690183	16.925730142213	5.80310747733016	7.12662321777388	11.2838200948087	16.4279145497949	32.4109726127482	13.6231486510495	18.7333323904105	20.7253838476077	20.6282336108221	13.8483246618106	13.8483246618106	9.33833387156578	13.5405841137704	10.845613489185	19.2418826879895	11.4248678459938	32.5494810427173	11.6062149546603	5.07771904266389	16.7614026651041	13.6231486510495	29.3973207733173	13.7235649801727	16.189828831682	17.921361327049	14.7417649625726	12.4990007204034	5.83645866972861
6.76109329050355	8.482098855359	13.6067002471384	37.3212349635796	21.0142088758894	18.7678624098461	15.5505145681582	15.3585329068229	25.5624897010819	33.9608938844834	13.2748295094033	13.6067002471384	24.3929640284834	14.5786074076483	41.3060543216701	18.2947230213626	7.06841571279917	27.5230346339083	5.01629502198651	10.9126418022163	15.7473565247171	21.5979369002197	0	10.9126418022163	21.1179827468815	16.0078826436922	26.4689609670777	11.3784252937743	13.5878282634392	9.5207232049948	26.7274469140219	0	9.42455428373222	0	4.14680388484218	3.01951739187537	19.6427552439893	15.5505145681582	3.98731142773286	4.44300416233091	3.88762864203954	19.6268630471899	17.0676379406614	4.0922406758311	29.4198924262452	27.0443731620142	9.14736151068128	17.5570325769528	19.1390948531177	41.1105557549009
18.9162828674198	22.2481281452039	4.07882349328739	8.7014901190131	22.0476945583102	12.6584177377884	21.2098821650944	22.1565720623019	23.4672036600096	17.8155508902208	9.94834998362778	25.4926468330462	15.9953862481858	19.1194851247846	12.7463234165231	21.5937714350509	12.978074751369	15.8821445756323	3.94724854189102	22.8986582079292	12.3913625112528	20.3941174664369	0	18.6051597939425	21.1494551503791	15.5955015919812	22.5637044309515	13.9276899770789	23.7601368541013	9.98895549376503	25.4926468330462	37.0802135753399	8.65204983424598	13.1272480243732	20.6660390326561	9.50405474164052	17.1739936559469	26.512352706368	16.733634844256	27.9690753825421	15.2955880998277	11.0880638652473	19.8966999672556	19.3207428629403	16.5357709187327	14.1872121505648	13.1961936547533	9.21024659774572	7.53013567991518	28.1298171950854
7.75465897118687	12.6471438130084	10.7014293802379	11.4148580055871	24.5843647924384	11.070444186453	13.9118581943092	15.8539694522043	13.1935430715262	7.99532080132715	18.9232592699328	26.0847341143298	6.29495845896346	20.065180087946	26.7535734505947	14.1636565326678	15.8089297662605	12.311378933017	17.2603699681256	12.203384380973	12.8688074825645	16.3494059975856	15.2877562574827	6.57105312821624	11.2298950286447	15.7373961474086	9.10759947254288	5.22020945377458	10.3897372623669	20.7476692065836	30.097770131919	26.7535734505947	11.3500008578281	14.760592248604	4.99400037744434	19.2210139353787	6.19556437803246	13.3767867252974	20.5796718850728	13.7589806317344	11.3702687165027	10.3897372623669	16.3131545430455	15.4889109450811	21.6920865815633	18.6111815308485	14.9505263400382	22.4384809585633	23.0492325112816	15.9906416026543
21.8930639882972	32.3127575442248	4.44300416233091	9.47840887963926	2.40162387153022	4.59621120241128	16.8834158168574	18.6496471011421	21.9107054580702	6.12828160321504	7.58561686251618	9.99675936524454	3.4847091469262	29.1572148152966	5.55375520291363	5.2270637203893	11.1075104058273	13.3683311078983	8.59936289483401	26.5021300910966	4.49924472134775	0	5.07771904266389	0	14.2614948420498	9.14736151068128	3.78128013815396	19.5058719321845	17.2543850964307	18.1347108666568	8.33063280437045	0	6.73182448838016	22.4703658784552	8.29360776968436	6.90175403857228	14.0305394599923	16.6612656087409	12.5315502014461	12.6942976066597	2.22150208116545	5.17631552892921	6.50195731072816	8.18448135166219	16.8113671007115	24.4687185751557	15.6811911611679	5.73290859655601	6.83539101897062	15.3207040080376
22.346524302885	36.9548720083247	12.2651945889698	20.5588023586542	13.2596698259133	9.66714844450824	11.2138921956296	24.2275448671009	14.4014026484969	29.8070410372337	28.2056739676658	17.5217065556712	13.7425149456245	17.5217065556712	27.3776664932362	24.736526902124	31.8576482830385	19.847596806424	16.9564902151657	34.4286163900907	29.2767755107417	21.4154191235981	4.00496149843913	29.5102426200778	17.3053891907863	11.3375748301402	5.96483627427104	23.9320870028679	9.52636472929695	5.72137356919875	9.85595993756504	15.9288241415193	12.7430593132154	26.5846582223976	17.7553293097468	17.0113655880303	15.4928773755408	24.5303891779396	12.5796867579178	19.0235671175858	16.6456212278876	20.4136387056363	12.8207608943935	9.2219508187743	5.68271563967714	16.2520176748254	17.5217065556712	9.04346144808835	18.3304007043945	14.5007226667624
18.6111815308485	13.6200010293937	19.3963407516812	19.9760015097774	16.6305997125318	26.7535734505947	19.7976443534401	17.1751335732213	10.9946192262718	11.6854688634781	26.1010472688729	21.4028587604758	14.6882364042481	15.8849342362906	13.3767867252974	45.6384488274851	14.5928582457789	12.7848935073638	20.7124439617507	16.8969937582703	20.3191697093124	13.3767867252974	3.05755125149654	24.406768761946	19.8174618152553	6.29495845896346	20.4920988132215	13.7030498161583	15.5846058935503	13.1037910778423	13.3767867252974	0	8.10714346987718	16.6056662796795	11.4148580055871	9.87025039924853	16.3337606329947	11.3702687165027	8.9178578168649	7.64387812874134	12.0391080527676	21.2989613878521	30.0162043592038	11.9687039121082	15.9075301598131	18.6111815308485	6.29495845896346	12.9452774760942	12.3478031310437	17.8357156337298
31.1622406805102	16.7547631710795	17.6623128428463	18.8398003657027	16.6038193587274	21.1841833197557	23.3449700183708	12.1351371115638	27.7715937493236	12.7105099918534	7.49196727162092	23.0377993602343	18.068862243321	27.8373408936165	20.158074440205	14.4550897946568	11.8679572461813	16.8536113313809	13.8722232706787	2.15558356586988	22.5517698378665	25.5975548447048	5.2657827109107	17.244668526959	9.10135283367282	19.8757484676531	11.7639826520345	17.2315247247281	10.1396139579025	16.2988512480569	7.67926645341144	5.5849210570265	12.1006622902241	11.2982311038697	24.5736526509166	17.2969885164219	16.8135518137851	8.44719309875259	8.6637877935924	7.89867406636605	9.98304638943487	13.1218533572856	15.7331312704039	15.3585329068229	19.0943922625366	10.6841968047464	9.03443112166052	10.8996039983904	14.1771072986057	23.3026016517313
11.6662001875355	7.9831518638673	17.3799868702944	20.4900897839261	12.8557513123088	20.1872805752966	23.4172454673441	3.61377244866421	4.00980230605207	8.41136690637359	9.81668064560917	22.8684037767032	11.4790418957569	24.0118239655384	6.86052113301096	12.9139221327265	14.1368314255983	8.41881059390135	14.1636565326678	7.70304127215265	18.5263017937849	23.3765905272966	0	12.8384021202544	7.22754489732842	8.60928142181767	9.3419862236745	9.81668064560917	2.84189872176506	16.4279145497949	10.2907816995164	13.3052531064455	2.21754218440758	17.6638705033845	11.708622733672	20.6037657327967	9.24364952658319	22.8684037767032	3.75276369668975	16.7266039052458	10.9768338128175	14.2094936088253	9.81668064560917	3.85152063607633	11.8668473652081	15.9084548011848	4.30464071090884	11.8030471105565	2.25165821801385	15.9815971221098
27.0443731620142	15.8332511966701	15.5505145681582	6.63488621574749	12.6085253255337	16.0867392084395	24.8808233090531	11.5188996801172	23.8583237210098	14.2993237408351	20.4811655287937	30.3235034079084	15.8554266185142	20.4100503707076	27.2134004942768	7.31788920854502	30.3941875650364	13.211056624276	23.0749571011379	28.3728686857623	17.3220921771888	19.8701019482021	3.55440332986472	24.0078119648758	26.87743258694	11.8915699638857	22.4986168220161	12.1369869800259	12.0780695675015	5.07771904266389	10.6909787656087	0	23.5613857093306	25.0238165464614	19.9046586472425	21.7405252215027	14.4046871789255	21.7707203954214	19.1390948531177	11.5518108220604	17.105566024974	21.7405252215027	18.9640421562904	22.9165477846541	15.970798745676	20.7340194242109	8.23262535961315	9.02933103957571	23.9238685663972	13.5843575537933
20.605236694868	13.9193417113584	19.1390948531177	13.8530591317805	13.3013014423212	18.8562510868155	8.7493005042824	14.1771072986057	21.7234344712491	20.7418761954971	20.0060224945482	12.9872429360442	10.7221819905422	13.6707820379412	21.3605969342832	14.4749456872319	21.1275722404547	20.8086239869548	21.1676625103606	12.4715906311043	8.30629794710354	11.392318364951	0	15.349650007513	24.3036125118956	17.6916002843946	4.65388324695872	29.3421663253373	10.0871789794518	14.5077686933254	17.0884775474266	0	12.4279836708557	20.7418761954971	31.3516601403453	13.2726039203313	17.2683562584521	21.1897121588089	28.0426298214179	8.59306299527736	15.7213993436324	16.9889330180241	26.6746966593976	15.1098117261456	9.60649548612088	15.8501820729754	12.0624547393599	22.0496484482923	6.73023115714031	16.3420842752401
20.8763582303268	11.9047001478723	9.82137762199463	18.3332382277233	10.6177055372915	16.9334096930942	15.0594456870584	18.5919082556277	24.2170955062881	15.0519197271948	12.7757757684483	20.4612033791555	5.13536084810177	22.507323717071	8.18448135166219	11.554561908229	20.0891814995345	22.0184277071266	22.1773043077298	24.1226818785833	18.2337812391462	24.5534440549866	0	9.18959309660316	13.7418452324205	4.81440079509541	11.1448256703485	10.3803178118642	14.6208210553965	9.35369297332822	12.2767220274933	14.8808751848404	12.8967584935283	9.78374782267665	8.73011344177301	22.2490755190817	10.3382922336786	10.6398257571609	18.4675476652891	19.6427552439893	15.5505145681582	12.0780695675015	11.1788037973923	12.9228652920982	0	16.1317313597979	4.81440079509541	3.16818632967569	8.05856625394432	2.25778795907923
18.7320333589709	19.9751592091571	18.5798355879292	16.3717971557405	10.4798132575864	6.68539811259823	21.3264199791883	25.531067689264	5.31168617165339	21.5418383628165	19.7029009416005	15.3485598335068	10.1373357001489	22.2150208116545	14.1368314255983	19.0075044377793	16.8907596253902	14.8695875424751	13.5505112282233	18.1404954634244	22.0872013593435	19.7466851659151	0	20.4080573963525	15.95691730579	10.4541274407786	12.3750986339584	5.51681226364813	6.27432185324753	18.4644328824142	13.1270577523413	8.81257023933403	9.79174471037114	23.0274823878383	25.8502060353798	13.8035080771446	15.6461773372036	15.3485598335068	14.9135804050268	17.5412112382934	11.3094651404787	18.1955333744178	11.0336245272963	11.0543644230243	14.8464021149141	11.2392200153825	7.60300177511171	13.5505112282233	8.94814824301609	14.8564402502183
30.7920952855892	13.2155547708964	13.2790910919103	8.94591399876066	21.1558776997718	8.67599417983253	12.8597513732184	24.1594899657888	19.147932360361	33.4186442482438	15.6826236258761	20.2680864034421	21.926259800884	13.1043662091221	26.2087324182441	24.6670422759945	22.2377123548738	11.3803109497508	32.4650104793733	17.6564092080802	17.6936590165361	13.9779906230635	3.19496928527166	20.5991440760936	13.8054228375936	12.3335211379972	11.8961622323945	22.5011556371266	12.4851955079791	26.2443905575887	13.9779906230635	5.08290568111401	14.4015660964897	15.4239896530356	10.4368996652208	16.8278722064066	14.1251273664642	13.9779906230635	15.7700407029435	4.79245392790749	13.9779906230635	19.5420451429238	19.0918896315014	18.3920929250836	17.3780423962411	8.1031829698919	13.1557558805304	15.3306993930374	16.343496728505	10.9253260042336
11.4733704323697	16.4501311134235	14.1368314255983	14.325322511273	12.9906018505498	5.84972334852345	13.0058849115505	4.88680592489819	26.3371106011147	26.648739698829	11.0336245272963	18.3778808532778	29.9368194895024	8.83551964099896	9.71907160509886	19.9578796596682	18.6349141519251	20.0167524610242	12.7687509650566	16.8649918761524	13.5999897258921	22.7760061856862	6.46255150884495	21.8252836044325	25.8302598887476	27.4420845320438	18.0470188411894	6.89601532956016	14.2740822161381	5.77013527575442	17.6710392819979	10.2813319458897	12.8516649323621	12.3494159579939	13.5713581685744	13.725079053979	14.8808751848404	21.9120887096774	23.1989028522639	8.88600832466181	9.18894042663892	26.9011549457988	13.1024291261643	16.3689627033244	18.3396732007762	4.91715875672986	24.1157712554325	12.7687509650566	12.1794239974386	12.999385218941
21.4101287532612	5.65473257023933	20.4100503707076	22.807421366632	13.6592357693281	28.1517936147691	13.9954631113424	29.7571575069693	11.7161411129959	24.1301088126592	9.48202107814522	42.763915062435	21.343843524923	34.016750617846	38.8762864203954	13.7210422660219	25.623006958897	22.0184277071266	38.8762864203954	20.4612033791555	20.6684054386912	26.9974211252746	17.7720166493236	30.0097649560947	36.4765156537043	17.1513028325274	16.5431006044236	6.63741475470166	9.05855217562612	19.0414464099896	10.9339555557362	7.06841571279917	10.6026235691988	14.2993237408351	9.3303087408949	24.9110184829718	13.9136182978257	17.4943288891779	28.9080078510633	21.1042697710718	14.5786074076483	13.5878282634392	27.4978611266212	17.3920228722822	2.10142088758894	13.5221865810071	17.1513028325274	23.8274013544359	33.4934159929561	13.4056160070329
21.4820552776283	22.1376764451923	20.5134447494852	24.7043635692726	22.8920743499051	25.5562381751095	19.5870311156375	18.9530831616112	10.1524781791531	13.995082810179	21.9498700702596	33.7479252330241	37.367944894698	20.6788757555295	20.6788757555295	24.911963263132	21.0548553147209	13.1173611872244	21.3459362637724	21.360915868168	18.0927074964835	21.3222185568126	18.150144663139	20.432180395639	18.9530831616112	14.0129793355117	9.01071011645199	15.4940259319479	8.22336651404357	10.8036575375827	14.8887905439812	12.0313458941262	19.250153430602	17.6459739780518	16.9401350189298	22.6142579136198	30.6482705934584	16.5431006044236	27.826343580774	17.3938886355082	13.8962045077158	12.3350497710654	16.7851947596103	16.020686901126	12.1614144983871	11.5082438987295	20.2409701512947	21.3459362637724	26.8761757511866	18.254455839364
26.2931405741805	31.1010291363163	18.1422669961845	19.3517514625968	33.6227342014231	15.1930314746373	24.8808233090531	16.6384106490581	17.7517289590847	25.6196217023295	25.9175242802636	20.7340194242109	10.1637350118681	25.9175242802636	15.3885300414065	12.1964820142417	25.9175242802636	14.6789518047511	26.7535734505947	14.5501890696217	16.4034963799137	12.9587621401318	5.92400554977454	12.731415435919	26.2374937158224	12.1964820142417	15.4402272307953	13.2748295094033	19.6268630471899	24.3307370794311	19.4381432101977	11.7806928546653	18.8491085674644	22.6405959229889	26.9542252514742	12.0780695675015	22.3709156945433	20.7340194242109	19.9365571386643	11.8480110995491	12.9587621401318	14.0910811620851	17.0676379406614	8.18448135166219	11.207578067141	21.7857450471781	9.14736151068128	13.3767867252974	16.746707996478	27.4070371699339
9.01479105400474	9.42455428373222	36.9324720993757	26.9542252514742	32.9222605722268	24.1301088126592	13.4771126257371	15.9984717779405	26.9826280178087	20.2573752995164	32.8710064042368	14.9025764611516	17.2783495201757	12.1488395063736	26.7274469140219	15.2456025178021	31.218836064863	15.596386292548	18.3930817472839	29.1003781392434	16.4034963799137	19.4381432101977	4.44300416233091	15.459575886473	26.87743258694	17.5324428954724	15.4402272307953	16.4355032021184	18.6203572498981	25.3885952133195	22.6778337452307	0	3.92689761822176	20.8531804553845	16.5872155393687	14.0910811620851	14.7320664329919	18.1422669961845	16.6137976155536	10.3670097121054	14.254638354145	15.0975869593769	21.4925811104625	14.3228423654088	7.70520992115945	27.7956057498479	13.7210422660219	16.7209834066217	11.164471997652	24.4280113905933
22.1272144052843	18.5063975026015	14.8436729968783	28.650645022546	20.6321323508732	10.7244928056263	19.7915639958377	20.9434539638494	24.0132479010163	25.3488011769349	11.0336245272963	13.4299898543184	28.8280483972986	20.3216951742976	26.5065589229969	16.6315663830569	32.7717455775234	13.5113079111913	7.29642912288946	23.8094002957446	15.7473565247171	31.4151809457741	9.69382726326743	16.8649918761524	23.0377993602343	34.0947110852666	15.6407496623641	19.3088429227685	10.431060081024	11.5402705515088	7.95196767689906	0	27.4168851890392	16.2492315236762	22.6189302809573	27.9991612701171	20.2379902513829	22.6189302809573	15.2242799967982	13.7329219562955	8.482098855359	19.7641138377297	19.3088429227685	17.8570502218084	12.9906018505498	18.8491085674644	9.97893982983412	14.5928582457789	23.4888891379172	11.0494774360998
23.0164877974589	8.6625690437709	17.2048246286005	24.7043635692726	13.5921691452561	26.4689609670777	24.8808233090531	19.6066377533909	13.7783632431364	27.3816837590459	16.7851947596103	26.4689609670777	15.5699770394575	28.9504260577413	22.3331858159718	38.9249425986437	21.0548553147209	13.5858383724824	24.7612860659759	13.0022966154066	25.4638105506064	13.969729399291	3.02502411052317	10.2160901978195	19.6066377533909	19.4624712993219	19.1477589974605	11.620519448961	3.08376244276634	20.5269493214072	19.0245656950871	9.625076715301	31.2814993247282	18.8629377006761	20.4693298145401	22.1002975064921	13.9310320879356	23.82206487037	17.6459739780518	11.3438404144619	13.8962045077158	18.502574656598	22.5954544840908	22.289651340697	11.4460371749525	23.0164877974589	17.9054735953761	11.0998868571616	4.88657740930666	14.6035646714912
21.2559283799691	28.5712803548935	21.6070307683882	20.2538631849134	16.280481823847	19.8685340398972	15.190397388685	13.5801764649802	35.8771785278343	24.0830715635117	26.8291291137414	22.2617892765212	13.3519382050646	18.0058589736568	23.7349959198204	10.7842577810137	14.8808751848404	21.7866547838937	23.6557912615785	11.0275117159238	13.2609318102881	2.91003781392434	2.99318175146503	16.5412675738857	20.6936022323508	10.7842577810137	20.0606862066273	12.1369869800259	12.2052071418962	19.2418826879895	13.9136182978257	45.2378605619147	6.34917341219855	23.480994774424	9.07931797944393	25.9360651765295	15.4385164022933	15.7142041951914	22.1610571983469	23.197158573854	11.1308946382606	24.9189645813715	15.330930922138	17.9197065383762	10.6177055372915	27.3290507742459	4.62182476329159	11.8278956307892	13.6995626317053	15.0519197271948
25.9961416441067	10.5204326888174	21.6983924206858	14.6584695464189	12.5107848191342	7.98101790186145	19.0945853302035	20.0018102972577	27.7422368848951	24.6081385307395	23.2860796709799	22.421672168042	34.0366939932327	43.3967848413716	24.4106914732715	3.40366939932327	13.8080679040728	19.9702018739055	30.7977182745218	19.2874599294985	18.3108796799036	24.1093249118731	6.61284340439949	21.3177188694457	11.4296058841473	23.8256857952629	19.6978314173602	15.5240531139866	23.0325977798866	10.6277840427849	20.7942927364906	0	15.780649033226	11.9715268527922	8.48648236897934	25.8414511676776	17.6632527775407	32.5475886310287	22.2547614571137	12.399081383249	22.421672168042	14.0442669389552	28.9311898942478	16.7496362545645	13.2927088703301	10.9016077862383	14.4655949471239	20.5318121830145	20.4743805405446	11.3064420276371
24.9297925444082	29.0415894965378	24.5736526509166	14.74419159055	19.0943922625366	11.6513008258656	20.8876047532791	31.8547349178549	22.7222130676284	19.0657649877801	23.2250985420248	17.6623128428463	14.4550897946568	15.3585329068229	18.2382578268522	32.5239520379779	29.3208355493891	12.5042922781213	32.6988119951713	11.8557096122843	19.4411808947125	19.624792047607	26.3289135545535	25.8670027904385	11.376691042091	18.068862243321	20.9137469369503	24.723491996349	15.507644876792	7.52254672987243	7.67926645341144	16.7547631710795	14.8931228187373	18.3596255437883	24.5736526509166	13.1218533572856	20.6936022323508	16.126459552164	23.6285121643429	8.7763045181845	16.126459552164	19.6827800359284	28.4694756321595	14.5501890696217	0	21.3683936094927	31.6205089258118	13.8722232706787	7.56112389258973	14.828928323829
24.3290746517718	6.54041357521658	17.2367149430187	12.7901421026458	25.9259637215792	12.4042326426521	23.9815164424608	11.1025539085467	36.9578164352992	28.9432094995216	12.4294444976169	32.2251627195567	4.7022581259727	20.6091156927397	23.4194496508406	12.3434275806783	19.7574993418001	9.01959689207596	25.1419123993541	15.7773134489874	19.7316274526576	30.809587096217	5.13889638052731	27.3473433115781	16.2837457325351	19.3968147696374	10.2049006138131	16.8163072614817	21.5367987468701	13.4590143299525	23.4194496508406	16.3510339380414	15.4426431637058	17.9172249282753	22.3827486796301	31.4320846575942	15.7773134489874	12.7401806100573	16.9100436453249	12.8472409513183	8.2436462770959	16.8801936124117	11.6983007036394	14.988447776538	15.3935409596877	19.984597035384	7.05338718895906	19.3399326148877	9.22366017017723	17.9172249282753
23.4803860011286	25.2490384531617	2.89311898942478	12.343974354879	6.25539240956708	3.99050895093072	18.5159615323186	17.1444088262209	12.6821654330949	6.65084825155121	0	21.6983924206858	0	7.23279747356194	3.61639873678097	23.8256857952629	15.780649033226	23.5545970820424	24.2648689435626	18.2723304595249	45.410981606161	27.3239015667895	0	8.12103575978884	10.0009051486289	11.9128428976314	0	2.82255511163393	13.482496261397	0	12.6573955787334	26.3010817220434	40.3283253071332	18.6223751043434	9.25798076615928	10.1118721960478	24.3631072793665	13.0190354524115	25.2220629847288	3.30642170219974	2.89311898942478	8.98833084093134	25.4029960047054	16.7496362545645	20.330025331093	25.1575564297807	6.80733879864653	7.4661135210962	17.8038091656909	0
12.0197214053396	21.9335081512314	17.9066531390912	21.1110015955602	23.4340268676585	27.2987089597761	30.9125380506417	6.51574123319759	21.689385200918	14.7326365814665	24.8256551864166	24.5038411377038	34.0023134942496	9.42455428373222	30.6298014221297	28.8280483972986	21.4194415539369	17.3478521328876	17.0250012867421	25.1321447566193	11.452622927067	27.2264901530042	4.3083676725633	19.8411669131205	22.339684228106	16.6315663830569	20.8543328831522	18.3893742121604	31.4761812971251	7.6935137010059	25.9175242802636	6.8542212972598	23.9897745404093	10.3995081751528	26.137430546884	8.05204637833433	16.6665802070212	27.3312074228234	6.76634666524365	21.5418383628165	9.42455428373222	19.0321096215175	20.2283116333765	25.7935169870566	11.207578067141	15.2978272431596	4.43508436881516	8.51250064337104	23.1989028522639	6.93300545010187
24.0394428106793	15.7973481327321	24.6833564573939	15.7973481327321	22.415156134282	17.7039246315101	40.2832377384669	16.5774640899041	33.5423145284038	17.2499778460868	19.2650586984538	25.6706907156897	15.4875962085609	40.7275381547	12.341678228697	4.64627886256827	15.2588021736617	12.5819586897866	40.7673500199538	23.5574489698637	18.9968110456905	19.7466851659151	11.2838200948086	18.014519800484	29.2543483939483	8.13098800949447	28.569672154941	18.3018057635311	17.6378158763514	19.3436915911005	11.1075104058273	17.9515319690138	28.722451150422	29.9604878379402	12.6378785061857	17.6378158763514	14.1344693819182	19.7466851659151	15.1897578199347	10.1554380853278	25.6706907156897	18.4046774361927	13.4855410889177	19.7466851659151	10.6738838734676	10.302618347434	17.423545734631	29.3015328268418	38.8857800190329	17.2499778460868
13.7368244632453	25.8502060353798	8.88600832466181	12.6378785061857	6.40433032408058	10.2138026720251	7.10880665972945	16.0898916166716	9.73809131469788	16.3420842752401	18.7834322309924	23.6960221990982	0	20.36376907735	25.9175242802636	52.270637203893	9.42455428373222	17.8244414771977	26.7535734505947	4.15719687703477	14.9974824044925	34.5566990403515	0	4.15719687703477	21.9407612954613	6.9694182938524	30.2502411052317	8.66927641430421	12.6532157373825	4.83592289777514	35.1737829517863	0	8.97576598450688	13.6184035627001	3.15946962654642	4.60116935904819	27.4374993884295	16.29101526188	15.1897578199347	22.0034491848769	17.7720166493236	18.4046774361927	28.8975880476807	14.0305394599923	28.8194864583626	22.3223397527736	41.8165097631144	13.3767867252973	10.936625630353	10.8947228501601
38.982880233534	7.33586928031049	13.4490936805692	16.1389124166831	12.7221156437817	11.5940462763528	21.5185498889108	3.32076387174549	38.6891736016375	23.1880925527056	6.5605335027167	21.854777230925	18.4595403458793	16.8113671007115	4.20284177517788	7.91123157680543	9.16983660038811	4.76074112586521	10.8460432907816	18.8759209551849	6.80966768636417	3.73585935571367	26.8981873611385	23.5949011939811	28.2264929098367	45.4895815666312	28.6150929373813	42.6434677676585	7.83442350324421	5.48942599206907	8.40568355035577	0	4.07548293350583	18.5504740421645	12.5524874351979	16.9745842570291	12.7412466447498	20.1736405208538	22.415156134282	15.3703927777934	20.1736405208538	22.1975332591919	21.3217338838293	23.0050286641316	19.991896011657	27.2880161634738	3.95561578840271	34.7073385305012	8.27636534188876	6.18349134738815
22.6657603643548	15.5101236212279	7.10880665972945	30.3309084148456	11.5277945833451	12.2565632064301	15.6393746514048	12.2868263254583	11.6857095776375	19.6105011302881	17.3385528286084	28.4352266389178	16.7266039052458	37.7655353798127	17.7720166493236	8.36330195262288	25.8502060353798	15.098350427744	22.931634386224	12.4715906311043	7.1987915541564	23.6960221990982	0	7.48295437866258	10.5315654218214	8.36330195262288	21.1751687736622	15.6046975457476	13.8035080771446	5.80310747733016	4.44300416233091	0	8.6167353451266	17.9762927027641	32.2265901907735	2.76070161542891	20.9522722602552	12.4404116545265	14.5821675071373	38.5906647242456	19.549218314256	27.6070161542891	32.943250374356	18.7073859466564	32.662084652811	6.18157100846039	4.18165097631144	22.931634386224	10.936625630353	16.3420842752401
18.0295821080095	12.1794239974386	21.5314817097575	24.2428534806158	16.8113671007115	3.29984394019271	18.1821401104619	14.1771072986057	22.2852474317124	17.5991676810278	9.33614383078915	16.746707996478	11.2582910900693	28.4095939225967	5.9809671415993	25.3311549526558	13.0493828543985	25.4058781236076	20.065180087946	13.4309437565739	14.5360214074312	15.9492457109315	5.4683128151765	15.1098117261456	37.8056194629486	11.2582910900693	24.4328870465333	12.8371977673351	13.9362341163479	7.81187545025214	14.9524178539982	13.0493828543985	11.599451426132	13.1993757607709	10.2075172549961	27.8724682326957	20.1464156348608	11.9619342831986	13.4955156015574	15.0378602417354	10.7657408548787	25.0852214094262	21.0063236192756	6.295754885894	21.984095439392	24.9640367649362	0	20.065180087946	20.6113329187422	8.79958384051391
24.3290746517718	26.1616543008663	33.7240074972105	35.1728907822758	12.9629818607896	21.7074071246412	22.1829027092762	35.5281725073493	18.8895506224862	13.093356678355	26.3211765831887	26.2297836089415	8.22895172045223	26.2297836089415	17.7987817346389	12.3434275806783	21.8013785840553	30.7727423376709	30.9438921838204	14.7254925523882	21.2494449490159	29.144204009935	0	10.5182089659916	24.4256185988027	20.2784881682573	25.5122515345328	21.9343138193239	22.7009500304847	23.2473883880997	10.3045578463699	10.9006892920276	30.8852863274116	9.64773649984055	30.3765874937837	25.6113282395212	29.0302567461368	15.7378701653649	11.5295752127215	19.6991027920214	15.7378701653649	21.5367987468701	15.3540196735267	22.0882388285823	13.773168227089	16.5090149422737	19.3968147696374	11.6039595689326	12.9131242382481	19.2954729996811
25.1841781826164	11.4889804601688	24.6833564573939	18.9568177592785	23.4825445216288	27.2368071254002	11.8480110995491	34.1300731262731	17.3121623372407	29.9604878379402	24.0813233730672	29.6200277488727	13.9388365877048	38.2592025089606	18.5125173430454	44.1396491943985	16.1563787721124	20.9699311496444	31.8494922030889	16.6287875081391	43.992615053178	27.4259516193266	18.0541121516938	18.014519800484	20.4780438757638	31.3623823223358	26.8891032046504	22.1548175032219	13.8035080771446	22.5676401896173	13.5758460515667	0	23.935375958685	20.8815521294735	25.2757570123714	24.5395699149237	10.8087118802904	17.7720166493236	18.2277093839217	33.8514602844259	27.6453592322812	11.5029233976205	26.9710821778353	27.021779700726	5.33694193673382	19.4605013229309	20.9082548815572	14.0137765693591	19.4428900095164	29.9604878379402
21.8252836044325	29.7617503696807	22.9165477846541	27.0633516694963	25.6594550484544	19.1911976521734	28.1546158497179	16.9752205812253	26.0109544326798	29.3512434680299	23.9545795658406	36.0117179473137	11.554561908229	15.3459025343666	28.6456847308177	15.4060825443053	30.5057941289227	15.0652400101393	33.7939875165407	31.0148767010357	26.5218636205762	16.3689627033244	24.3196017306534	25.2713810156587	41.2255356972614	25.0348841344961	25.0758577582842	19.9621496382005	13.9851331834228	14.6986603866586	23.5303838860288	11.9047001478723	15.8729335304964	24.0830715635117	17.460226883546	30.5130178547406	26.8795598075643	27.0087884604852	28.5407554827194	20.5781245413221	27.0087884604852	31.1487057267144	22.3576075947845	8.61524352806547	31.8531166118745	34.1613134678074	25.0348841344961	19.0091179780541	6.04392469045824	7.52595986359742
20.8534925586616	16.3510339380414	13.4896029988842	31.175971375199	21.0648455237831	34.1116397672934	23.9815164424608	19.984597035384	36.1365316256258	22.0519691424927	21.9343138193239	26.2297836089415	29.3891132873294	44.965343329614	15.9252257625716	22.9235083641169	17.0323270187932	19.1003228302785	24.1749157686097	23.1400597251815	25.0439886899116	34.140353268781	5.13889638052731	22.0882388285823	32.5674914650702	8.81673398619882	19.1341886508996	16.0851634675042	21.5367987468701	14.6825610872209	8.43100187430262	5.45034464601382	9.08390774335636	13.7824807140579	17.5864453911379	16.2981179706044	30.9235343600152	26.2297836089415	36.8946406807089	15.4166891415819	21.7332492759801	18.6264205378336	29.976895553076	13.4107164316393	20.2546591574838	6.08226866294295	17.6334679723976	15.4719460919102	19.3696863573722	22.7410931781956
19.2315542485434	16.0845726442363	22.807421366632	30.9628023401549	16.4377811651402	15.2526119902241	20.4575658318881	18.4302394881875	32.568505396934	22.8789179853362	23.5996969056059	33.8655650595445	27.1032933649816	17.2783495201757	15.5505145681582	21.1405688246856	28.2736628511967	24.9542180680768	34.7796454857731	27.1603529299605	27.995300488386	16.8943861975052	11.0581436929125	32.0104159531677	33.4474716637476	16.2619760189889	23.5279653040691	12.8112640344718	17.7145020323355	9.02705607584692	3.45566990403515	0	12.5660723783096	12.7105099918534	20.64186822677	23.0825329512251	29.1003781392434	27.6453592322812	21.2656609479086	9.47840887963927	19.3517514625968	27.3769576863367	35.0624068311859	10.9126418022163	14.196265551712	16.0262952071195	30.897754436079	24.0782161055352	16.1619023204105	20.9723414865581
15.144848970728	4.52378605619147	26.1248644745057	15.923726917794	20.8460952048823	18.0171479134522	33.3403032341311	27.0310179160083	18.404992584779	16.5872155393687	16.9917817720362	13.6844528199792	18.5386526616474	27.9909262226847	31.1010291363163	30.7351346758891	14.1368314255983	16.7340050574162	29.6964665301601	19.2062495719006	28.3452417444908	21.4251534050179	0	12.2221588184822	30.1027244973729	21.9536676256351	22.2339272123453	18.2054804700388	16.426174611802	11.1709818938606	17.8830917533819	20.3570372528616	12.0634294831772	20.0190532371691	15.923726917794	25.1223847004031	17.8094314212169	18.0385968990635	19.777064681555	15.6393746514048	18.0385968990635	22.7067707869028	19.4191791680414	22.2617892765212	18.1562764687685	26.683781519854	21.9536676256351	14.4469296633211	22.9669138237413	25.7387827335032
20.9646303581505	14.7286057643443	19.5285531786172	18.5159615323186	34.404658252619	5.98576342639609	21.9877043196283	20.0018102972577	25.3643308661898	26.6033930062048	9.17330411281026	28.9311898942478	23.8256857952629	18.0819936839048	31.6434889468335	28.9311898942478	28.9311898942478	21.5063712488213	33.5975108449329	26.3933662193137	13.9162685567268	24.1093249118731	6.61284340439949	23.3479778093929	14.2870073551841	20.4220163959396	29.5467471260403	22.5804408930714	10.673642873606	14.1703787237132	13.5614952629286	10.5204326888174	13.1505408610217	17.9572902791883	21.6019551210383	15.7295789716298	26.190340325319	20.9751126733296	16.3201584018834	25.624768192048	23.1449519153982	26.964992522794	9.87894289071875	16.7496362545645	21.1119493822889	29.3504825014108	11.9128428976314	13.0656986619183	24.0351423736827	13.3016965031024
26.6524257248836	11.8011810161517	37.1860130977695	27.4049648041744	31.4299471882868	23.3141147948398	30.2896979414559	21.3683936094927	25.1920188358489	27.9769377538078	25.725135446794	30.424919807266	33.9380369091943	27.8895098233272	29.579783145953	15.9084548011848	32.5761767633353	22.0184277071266	33.1511671018239	17.0806567339037	30.8100453744466	27.7956057498479	13.9085347690359	29.4166865972786	26.7104920118659	23.8626822017772	31.0722585265695	9.23466400654144	9.45240227021856	28.700151110709	13.5221865810071	9.83431751345971	20.4881614863744	25.4900988423582	15.144848970728	18.9048045404371	21.6354985296114	12.8460772519567	11.7885729167754	28.5897659141293	22.9877171877121	25.2064060539162	17.1500902978627	24.9092910702762	23.3897281401204	25.084635976361	31.0214868623104	28.7891714305313	16.6426911766241	19.8947112915967
20.9646303581505	32.6133413353338	22.421672168042	23.9164503125781	23.4577215358766	21.947799230119	34.1388040752123	29.2883650781274	22.9864248474845	21.947799230119	21.8748021151629	35.4407076204535	18.1529034630574	13.5614952629286	19.8901930522953	22.1238510956012	7.89032451661302	23.0425406237372	41.9968885561661	30.4538840992082	21.2406204286882	17.6801716020403	19.8385302131985	13.1966831096569	26.4309636070905	14.4655949471239	27.0845181988702	12.7014980023527	16.2913496491881	16.5321085109987	17.1778939997096	28.9311898942478	20.1641626535666	11.9715268527922	27.7739422984778	28.6503045554687	23.1449519153982	28.9311898942478	16.3201584018834	14.0522922343489	15.9121544418363	37.0768647188418	28.9311898942478	25.8858014843269	18.7661772287012	32.7048233587149	23.8256857952629	35.4640392252069	12.4626664159836	16.627120628878
39.8265395818717	14.8542228710765	18.5677785888456	40.6015425142757	31.1135749326602	37.1355571776911	28.2230234550453	35.76016617111	22.3830755591563	26.464420057665	20.8321418313877	33.422001459922	33.4948162779175	24.3702093978598	13.9258339416342	26.2133344783702	25.3196980756985	26.9479264475281	19.1667391884858	19.5450300935217	21.6232358249847	14.4416055691021	14.8542228710765	18.2420280872869	22.0062561052985	13.1066672391851	31.6047295129286	19.9263965343709	15.1426543831362	25.7675294702347	18.5677785888456	6.75191948685294	21.3810783750343	17.0738193920419	18.8153489700302	33.1696238868698	26.5812409271895	26.9232789538261	15.2351003805912	25.4643820647025	13.9258339416342	22.3534421846296	36.2298118806743	16.6132755794934	32.1172386401653	12.9167155400665	18.5677785888456	11.9792119928036	23.9952830994312	29.8791839360733
24.3516433666621	16.4501311134235	31.5049386056191	26.7118795698925	20.0863087437073	26.7415924503929	23.9114405827263	15.95691730579	30.9848360013114	23.7703044003493	17.3385528286084	24.2345681581686	12.6716696251862	37.3616259105099	18.1759261186264	0	27.1720915712799	30.3110822981224	14.5928582457789	20.4080573963525	14.724800906229	13.4636489767603	16.6179895941727	29.4783051280647	27.126759419843	29.4616318785579	13.7501095932871	21.2791330169285	15.0583724477941	30.3344254496804	25.2443418314256	5.87504682622269	12.7292681234825	6.68539811259823	43.083676725633	31.9990414515624	26.5304746152582	19.3876545265349	17.399177139198	13.8483246618106	20.1954734651405	25.0972874129901	21.2791330169285	13.6053715975683	12.2264488005175	13.1124233512796	16.1563787721124	27.1010224564466	5.96543216201073	16.3420842752401
16.0262952071195	20.1057158052954	28.6326934905769	37.9136355185571	13.8760490355079	6.80920178135005	29.2250940455544	19.5028989292989	14.066131899008	9.07893570846673	13.4855410889177	16.7846823910279	34.072711658834	22.2150208116545	14.8100138744364	16.2619760189889	8.97576598450688	11.1839632798103	15.2877562574827	11.0858583387594	17.996978885391	29.6200277488727	0	23.5574489698637	14.6271741969742	22.0698245971993	3.3611379005813	22.1548175032219	10.7360618377791	25.7915887881341	22.2150208116545	0	23.935375958685	20.8815521294735	13.6910350483678	22.2389852353996	14.1344693819182	14.8100138744364	13.1644567772768	16.925730142213	17.7720166493236	11.5029233976205	22.1548175032219	4.15719687703477	20.2803793595885	20.605236694868	18.5851154502731	19.1096953218534	10.936625630353	13.6184035627001
20.8763582303268	32.1426903992552	13.9136182978257	41.0315331763331	23.0050286641316	25.9645615294111	13.7499286707925	29.9087219764446	21.5263071167006	38.3823953043468	26.3500375224246	33.556373541815	30.8121650886106	25.5765042239444	16.3689627033244	55.8470492231067	27.5296190919547	29.5510477121962	31.6818632967569	35.6096732493373	38.1251789545783	26.3722176886893	7.48295437866258	27.5687792898095	31.525409650847	20.2204833394007	26.4689609670777	17.5666916816164	22.2490755190817	24.0523533599869	24.5534440549866	0	31.7458670609928	25.5882635362312	25.3173289811417	17.7992604152654	36.5286325589976	28.6456847308177	22.6647175892184	14.0305394599923	34.3748216769812	34.3271450865832	11.1788037973923	27.5687792898095	19.4657934850344	35.1102388419132	17.3318428623435	12.6727453187028	26.190340325319	34.6194153725481
29.9568441179234	30.6225517649884	21.0530043384295	9.18676552949652	6.20727400641657	23.7588763693876	20.6702224413672	34.0250575166538	14.6820453667753	36.9582521301584	18.6722876615783	15.3112758824942	24.0176876588144	21.5314817097575	25.120061994717	18.0132657441108	32.1884777075162	18.9697223322937	12.3478031310437	14.7740381322312	18.4122937827462	28.7086422796766	28.4352266389178	25.5187931374903	18.9028097314743	11.2582910900693	29.31946445584	22.406745193894	18.5816454884638	21.873251260706	29.9048357079965	0	9.27956114090557	15.839250912925	12.2490207059954	22.2979745861566	21.7581288856496	22.9669138237413	38.2781897062355	8.7493005042824	22.9669138237413	23.7845062252337	21.473130810815	14.1024909444025	19.6563676869858	13.3141529412993	16.8874366351039	24.6956062620874	37.6892944799857	28.1586682896445
17.1710305790566	15.0792868539716	34.8035326049254	37.9136355185571	22.415156134282	20.4276053440501	41.4680388484218	9.50766322803321	34.8948272110007	20.4276053440501	13.0039146214563	22.2150208116545	41.8165097631144	24.9918984131113	28.6944018817204	47.0435734835037	24.9077506070066	22.0184277071266	10.5103324270193	37.4147718933129	29.994964808985	11.5188996801172	8.46286507110649	31.1789765777607	33.6425006530406	21.7794321682888	25.2085342543597	20.2283116333765	26.4567238145271	14.5077686933254	8.33063280437045	13.4636489767603	15.2588021736617	18.3848448096451	26.8554918256446	16.1040927566687	20.5781245413221	15.5505145681582	21.2656609479086	25.3885952133195	30.3605284425945	32.7833316832183	28.1751483464887	7.79474414444018	14.4097432291813	16.3124790501038	9.58295015404705	24.8426039184094	10.936625630353	14.2993237408351
19.133434073806	35.0824224765869	29.1968844953174	19.633846964967	26.7609517113367	12.2565632064301	23.3575075962539	31.9708236019578	34.7788975524924	27.4313557477245	24.1501271541331	32.3704588969823	12.9432054028687	38.8762864203954	21.4216272112383	22.4017016588113	23.6575546305931	23.3664947096037	23.7506213285892	17.8165580444347	37.9222055085025	14.8100138744364	15.9585455626579	27.6156649688738	21.9407612954613	22.4017016588113	32.4109726127482	27.8655313316921	24.156139135003	17.6165762704666	10.314116805411	13.8483246618106	23.8498924731183	21.011251211023	23.6960221990982	32.0438580362284	18.7073859466564	22.8497356919875	29.9455225592999	14.5077686933254	17.1373017689906	21.1982445470434	30.9617014796579	31.4016835533162	34.9950906994403	22.812940626461	36.5894460427251	18.0177127320332	17.9673135355799	28.0150016146973
19.9476227577977	19.250153430602	17.2048246286005	17.6459739780518	15.7383011155597	31.9452977188869	33.3508908185179	19.6066377533909	15.2287172687297	25.5562381751095	13.5572726904545	35.7330973055549	28.0259586710235	23.9874958764142	22.3331858159718	20.2409701512947	18.6485861358957	39.3520835616731	17.0767490110179	27.8620641758713	26.8040111059015	31.6157033773429	7.56256027630792	26.0045932308132	25.4886290794082	22.5764667072134	16.8950814683475	18.7219480011038	15.9327726209594	24.8484123364403	10.7530153928753	0	21.6564226094272	7.91026419705771	19.763490855418	20.5584162851089	23.9613751912493	15.2196525560697	23.075504432837	35.5440332986472	14.5579285318928	19.0165350637258	20.0131168287661	18.8068933187131	24.3228289967741	7.67216259915297	12.455981631566	13.6613992088143	42.3503375473244	15.2120465328033
17.734015188206	8.89925125808158	6.11823523993108	20.6660390326561	24.2524640141412	21.0973628963141	28.5517644530117	25.1779227980703	18.9972601057221	31.8804594877635	29.8450499508833	33.650293819621	20.7940021226416	36.964337907917	17.8448527831323	40.7882349328739	21.3211228058204	18.0478915632185	7.89449708378204	20.036325931938	21.6848843946924	49.8522871401792	9.32302512751403	14.3116613799557	32.22774118153	39.5885809642599	12.1496870012816	19.8966999672556	26.9281551013148	53.2744293000802	2.54926468330462	14.832085430136	21.0121210260259	24.3791749024074	19.5783527677795	19.008109483281	14.5978946075549	17.3349998464714	26.1463044441499	19.8114283959673	26.512352706368	24.5521414159047	15.9173599738044	10.7337460349668	25.3548487420567	20.0985505466335	19.194463497823	19.7362427094551	16.3152939731496	12.1895874512037
26.3019786046256	19.1595644732815	24.1490343881986	16.3920718271408	19.7780789420136	18.168552517767	22.2463831939769	39.0287424455734	32.8803789096269	24.2247366903559	24.2739739600518	19.7583008630716	10.3311377061812	28.356820683112	28.356820683112	13.7748502749083	32.5978701107915	19.1689841214985	16.9963878392013	21.5685155620274	28.159978726553	32.5239520379779	15.0539435147212	28.7580207493699	34.6922155071764	17.2185628436353	13.7015797947226	18.5624506753337	23.8719492628265	22.7003910142621	12.8063061149538	10.6442024851564	13.3052531064455	16.1498244602373	21.8560957695211	19.3249113080024	19.1035423549386	10.9768338128175	16.5121602654349	16.7266039052458	21.9536676256351	15.3462530975313	28.5576164235903	24.6497320708885	23.7336947304163	22.9081749137062	11.192065848363	14.1636565326678	18.0132657441108	18.8414618702768
28.4102505944392	10.9667540756157	33.928395421436	22.116287385825	50.9435366688228	12.999385218941	28.650645022546	27.9246052851325	26.8535245344699	53.7307922382895	29.4229987394567	15.0792868539716	56.1777353383254	23.5613857093306	21.2052471383975	53.221012425782	35.9846618106139	16.0134019688194	19.4571443277052	44.9733116697397	30.540327805512	18.8491085674644	0	29.1003781392434	7.44656140936867	17.7403374752607	19.250153430602	16.5504367909444	24.8881433512152	30.7740548040236	30.6298014221297	13.7084425945196	4.56948086483987	24.2655190753565	8.04228632211816	20.4961180539419	53.9679740036877	20.7340194242109	34.7983542783959	17.2334706902532	28.2736628511967	21.9601264863663	11.0336245272963	0	28.5283805345408	13.1124233512796	4.43508436881516	26.7535734505947	13.9193417113584	10.3995081751528
4.37080778375987	0	9.42455428373222	12.0634294831772	26.4906390677879	0	12.0634294831772	13.0314824663952	4.13131146684152	15.5992622627292	0	30.1585737079431	0	47.1227714186611	4.71227714186611	8.87016873763033	15.4219979188345	26.6890032813656	31.617859532521	18.5184224522458	7.635081951378	8.37738158553976	0	26.454889217494	3.72328070468434	19.9578796596682	6.41671781020066	3.67787484243209	0	21.5418383628165	18.8491085674644	0	13.7084425945196	24.2655190753565	22.116287385825	13.1760758918198	0	32.0434845646896	17.399177139198	21.5418383628165	3.76982171349289	19.0321096215175	14.7114993697283	13.8888168391843	24.452897601035	15.2978272431596	26.610506212891	14.5928582457789	11.599451426132	12.1327595376783
17.3618198077128	6.7019052684318	38.0123689443866	18.4302394881875	7.47171871142735	28.5986474816702	32.2529191043281	7.96368372946372	12.623451704238	29.657856647658	21.3521067241196	39.1642589123984	25.2964071406495	18.7182119801904	30.2371116603076	10.8413173459926	12.5660723783096	14.6789518047511	11.8904770891532	22.6336274416337	16.3305919515585	21.7579216179991	5.2657827109107	45.2672548832674	25.0287202926003	51.496257393465	13.7246464273736	14.6093361796608	15.2094209368537	20.6870035071492	10.0790372201025	8.37738158553976	0	7.41446416191449	17.2015568556416	7.1573745585194	14.5501890696217	12.6707896481289	27.1727889889943	13.1644567772768	18.4302394881875	37.5762164322269	26.9710821778353	19.4002520928289	13.6981509709501	29.3815412130525	27.1032933649816	23.7809541783064	14.1771072986057	16.9473466558046
18.0295821080095	25.6347876517517	44.5781417620534	19.9046586472425	22.415156134282	11.4394589926681	34.0037918557059	35.8365767825867	22.7222130676284	28.5986474816702	21.2397272150453	22.807421366632	35.7763472417757	51.8350485605272	44.0597912764481	4.87859280569668	35.8133062781825	22.0184277071266	22.7405374330055	26.190340325319	14.6975327564027	13.8226796161406	0	43.650567208865	28.6692614260694	32.9305014384526	15.8813765802466	17.19406488837	15.2988881188352	25.3885952133195	28.50927670829	7.53964342698578	32.671788183605	31.4585122298372	26.5395448629899	24.9613437728364	43.650567208865	18.6606174817898	26.5820761848858	27.2504255289629	25.9175242802636	17.7145020323355	23.262558378383	36.0117179473137	10.0868202604269	2.40394428106793	7.31788920854502	26.7535734505947	8.93157759812162	14.2993237408351
29.0626099651496	5.40153558948235	26.9232789538261	29.7084457421529	34.1245660551757	23.0496561792566	29.7084457421529	19.2554740921362	26.4527256608211	38.4160936320943	25.360868316472	25.0665010949415	23.3007417585513	33.6540986922826	30.1726402068741	19.6600008587777	35.4475773059779	44.6941219129734	21.5625815870465	41.6960641995129	21.6232358249847	14.4416055691021	8.48812735490083	29.9690461433999	31.1755294825062	16.3833340489814	34.7652024642215	18.1149059403371	18.7480482838829	21.2203183872521	29.0121540450712	43.8874766645441	7.87723940132843	30.7328749056754	7.92225219790745	18.0269695037336	25.7994397234486	32.4936125304798	32.3745883087564	16.9762547098017	35.2787793188066	38.9382541280645	30.7953400985731	20.5222815981977	12.043964490062	29.0626099651496	28.3977790182344	29.948029982009	21.7100180423425	24.7570381184608
13.8689093138534	25.5187931374903	27.91117999413	35.7263103924865	31.8984914218629	10.9994798006424	13.3973663971824	39.3808536072382	24.4700756112921	19.7990636411563	42.0126472385511	26.3162554230369	11.2582910900693	22.927040709464	50.838220703594	30.022109573518	20.2990399957309	20.8892775682996	24.6956062620874	14.5501890696217	11.305794428002	11.5188996801172	7.29108375356867	13.4309437565739	44.8941731122515	45.9713552844495	51.5805393204592	25.6743955346702	23.5367509520542	18.2277093839217	14.9524178539982	14.499314282665	25.1321447566193	20.5323622945324	21.2656609479086	26.0143036838494	22.8326043861756	31.8984914218629	22.0835709843666	16.4049384455295	20.7340194242109	9.29082274423192	20.2283116333765	16.7886796957173	13.7939422364813	19.4164730393948	18.7638184834488	16.4637375080583	18.6483488312429	21.2656609479086
20.9646303581505	7.36430288217216	26.7613506521792	36.2604246674572	21.1119493822889	35.9145805583765	27.1953185005929	25.7166132393313	7.92635339568432	33.9193260829112	28.2255511163393	21.6983924206858	26.094798728145	28.9311898942478	14.4655949471239	20.4220163959396	36.8215144108608	35.8439520813689	46.6632095068512	40.6051787989442	20.5081852414921	32.9494107128933	11.5724759576991	16.2420715195777	22.8592117682945	27.2293551945861	9.84891570868009	24.6973572267969	24.7179098125612	14.1703787237132	31.6434889468335	5.26021634440868	18.4107572054304	21.947799230119	20.0589583266784	32.5826992983761	22.535874233414	24.5915114101106	24.480237602825	24.7981627664981	18.0819936839048	22.4708271023284	29.6368286721562	19.0336775620051	21.8938734334848	37.736334644671	21.2729337457704	13.9989628520554	32.9370469565282	27.9335626565151
24.5677822131118	33.8041155847274	25.9744858720884	18.2277093839217	18.4740297810017	31.1128142932456	31.7162143280237	18.2277093839217	24.7197702603869	21.9989596012848	20.0060224945482	30.0757204834707	26.8054549763554	20.5061730569119	15.3796297926839	38.5998551659518	23.6131689746258	21.7764669630923	35.2794375172677	18.2277093839217	37.3783407619659	25.822588293889	10.936625630353	23.0244750112695	24.9787128594482	23.3207458294292	22.1059454230539	25.3409618264277	24.9524953702229	25.6675907651142	31.6136834627391	34.7983542783959	21.5418383628165	16.970625978134	29.8934433896315	29.7306327815421	23.0244750112695	26.6580249739854	32.2490242946306	20.3108761706556	17.0884775474266	20.1743579589036	35.3439730737018	33.817197672802	32.514292414563	35.6629096641946	9.64996379148794	15.8757468827705	20.1906934714209	17.5991676810278
49.251541368221	24.2739739600518	41.720892743839	30.7470336827322	30.3424674500647	16.7406716965874	32.1630154970686	29.2186723593216	27.4329157767708	16.0431437092296	10.3608425439245	35.652399253826	14.2788082117952	28.4460632344357	21.808648479734	23.2030633441671	23.4464521205046	15.5740098416261	33.2788352678129	31.9394394211208	15.3632746582606	17.6997726792044	17.3385528286084	13.8404237491523	20.2283116333765	19.6333612912183	14.2028571042856	26.6421665415202	11.7834825048795	23.53089312454	19.912244264105	8.2752183954722	19.3088429227685	13.2530317597984	21.8465765640466	19.4427461330512	11.4981981916035	31.859590822568	20.2283116333765	14.7377699043172	18.2054804700388	21.2102685087831	28.122286904938	23.1560935803126	24.6020006351876	14.0718689623489	11.6015316720836	25.4485210871511	10.2697582138681	21.6233676080921
19.971229411949	19.4870783959017	29.6655970223325	29.6018000394888	25.8636416934024	19.7990636411563	18.373531058993	24.5736526509166	35.6563958907399	39.5981272823126	26.1412027262096	30.6225517649884	13.5099493080831	20.3352882814376	7.17716056991916	49.5364807963048	20.0090537100776	20.3247024988861	9.87824250483497	22.8326043861756	31.0101790025199	22.328943995304	0	34.920453767092	23.6285121643429	15.761607526097	16.2885913643555	27.0748171092885	20.0681771275409	26.5603765308573	27.5124488513568	31.3185188505563	9.27956114090557	22.8789179853362	10.2075172549961	21.554708766618	24.9815553872274	32.5364612503002	16.6853647437437	25.1542389498119	23.9238685663972	37.1632909769277	21.473130810815	10.0732078174304	19.6563676869858	23.2997676472738	32.6490441612009	17.2869243834612	23.5558090499911	18.4791260650792
42.8811682568874	11.0038039204657	23.5359139409961	34.96764356948	21.8093411036258	47.5355897330464	24.2083686250246	39.0189754930095	23.9504408010137	20.869283297435	42.6434677676585	21.0142088758894	18.4595403458793	32.5720237576286	24.1663402072728	17.8002710478122	38.9718055516495	24.9938909107924	45.5533818212829	42.470822149166	24.6850453630701	28.952910006781	5.76389729167253	30.6733715521754	22.415156134282	36.5894460427251	15.7383011155597	22.1418005716688	13.7102411306774	23.3300604662936	21.0142088758894	24.452897601035	21.3962854009056	26.2798382263996	30.4846123426236	29.3790881371658	33.2688106835134	22.6953455859606	12.0696994569211	17.2916918750176	16.8113671007115	13.057372505407	20.5016671959897	5.30885276864575	22.7180636496102	22.415156134282	17.8002710478122	35.7919428595794	26.8981873611385	18.5504740421645
10.6056365341232	11.9747277958009	35.674709891657	31.2229939564588	34.6116381485238	47.9447913663294	42.4437574095611	19.8757484676531	29.0710667188775	24.3929640284834	12.4939571853208	29.2715568341801	24.3929640284834	19.4381432101977	37.7328662315603	15.0662424881809	31.599976127808	36.2656456352674	23.606094221113	21.8252836044325	16.6736716144064	21.343843524923	12.5449529289343	32.0960053006361	43.3652693839705	45.1987274645428	43.595935710481	14.2788082117952	19.8932910523554	22.4017016588113	25.1552441543735	16.6315663830569	25.5017351206872	23.551827337846	30.2472753953194	22.0247150936792	33.8933815974717	32.0157652873845	19.7020094076212	12.5449529289343	23.7831399277713	22.7351897741205	41.0515736089111	9.62880159019082	30.656022360121	36.0591642160189	15.0662424881809	8.26213297738954	15.761607526097	26.9163741003955
29.1714586916108	18.2984604520104	18.8702873411358	26.837741996282	29.4671153675393	18.3159877129798	36.3427756199652	26.9205745333075	32.1685263654065	21.8506520084671	19.7737428326264	27.955981246127	40.5635806316353	30.5768544879515	32.3241033158344	26.3115117610607	37.4864293982158	24.7398064125018	14.4288935463882	27.4655254347915	25.478868983812	21.7435409692099	17.5723310689941	22.5609673214359	26.9205745333075	51.8007887795884	38.0677191436624	26.5922748438769	22.7990526667444	10.2695441312303	17.4724882788294	5.08290568111401	14.4015660964897	36.6319754259596	17.8918279975213	15.7422030317997	31.7815365745444	24.4614835903612	17.2036807668474	10.3836501771329	40.5361728068842	29.3130677143856	39.5474856652529	11.0352557550501	15.8669082748289	17.8270025337622	17.2669295931961	36.9740397126196	30.9666253803253	16.0666558885788
24.0394428106793	12.6983468243971	18.5514910637676	22.116287385825	15.3366857760877	21.0726876180728	42.7775558646877	30.1781699221783	17.9385892639171	17.0588423574875	13.8404237491523	32.7379254066488	37.6593128860796	25.9175242802636	8.18448135166219	66.759691025323	27.7776336783687	30.1304800202785	19.7131593846487	41.3531689347142	19.8913977154322	24.2503151160361	14.9659087573252	16.8475873437725	21.5558356586988	17.9737629683562	29.7195351209294	12.7757757684483	8.4758382929835	10.6899348266608	21.8252836044325	23.8094002957446	17.1956779913711	18.0623036726338	23.2803025113947	26.2750987082489	31.2446165284508	14.1864343428811	17.9079250087651	21.2017040728773	12.0039059824379	17.7992604152654	26.6161995176006	18.3791861932063	33.0328616715735	30.3656119713844	11.554561908229	0	20.1464156348608	25.0865328786581
25.0516298763921	34.2855364258722	15.0594456870584	33.5236356164083	16.9883288596664	26.190340325319	30.3807947773701	26.5136778601995	38.747352810061	34.920453767092	38.9661160937673	32.7379254066488	54.4348249898788	28.6456847308177	28.6456847308177	23.109123816458	27.3808103401063	21.7866547838937	21.1212421978379	19.2981455028666	29.8370965731483	17.460226883546	13.4693178815926	32.1635758381111	53.67403079016	40.0558146151938	26.7475816088364	18.52487486425	15.7650592249493	24.5868501013199	10.6398257571609	14.2856401774467	21.4284602661701	13.8477661490193	28.6347720890155	19.8334616055814	16.5412675738857	24.8808233090531	16.1171325078886	19.4556813845227	20.9522722602552	21.8676627958974	33.855805786388	13.7843896449047	24.0667992178607	22.7742089785383	25.4200361981038	24.500640949492	28.2049818888051	21.0726876180728
25.0410862611243	22.6189302809573	17.2783495201757	16.5872155393687	22.415156134282	26.2154268581977	33.8655650595445	29.0105621573321	22.7222130676284	16.6825443643076	48.8850864473265	20.7340194242109	25.7481286967325	41.0360801104174	28.0773179702856	65.0479040759557	32.9859399930628	36.6973795118777	18.9504478608379	25.4628308718379	38.4935381715308	13.43871629347	7.89867406636605	33.9504411624506	31.5703176418026	45.7368075534064	24.9984631355734	22.7568505875485	28.8531661890313	5.64191004740432	23.7577305902416	0	35.603871738544	23.8322062347252	25.8023352834624	39.5892280268104	30.5553970462055	24.189689328246	12.40496888628	18.7593509076194	11.2309271881142	34.8922009727821	36.2423916764662	11.8220286190676	20.5472264564252	17.0279386575645	16.2619760189889	21.1799123150541	14.885962663536	20.6545787367618
13.2047643607957	39.5034838709677	41.1760104058273	47.6590418314256	22.7308625587086	24.1678711112706	33.6416765868887	41.5329340578872	39.3638339058914	29.0014453335247	17.0943478591914	41.1760104058273	16.4910179347493	41.614053069719	19.7119198751301	16.4910179347493	48.5829136316337	28.5309204092345	28.2608170252761	29.5102426200778	50.5689758821902	32.1231286853972	22.0272882414152	43.0357704876134	29.4191616243368	12.368263451062	14.9120906856776	25.6415217887871	27.2181849408484	22.885494276795	27.3776664932362	41.4149427679501	13.80498092265	36.2518066669059	23.3622754075616	27.2181849408484	23.6081940960622	25.4064745057232	20.6666282451506	10.0124037460978	11.3891092611863	21.7745479526787	39.3170000761402	7.37756065501944	32.2020552915038	36.5670397683572	24.736526902124	33.9129804303313	20.4869184343232	26.5846582223976
35.057520765574	16.3358940918025	26.7814417562724	31.3314071299187	20.5472264564252	30.9818681051427	26.9542252514742	32.4235694699594	40.7106317461675	54.8140743398679	42.1423159028677	56.1546359405712	32.5239520379779	34.5566990403515	50.7551517155162	22.3602170261098	40.054355705862	19.5719357396681	17.8357156337298	19.4002520928289	27.995300488386	38.3963322670572	11.8480110995491	18.1877363370271	23.8910511883911	30.4912050356043	23.5279653040691	27.8139284958927	29.5241700538925	14.1047751185108	33.4768021953405	9.42455428373222	13.6132450765021	21.4489856112526	28.5668712066906	21.4721236755582	18.1877363370271	18.1422669961845	32.7845606280258	19.7466851659151	17.2783495201757	19.4591120809746	17.6997726792044	19.0971231538785	21.4811912953536	18.0295821080095	46.7531810545932	17.8357156337298	20.2023779005132	29.393054356161
36.5274650499932	27.0252154006244	39.5831279916753	41.3603296566077	28.8194864583626	14.4850292439628	34.2515229968783	50.2642895132385	30.0995549727025	29.7128805004366	16.5504367909444	21.8111113423517	25.3433392503724	29.2834365244537	40.390946930281	24.7097557691131	24.2345681581686	14.8695875424751	20.8469403511128	31.7458670609928	17.996978885391	34.1079107411261	3.69288657648283	35.1472099603848	23.935375958685	31.3623823223358	24.7501972679168	9.45739245196823	12.5486437064951	13.1888806302958	26.2541155046826	44.0628511966701	25.458536246965	13.3707962251965	12.9251030176899	26.9795839689644	17.6869830768388	21.0032924037461	13.2565159155794	25.8502060353798	16.1563787721124	27.6070161542891	29.9484094312327	14.4557073224163	22.7062620581039	18.7320333589709	17.1067539940013	11.465817193112	18.8905351797006	33.4269905629911
38.9210026458617	37.3391864955486	19.7466851659151	28.4352266389178	25.6173212963223	27.2368071254002	26.065624419008	28.2792034474834	50.8544768656445	38.1315299755603	30.8240939175261	15.7973481327321	13.9388365877048	48.1325450919181	32.0883633946121	32.5239520379779	29.6200277488727	9.0869701648459	26.7535734505947	38.8005041856578	15.997314564792	18.6496471011421	4.51352803792346	26.3289135545535	28.2792034474834	10.4541274407786	28.569672154941	24.0813233730672	9.20233871809637	19.3436915911005	19.7466851659151	0	23.935375958685	39.9473171172536	31.5946962654642	23.7727083550823	24.1117418868016	9.87334258295757	24.3036125118956	15.7973481327321	24.6833564573939	19.9384005558755	14.4487940238403	11.4322914118456	27.7520980710159	19.4605013229309	9.29255772513653	7.64387812874134	7.29108375356867	16.3420842752401
9.24593954256896	30.1585737079431	23.9238685663972	17.0125287583269	15.5181850160414	0	19.1390948531177	34.6551511743696	27.9658006986195	23.4655569080371	29.5644554641656	54.227435417167	7.50552739337951	27.91117999413	19.9365571386643	15.011054786759	5.79972571306598	21.4538526377131	18.5217046965656	22.3849062609564	6.46045395885831	21.2656609479086	0	26.8618875131477	18.9028097314743	26.2693458768283	16.2885913643555	15.5602397179819	16.1040927566687	26.0395848341738	29.9048357079965	28.9986285653299	13.5326933304873	8.79958384051391	20.4150345099923	19.8204218543614	13.4309437565739	9.56954742655887	24.5373010937407	3.64554187678433	9.56954742655887	17.3428691225662	14.0042157461837	15.1098117261456	5.17272833868047	25.8886307191931	11.2582910900693	8.23186875402914	21.5928249624918	8.79958384051391
29.9214341366966	22.1376764451923	26.4689609670777	28.939397324005	49.3610353169828	32.8580205108551	47.6441297407399	32.0241749972052	25.3811954478828	27.9901656203581	41.3174024851945	32.4244771846702	25.9499617324292	33.9133562390683	52.1107669039343	56.051917342047	27.6720955564904	24.8292908186747	24.7612860659759	31.5770060659875	37.5256155482621	14.7049783150432	19.6626567184006	35.2919479561036	31.3706204054255	11.6774827795931	28.1584691139125	29.0512986224024	25.6980203563861	30.2502411052317	16.5431006044236	7.21880753647575	16.0417945255017	29.2071293429823	26.8218804466388	18.502574656598	33.991718294563	37.0565453539088	29.8624175013185	14.3688645249851	36.3948213297319	34.9493076846852	27.7601297947401	17.4137901099196	25.0382063202087	18.4131902379671	16.3484758914304	29.8843107692813	20.3607392054444	21.9053470072367
28.1841743297619	18.719114715275	40.75307266138	37.3688993760491	39.4197573395995	27.6124872236816	36.6062687765379	28.9517172036661	25.856311421784	34.1868889436058	49.5244871024045	30.0285798557537	13.4581870501977	10.7244928056263	29.4923552154724	63.9263884884393	38.998155656823	32.39492812083	47.0493877924252	24.0830715635117	22.4445081501715	54.8140743398679	3.26841685504802	29.1003781392434	35.3069721995928	17.6638705033845	25.5562381751095	21.6233676080921	11.106270866668	18.6766677431316	33.0671861506812	5.1997540875764	19.9323906690429	11.8339230958635	26.6920709828922	23.3231688200029	33.1142233998286	23.5938841723779	20.5323622945324	19.6105011302881	24.3088503594197	18.8806604733357	20.2283116333765	14.2993237408351	27.8257110632467	23.2104965068628	26.0752374097581	12.9155182175285	17.5991676810278	15.778564127818
21.6354985296114	19.2260907388137	28.7684519510926	34.8331526326743	23.5359139409961	33.2459276974416	35.4551732154006	16.126459552164	32.3791536213704	21.4489856112526	23.5154122738002	29.5459776795005	28.0519086327559	17.4943288891779	25.269586173257	18.2947230213626	19.0847224245578	29.1744167119428	12.0391080527676	22.9165477846541	33.069448701906	12.9587621401318	30.2124283038502	16.3689627033244	24.5736526509166	32.9305014384526	18.5282726769544	19.7226038425421	21.7405252215027	25.3885952133195	25.269586173257	0	30.1585737079431	24.3088503594197	22.3927409781478	22.9483321782528	38.6307519798456	23.3257718522373	26.3162554230369	11.5518108220604	22.5482461238293	35.0264017457543	34.8938375675744	22.0980996494879	16.8113671007115	22.5369776350118	25.6126122299076	20.065180087946	32.5364612503002	23.5938841723779
32.9429401479679	22.339684228106	43.7718187844452	18.8398003657027	24.9057290380912	48.7236216354381	41.1608681902853	18.2027056673456	34.5041013249172	36.0131116435847	31.4662625408079	26.1095059415989	20.4780438757638	13.43871629347	42.2359654937629	18.068862243321	25.8302598887476	22.8339250296128	36.6623043582224	38.8005041856578	27.995300488386	29.0105621573321	3.5105218072738	53.889589146747	24.2702742231275	41.5583831596384	16.9924193862721	19.4791149062144	24.4543630749413	50.1503115324829	12.4788079867936	13.9623026425663	21.4088640519349	21.1841833197557	38.498722486436	37.5762164322269	17.460226883546	27.6453592322812	26.778980452922	28.0841744581904	20.7340194242109	22.0685715554348	22.4759018148628	13.7418452324205	23.2453471022184	21.3683936094927	15.3585329068229	16.844842542967	13.231966812032	28.2455777596743
30.7704867976695	20.5078301214013	21.5633802011793	26.5395448629899	31.3812185879949	38.8941605750715	20.5681472688172	49.9664270568638	29.0844327265643	35.8436381770266	21.8465765640466	18.2459370933056	27.3201197119014	22.807421366632	24.8808233090531	21.4658083450654	27.8966806798474	27.009271320742	39.5952887068802	30.2643932648131	44.5125277765338	12.9011676417312	13.269772431495	34.920453767092	31.9457484461916	32.1987125175981	21.1751687736622	14.5643843760311	9.01829194373445	18.9568177592785	21.7707203954214	9.04757211238294	37.1955742397965	15.2526119902241	33.6167568264539	34.7848403544043	25.8411357876481	38.150595740548	6.80501150333075	12.321931543531	29.0276271938953	28.9873669620036	41.265755732088	24.4443176369644	21.5185498889108	26.9241759479608	19.5143712227867	20.332715822452	14.2905241569946	28.2173321819146
31.0509469637941	41.4680388484218	31.9649466123251	23.0377993602343	33.6227342014231	35.7483093520877	41.4680388484218	18.7715402194502	32.1898018458069	38.9259368500511	37.0852379945235	44.9237087524569	28.4584580332306	25.9175242802636	47.5154611804833	69.113398080703	30.6298014221297	26.299788650179	44.5892890843245	23.0377993602343	31.4947130494343	28.7972492002929	11.8480110995491	40.0130199414596	24.744303016548	21.343843524923	24.9984631355734	28.65677481395	42.2732434862552	49.3667129147878	28.0773179702856	40.8397352295063	28.2736628511967	34.1594956031061	11.9796556673218	23.4851352701418	16.0052079765838	22.4618543762285	26.5820761848858	33.5693647820557	25.0536068042548	29.5241700538925	25.2853895417206	34.5566990403515	11.207578067141	19.0312255584544	33.5403255391647	18.9504478608379	31.8984914218629	18.2713581132893
40.1567965132938	34.956528616025	44.5310189906348	26.3887519944502	17.5755201507439	22.4239395026732	31.1010291363163	27.2264901530042	24.0132479010163	33.7984015692466	31.0320689830207	42.410494276795	33.2631327661137	20.3216951742976	32.6914226716962	13.3052531064455	22.4904136316337	29.0242910684851	25.5375019301131	26.7855753327126	42.9473359765013	40.8397352295063	6.46255150884495	29.7617503696807	22.339684228106	26.610506212891	19.250153430602	19.3088429227685	21.4111233242072	18.4644328824142	18.5545912460978	5.14066597294485	37.6982171349289	19.4990778284115	21.8649659382588	14.8230853782973	14.8808751848404	29.6873459937565	23.1989028522639	10.501646201873	12.7231482830385	16.4700948647748	17.2400383239004	24.5534440549866	22.9245915009703	9.83431751345971	28.2736628511967	15.5049118861401	20.0090537100776	31.8484937864054
21.6354985296114	21.714173069719	34.8331526326743	13.269772431495	18.8287311527969	41.1820523736051	27.8665221061394	22.116287385825	16.3599934086924	38.8941605750715	21.8465765640466	12.4404116545265	19.5143712227867	26.4358747658689	46.6515437044745	43.9073352512701	28.2736628511967	34.3487472231175	9.63128644221409	34.920453767092	26.4555589615248	16.5872155393687	14.2176133194589	24.4443176369644	28.2597005485541	46.8344909346881	23.2926856510284	15.7780830740337	24.156139135003	8.12435046826223	26.4358747658689	0	18.0951442247659	14.8712966904685	13.269772431495	25.1223847004031	6.28568167807657	41.0533584599376	14.0353362256197	35.5440332986472	23.6367821436004	11.5949467848014	19.4191791680414	19.6427552439893	25.5532779930815	15.8660322550483	2.92715568341801	0	33.6848069414872	11.4394589926681
28.8473313728152	27.8386834227167	24.8808233090531	11.2282689804957	22.7600046901941	15.839250912925	31.3881155591131	28.3542145972115	25.1692206287576	38.7181688982612	28.0084314923674	39.2351444488914	21.0154767014626	20.3352882814376	27.5124488513568	29.2715568341801	18.2691359961578	29.809563665033	25.9303865751918	34.920453767092	31.9792470963486	18.0758118057223	21.873251260706	21.4895100105182	33.0799170300801	18.0132657441108	24.4328870465333	10.2697582138681	37.1632909769277	23.4356263507564	10.7657408548787	13.9193417113584	26.6787382801035	24.6388347534389	42.8715724709838	14.8653163907711	19.3405590094664	11.4834569118706	18.6483488312429	15.3112758824942	22.0099590810854	21.554708766618	16.8050588954205	23.1683779800899	13.4490936805692	25.5187931374903	36.0265314882216	20.9912653227743	12.9556949774951	12.3194173767195
24.5202316668929	39.8093172944849	52.2497289490114	29.1934993492889	30.9329154653092	10.2955130934013	28.8617550385016	20.8876047532791	40.8999835217311	11.4394589926681	40.0520570340854	22.3927409781478	27.3201197119014	38.8762864203954	9.3303087408949	0	35.0593419354839	30.8257987899773	12.8417152562855	26.190340325319	42.8328097472306	31.7921631171234	5.68704532778356	22.6982949486098	22.116287385825	24.8808233090531	27.5277194057608	4.85479479201036	21.2574024388026	22.3419637877211	10.8853601977107	31.6665023933403	27.1427163371488	9.15156719413446	25.2125676198404	12.5611923502015	50.2854534246125	33.5891114672216	31.8984914218629	22.7481813111342	18.6606174817898	26.0886302658032	27.9150700540595	26.190340325319	14.7940030486262	15.8660322550483	14.63577841709	22.4730016984995	15.3112758824942	16.0152425897353
27.141306399154	28.2128592751726	37.4550028308326	19.2625728844282	10.1229737380629	15.6831292641417	53.5071469011894	26.4232824203404	38.8476545994937	42.4367027147364	34.5838876312566	41.4680388484218	36.7205910106202	39.294311005561	26.7535734505947	72.3920222780798	22.4973231289092	34.566563927317	23.3014994569696	40.3650406447569	33.187977191877	25.2672638144506	0	19.7131593846487	23.7809541783064	33.0485319095582	13.6613992088143	26.1010472688729	29.6107511977456	25.1155995658644	32.6059176429123	19.4571443277052	21.8892873686684	23.9859624039815	38.5251457688564	31.1692117871006	28.7248893890596	28.0912521231244	18.5217046965656	25.2247978248464	20.065180087946	41.5589490494675	27.4060996323165	20.4172007912433	30.3689212141886	27.9167722962727	25.9667036432243	29.3426289458135	23.8724193866845	30.1362091742331
23.4384567404123	30.5355558792924	26.4358747658689	24.8808233090531	32.7821658463875	30.0285798557537	34.211132049948	25.3415792962578	27.2666556811541	14.2993237408351	28.8253440775615	62.2020582726327	46.3466316541185	19.4381432101977	32.0729362968262	25.6126122299076	49.4789099895942	15.4128993949886	25.0814751099325	29.4641328659839	33.069448701906	31.9649466123251	3.55440332986472	27.2816045055406	43.0038921391041	23.7831399277713	30.4393051121394	21.9982889012969	24.156139135003	20.3108761706556	20.4100503707076	11.3094651404787	18.8491085674644	25.0238165464614	37.3212349635796	32.006884353879	14.4046871789255	23.3257718522373	15.9492457109315	19.549218314256	14.7729888397503	33.8185947890042	40.9623310575874	23.7349959198204	39.5067126866721	6.31035373780331	23.7831399277713	14.0456260615622	20.0960495957736	23.5938841723779
19.3174094014387	35.5440332986472	36.65478433923	24.8808233090531	34.8235461371882	24.5131264128602	28.4352266389178	29.6200277488727	18.2589212150585	34.7269290848852	41.179062967945	41.0977885015609	13.9388365877048	48.5953580254943	24.9918984131113	5.2270637203893	38.3713995837669	14.9410759441216	18.631952938807	10.9126418022163	26.9954683280865	40.7275381547	7.61657856399584	31.1789765777607	40.5904083966033	14.3744252310706	30.2502411052317	16.2548932768204	28.4697354091107	16.3212397799911	19.4381432101977	0	24.2345681581686	39.8338304208978	36.7288344086022	31.9206124283968	35.5440332986472	23.3257718522373	20.5061730569119	26.6580249739854	22.2150208116545	13.8035080771446	19.5058719321845	24.5534440549866	14.4097432291813	27.0443731620142	6.53382965048663	20.065180087946	23.2403294645001	34.7269290848852
41.5226739457188	56.2046146375304	38.6406725633021	33.1744310787374	25.4717683344114	45.4978482662935	44.4838962192161	27.9246052851325	8.26262293368305	26.8653961191447	50.5707790834412	29.2161182795699	14.7836145627172	29.4517321366632	31.8078707075963	37.6982171349289	31.7007734998266	41.3679550861167	52.2910753807078	19.8411669131205	12.4070081709893	16.7547631710795	36.6211252167881	33.0686115218675	39.0944473991855	32.1543616739099	22.4585123357023	15.6309680803364	31.4761812971251	30.7740548040236	4.71227714186611	13.7084425945196	19.4202936755694	12.1327595376783	22.116287385825	25.6201475674274	25.3966936487942	33.928395421436	19.3324190435533	7.53964342698578	28.2736628511967	36.6002108106106	20.2283116333765	29.7617503696807	31.5849927346702	18.5759330809795	18.8491085674644	34.0500025734842	34.7983542783959	27.7320218004075
35.6247164543802	22.891447513258	25.4803612201146	38.3704263079373	29.1667091867766	32.0442676601847	35.3727367526297	19.984597035384	35.3152468159525	36.5235738922535	35.0949021109182	57.7055239396713	38.7936295392748	44.0285653435804	7.494223888269	29.976895553076	29.2956024723243	13.7946775996456	27.0759056608428	31.5546268979747	30.3563499271656	34.140353268781	6.85186184070308	31.5546268979747	38.4888535496284	60.8354645047719	15.3073509207197	22.6654576133014	22.7009500304847	33.035762446247	17.7987817346389	32.7020678760829	27.2517232300691	24.8084652853043	39.969194070768	18.6264205378336	30.9235343600152	37.471119441345	31.5141722481055	16.2731718716698	26.2297836089415	33.1783115830161	18.2785948494366	27.6102985357279	22.6852182563818	45.1825672104334	27.3318753572163	17.405939353399	35.9722746636912	19.984597035384
34.9986005626066	25.2799809022464	23.7831399277713	35.1258682010161	28.6782144659197	25.2341007191208	35.1258682010161	35.234281374476	29.0710667188775	46.2625179850547	24.9879143706415	45.7368075534064	51.655688530906	52.5973286864173	19.4381432101977	27.9801646209074	44.0736509151007	29.7896374861125	22.4257895100573	43.650567208865	37.0526035875697	29.4748315344174	33.4532078104915	28.2444846645597	15.3585329068229	8.60928142181767	15.5699770394575	18.7409357779812	34.1027846611807	34.349275876844	17.1513028325274	9.97893982983412	18.8491085674644	24.3929640284834	10.7329041725327	27.7085125372093	26.9606444525343	33.8452375895207	11.2582910900693	20.9082548815572	30.1862929852482	43.3389555069171	24.9879143706415	32.7379254066488	43.5117736724299	44.5436734433175	24.7516840877258	24.7863989321686	14.63577841709	26.9163741003955
33.0895859864644	21.2884049703128	46.8344909346881	32.0035688053702	26.1070642034579	27.2528287766504	41.5656107045357	28.1874250995808	29.6725370647853	28.2621928054153	30.6994376553596	43.1755463304156	29.8455089289679	50.310488308747	25.6126122299076	10.3311377061812	25.9452435575687	27.9763552043491	29.2715568341801	22.5955877316478	32.6062911570614	21.9536676256351	21.7445850768195	31.839237258231	28.1874250995808	43.0464071090884	23.6663650999754	21.4182123176927	21.0300505410614	25.0899058578686	19.2094591724307	7.9831518638673	19.5143712227867	34.3183769780042	19.5143712227867	32.9660251724747	27.7309485797496	35.8576571218706	27.7704513555042	21.7445850768195	30.7351346758891	20.4616707967084	37.1249013506674	38.5152063607633	21.3603252573747	32.2411350637346	31.8543412607254	18.8848753768904	20.7152556057274	23.551827337846
42.4225461364929	47.8989111832038	45.1269834526943	54.6402394238028	26.3707719226848	42.0568345318679	32.1987125175981	25.2964071406495	41.4346238292047	37.0100143880438	32.1273184765391	42.687687049846	15.3053891943425	33.5403255391647	35.0648857909449	40.1766466351491	31.0455905817061	31.0848391159435	34.622271524299	32.5239520379779	19.7613885800372	43.3652693839705	0	11.9825086455708	26.5009979568709	27.2627245024226	16.6079755087547	22.608113002009	17.998691904512	29.8689355450817	10.6719217624615	8.87016873763033	20.6970603878041	23.551827337846	35.1258682010161	43.5757804003975	25.6768042405088	23.1733158270592	43.7822431280471	15.3327202464753	13.4161302156659	21.7878902001988	26.1778150549578	21.8252836044325	21.0966175381478	9.898594098515	28.6976047393922	25.1798338358538	21.0154767014626	14.5797026377142
31.3557949704513	26.2248467025592	23.4384567404123	11.5389325491261	30.2117321809888	26.1118085702206	41.828630490582	37.3946888166122	35.5652030623748	29.842066937395	19.3488198232297	49.581350797026	14.1408487121643	39.4397108612707	24.790675398513	46.6648007501422	43.4349023511137	19.784674171621	19.7743803765265	34.1613134678074	26.4738167661911	26.0427297115692	30.907855042302	48.0788856213586	33.8332898816968	32.877473255782	21.4820552776283	29.0232297348445	17.5044486485529	50.0412891161079	30.424919807266	6.55621167563981	24.0394428106793	19.0657649877801	40.3862639219412	38.5097870268163	27.3290507742459	32.4532477944171	26.81322467345	19.5749748601246	18.9310612134099	21.7055163242056	16.7103443927893	18.0295821080095	14.6185800875752	27.1750223077244	14.8478911477725	17.4479826851705	19.971229411949	18.2368186839636
48.4376832752493	16.2046067684471	38.0639461071334	37.6306979400604	33.1209023476705	30.7328749056754	29.7084457421529	40.3448028597138	23.4004880845725	35.0013297536859	25.360868316472	61.2736693431904	36.4074089977364	23.209723236057	39.4565295012968	41.5044462574195	34.6035873701213	24.9761269513675	13.177133192084	28.6660441371651	27.2640799532416	27.8516678832684	8.48812735490083	28.6660441371651	27.5078201316231	13.1066672391851	18.9628377077572	24.4551230194551	22.3534421846296	25.7675294702347	27.8516678832684	13.5038389737059	32.6342775197892	37.5624026624922	22.7764750689839	26.6799148655257	12.5088192598539	39.920723966018	16.1872941543782	14.8542228710765	19.4961675182879	23.7955997449283	26.2666136134889	19.5450300935217	12.043964490062	45.2085043902327	8.73777815945674	29.948029982009	33.136343327786	23.9033471488587
42.7016418347593	9.52376011829783	28.6456847308177	34.0474424229147	35.3923517909717	23.7067735703319	45.8330955693083	45.2672548832674	26.9078838958757	53.4343150315417	38.3273273053449	41.7408548934772	32.0960053006361	58.3144296305931	27.6226245618599	34.6636857246869	39.4343192398269	42.8779907980887	34.8500496264326	36.7583723864127	29.0082883350052	30.0097649560947	0	24.1226818785833	17.7835644184265	36.5894460427251	33.4344770110456	26.3500375224246	17.7992604152654	13.362418533326	23.5303838860288	23.8094002957446	16.8649918761524	25.5882635362312	25.3173289811417	24.7918270069767	41.3531689347142	36.8301660824799	42.8111332240792	28.0610789199847	19.6427552439893	23.5204512630292	31.9394394211208	32.7379254066488	22.1202198693573	18.0295821080095	19.2576031803816	24.2894285275136	32.2342650157773	18.8148996589935
20.7798573448245	38.3371699677243	22.1397156563608	33.7367095715974	28.4938425435789	30.5375388363597	42.1708869644967	27.0726681747386	46.2146706460238	44.5945011578586	35.9995376526192	49.5507921832837	44.651527374173	35.5816858762941	28.9924847880915	54.5740890128781	45.0461747120761	39.5585311348376	28.5673750404655	42.9107270866809	34.1637565281999	25.7710975894147	0	20.7155234211563	13.5363340873693	27.2870445064391	30.5065990806998	23.656839028864	32.7540869627159	34.4252138485688	9.22488152348366	0	31.9476416397703	31.9917073523768	24.7402536858381	50.7688347922097	28.4098606918715	24.2482600045856	22.7074006731905	40.9660044797968	32.682437397485	28.6598260923764	24.6853972475103	26.6342443986295	20.5155666313768	30.5586137423889	9.92256163870511	12.2431607316281	12.9756575275375	21.3278049015846
12.6523383214102	17.460226883546	30.5553970462055	37.2484840182315	24.7746462536802	16.5571116999143	35.7934651112693	47.4228384491373	19.1344952148449	27.0934555089507	21.2929596140805	24.0078119648758	29.1003781392434	46.3787276594191	50.4709683352502	5.13536084810177	29.7617503696807	30.1304800202785	28.1616562637839	26.0371804403756	30.9421742240056	29.1003781392434	4.98863625244172	26.0371804403756	24.7892110075036	19.2576031803816	13.0022966154066	13.8404237491523	17.7992604152654	51.6680183288607	23.1893638297096	0	26.454889217494	19.0657649877801	25.6083327625342	37.2936884891274	26.6498199801492	12.0039059824379	33.5773593914346	14.9659087573252	36.0117179473137	32.2081855133373	20.2283116333765	35.6096732493373	15.3366857760877	16.4480398178332	20.5414433924071	14.0808281318919	29.5480762644625	23.0796102483654
33.655219934951	20.1057158052954	23.498555347439	8.84651495432998	20.9208123919966	17.1591884890021	14.3755868007862	16.3824351006111	9.08888522705135	10.1684079934827	18.8797575244847	29.0276271938952	8.6730538767941	27.6453592322812	8.63917476008787	16.2619760189889	11.3094651404787	7.82877429586724	12.4850009436109	21.3402773021118	20.9964753662895	44.5397454297864	0	7.76010083713156	35.495276051324	37.4025448436746	30.5863548952898	21.5768657422682	18.2513051242245	0	22.4618543762285	15.0792868539716	15.0792868539716	16.5236629894094	16.218610749605	20.3985174917803	11.6401512556973	11.0581436929125	7.08855364930287	12.6378785061857	5.52907184645624	28.9873669620036	40.456623266753	17.460226883546	25.403843618853	14.4236656864076	9.75718561139336	41.0221459575785	6.80501150333075	10.1684079934827
34.7236396154256	21.7811921224034	23.0377993602343	23.3449700183708	27.3963019419003	25.4210199837068	25.8023352834624	44.369095064155	30.2962840901712	33.8946933116091	38.2090330852667	36.8604789763749	14.4550897946568	43.1958738004394	33.1168365803368	32.5239520379779	14.6604177746946	35.8818821893915	23.7809541783064	32.3337534880482	27.995300488386	40.9560877515277	10.5315654218214	42.0338795344626	65.9848080441279	29.8136227014797	19.6066377533909	19.1045165426333	23.2614673151881	24.4482768720854	20.158074440205	25.1321447566193	19.5472236995928	23.3026016517313	41.7752095065582	26.8401545944478	32.0104159531677	29.9491391683046	31.8984914218629	11.8480110995491	26.4934692642695	25.9454827746328	50.5707790834412	27.8878623834416	33.6227342014231	24.0394428106793	27.1032933649816	26.7535734505947	11.3416858388846	34.9539024775969
26.3847543044041	0	21.2397272150453	19.4191791680414	6.5605335027167	12.5555037724406	31.5561661480673	28.4694756321595	36.5772210356945	43.2467352161842	34.0427683586092	48.5479479201036	45.216226004018	49.3065096063552	17.0676379406614	28.5576164235903	28.9632643841527	21.4813928850016	13.7030498161583	14.9050717298564	27.6538943848691	13.4855410889177	20.8062633943301	8.5171838456322	40.456623266753	58.900083873655	33.5703895192205	23.6819258146847	23.566965009759	19.815488946981	32.2388716656938	11.0336245272963	27.5840613182407	20.9258396207343	25.8922388907219	17.6752237573193	28.1067066905863	28.8253440775615	29.5644554641656	10.403131697165	16.6883570975356	37.7071440156144	38.4831294488626	39.9242992764009	18.0414671324709	29.9027215449913	23.2030633441671	37.1939923581439	31.7428890246831	15.3456157218718
27.0443731620142	22.6189302809573	35.9605649388658	31.1010291363163	25.2170506510673	29.4923552154724	45.0964922476587	33.5967907336751	36.2135270765327	28.5986474816702	33.1870737735083	37.9043792598855	19.8192832731428	15.7934913582856	37.6614024697581	43.4499671757361	27.3901108870968	26.1468829022128	33.8599913984089	30.0097649560947	17.7157760903068	39.9561832654064	24.43652289282	39.5583265330339	51.8350485605272	25.1552441543735	23.160340846193	22.7568505875485	29.4402945707849	33.3225312174818	25.5125629633845	7.06841571279917	17.6710392819979	28.5986474816702	27.9909262226847	14.342707611408	19.6427552439893	23.3257718522373	35.8858028495958	19.9935187304891	34.016750617846	46.8025195740683	28.4460632344357	26.5995643929021	35.724155089012	22.5369776350118	17.1513028325274	18.8111063324494	49.0439305611142	26.8112320140658
25.1575564297807	27.3531249909252	36.1639873678097	35.4889262702772	14.0746329215259	0	37.0319230646371	12.8583066196657	61.8255564863377	29.2637323068253	42.3383266745089	26.038070904823	18.1529034630574	21.6983924206858	21.6983924206858	64.669718587142	30.2462439803499	14.3375808325476	42.9301527463031	18.2723304595249	24.902796364669	16.0728832745821	6.61284340439949	18.2723304595249	25.7166132393313	28.9311898942478	34.4712049803803	46.5721593419598	35.9533233637254	18.8938382982843	9.04099684195242	10.5204326888174	3.50681089627246	31.9240716074458	6.17198717743952	22.4708271023284	15.8360197315882	18.805273431261	14.8365076380758	26.4513736175979	23.1449519153982	25.8414511676776	28.2255511163393	16.7496362545645	26.5854177406601	26.8347268584327	18.720181696278	20.5318121830145	28.4860946651055	29.2637323068253
29.9568441179234	26.4467492515809	25.837778051709	46.9545793729822	36.2090983707633	35.6383145540813	46.6993914416073	51.0375862749807	55.5820288885063	29.0386266736959	42.0126472385512	63.1590130152886	24.0176876588144	19.1390948531177	45.4553502761546	51.7881390143186	26.0987657087969	30.4870537483292	18.5217046965656	53.7237750262954	37.7936556593211	28.7086422796766	4.3746502521412	44.3221143966937	41.5861814092435	32.6490441612009	13.0308730914844	18.6722876615783	18.5816454884638	20.3108761706556	19.1390948531177	6.95967085567918	20.8790125670375	43.1179608185181	19.3942827844926	31.2171644206192	45.9338276474826	24.8808233090531	18.6483488312429	30.6225517649884	47.8477371327944	36.4200251573891	38.2781897062355	16.1171325078886	42.4163723771799	45.4900225494393	23.6424112891455	17.2869243834612	24.7335995024906	26.3987515215417
39.4933703318303	17.2334706902532	35.5440332986472	53.7109836512892	41.6281471065238	38.8124501536953	53.3160499479709	21.9407612954613	41.386888087466	26.5558869472652	31.0649071512567	37.0250346860909	48.7859280569668	37.9506605532432	49.9837968262227	24.3929640284834	26.9272979535206	51.3763313166288	42.9968144741701	21.8252836044325	40.4932024921298	51.0122700119474	11.8480110995491	41.5719687703477	46.0755987204686	34.847091469262	7.56256027630792	31.0649071512567	24.156139135003	32.6424795599822	27.7687760145682	24.2345681581686	14.361225575211	38.1315299755603	31.5946962654642	29.9076008338132	31.1789765777607	25.9175242802636	25.822588293889	39.7754658342005	25.1770235865418	37.9596472121475	48.4034599798652	18.7073859466564	19.2129909722418	27.4736489264906	16.5523684478995	39.1748754097994	26.4301786066864	23.1512860565902
52.8190574431827	21.6632008324662	21.902133194589	40.1831137010059	20.8366240121495	31.4182324446518	29.4364670135276	42.3982035174266	31.6830858266931	43.5021680002871	24.7868043958275	59.573802289282	37.104790353186	32.8531997918835	27.3776664932362	26.7979041439677	37.4327367325702	25.4297334082307	38.4347111543755	27.0510557350713	19.5178503404945	28.2294161174702	20.0248074921956	36.8878032750972	29.4191616243368	36.0741017322642	11.9296725485421	20.5132174310297	13.6090924704242	55.7833922996878	31.758093132154	12.7430593132154	35.0434131113424	29.0014453335247	27.1002394727714	18.3722748350727	27.2969744235719	29.786901144641	17.9709810827397	36.0446534859521	16.6456212278876	52.3950060111332	22.2226522169488	23.9770721288132	45.4617251174171	10.1575110467659	20.6137724184367	22.6086536202209	15.0956241095013	20.9454882964345
25.4053202431043	37.0127950052029	28.2736628511967	57.3012900450919	40.5001116517142	13.649354479888	39.5831279916753	38.3963322670572	36.4071823015409	46.7977867881876	22.7568505875485	39.5831279916753	27.7192773050948	52.1295658818939	28.2736628511967	46.5683858725592	28.2736628511967	28.0234534454339	36.4821456144473	22.8173419500885	20.7578790553089	36.1274580876402	16.1563787721124	29.7617503696807	43.9812533240837	30.7683978086552	38.500306861204	37.2384827796249	20.862120162048	23.0805411030177	22.0887991024974	38.5549947970864	29.1304405133541	26.648739698829	21.8649659382588	27.4501581079579	40.4759805027658	36.7557617065557	21.0240057098642	34.7362143600416	22.6189302809573	31.293180243072	24.1360536534606	29.7617503696807	15.2830610006468	36.0591642160189	24.9473495745853	24.6254482897519	27.8386834227167	34.4483708301937
46.9203582569885	29.4318610884746	33.7240074972105	41.5679618335987	33.2176410182734	38.2463839815107	60.5533290172135	25.1657888593724	35.3152468159525	42.0365661778767	37.2883334928506	38.9699642189988	47.022581259727	59.0170131201184	36.5343414553114	47.6103635254736	42.9214640873588	33.9561294760507	37.7128685990311	46.2801194503629	38.7043461571361	36.638427898204	23.9815164424608	42.0728358639663	36.2683427679191	35.2669359447953	43.3708276087057	38.0194772868281	32.5962359412088	30.5886689317102	24.3562276368742	5.45034464601382	19.984597035384	34.4562017851448	43.1667295964294	28.5217064485577	53.642865726557	39.7193866078257	26.1337038155021	15.4166891415819	29.2274731642491	56.4613372553082	29.2457517590985	30.7657612255254	24.3055909889805	23.4601791284943	27.3318753572163	43.5148483834974	31.3604445786026	16.5389768568695
26.2248467025592	37.0127950052029	43.8241774193548	30.1585737079431	45.8491830019405	36.0732939825613	48.6307001040583	34.9057566064156	41.0549077017376	44.8478790053464	46.2033027080531	43.1173358480749	29.9368194895024	22.0887991024974	22.9723510665973	36.5894460427251	17.992330905307	38.5322484874716	49.2508965795039	22.8173419500885	39.3683913117928	73.0402956989247	14.5407408949011	31.7458670609928	46.773713852597	32.4315544469609	21.6564226094272	28.2736628511967	21.4111233242072	26.5426222684703	18.5545912460978	10.2813319458897	43.6956607700312	19.4990778284115	21.1110015955602	29.6461707565946	23.8094002957446	38.1694448491155	26.8237314229302	16.1563787721124	43.8241774193548	55.449319378075	31.7216705159768	23.0653565365025	29.037815901229	29.5029525403791	29.9368194895024	24.6254482897519	10.4395062835188	38.3481863958759
36.0591642160189	24.9998703105318	25.3718921901528	48.0156239297515	28.3138814327773	30.4801374475696	32.7379254066488	33.1420973252494	46.6403320861846	36.1246073452676	47.1106731461531	36.8301660824799	25.6768042405088	54.222188954762	48.0838279410154	42.3667269968396	29.7617503696807	28.971615404114	31.6818632967569	62.0297534020714	29.8370965731483	32.7379254066488	7.48295437866258	24.1226818785833	31.525409650847	22.1462436574389	25.0758577582842	34.3348973777048	32.4200814706619	22.7161115066543	32.7379254066488	17.8570502218084	35.7141004436169	38.3823953043468	20.9522722602552	56.5762206056649	48.9345832394119	34.3748216769812	23.5041515740043	30.8671868119831	28.6456847308177	43.8624631661896	28.7454954790087	22.3996331729702	22.1202198693573	25.6209851008556	24.072003975477	39.0742980660002	18.1317740713747	39.8875872770663
33.4461813018147	27.5360890376872	38.7636015322204	34.6167976473782	32.1608761926655	27.3552280259454	45.4345469121839	29.3815412130525	38.5289699842394	27.3552280259454	52.7695086088082	35.1576851106185	38.1802915228436	31.5517686890166	32.6786175707672	42.4225461364929	61.4644844591232	45.9515013018295	17.4479826851705	48.0788856213586	31.0382679327758	28.0460166124592	16.4841893558944	43.0179502927945	54.3113337574606	48.7859280569668	30.6886503966119	29.9027215449913	24.506228107974	38.2668681476119	25.9175242802636	6.55621167563981	28.4102505944392	50.5657245328082	49.0404633337858	46.2117444321796	35.6795940663766	35.1576851106185	24.0394428106793	24.7262840338416	21.6354985296114	52.5133459456586	39.5771314566062	21.8252836044325	40.9320242452107	40.7625334615866	38.1802915228436	20.9375792222045	24.4092803923821	12.4341945572479
22.1902549021655	40.8880662771152	41.8667699911951	39.55412936311	62.7193311065007	43.7229322075535	32.5364612503002	30.1263530095372	29.4951804243253	26.9487255115738	40.2621202702782	41.8667699911951	28.1457277251732	26.1667312444969	45.6048744546946	53.476882677829	36.4295271351957	26.676172029788	44.7607863500334	41.9716992392933	27.2550401389335	43.1958738004394	24.6074076682942	41.9716992392933	38.3963322670572	24.6275117595265	41.739515371161	25.0908865452458	18.5816454884638	35.1534395261346	27.6619730298967	8.69958856959898	35.5233199925292	28.5986474816702	28.0706724512394	32.5178796048117	26.6940007161905	34.6896094212759	36.1925191132675	31.4427986872649	36.4838995637557	33.4469618792349	23.3403595769729	28.9604724751124	38.7954625401035	40.219837010175	35.1821596564664	37.8151470888214	22.8196900171789	40.6980752623768
49.7718041291529	40.7777898022893	24.5303891779396	40.1831137010059	46.4088443906966	53.1693164447953	49.7616466181061	40.6676645983479	50.8849560246889	37.8629980743239	43.590587040938	44.6803517169615	24.736526902124	39.4238397502602	32.8531997918835	43.288922078717	46.9900312174818	29.1511578094352	48.6086052834749	24.5918688500648	26.6152504643106	45.7511226731414	4.00496149843913	49.1837377001296	38.07185621973	34.0127244904205	31.315390439923	22.2226522169488	21.7745479526787	15.7337773152966	17.5217065556712	15.9288241415193	25.4861186264308	41.08538088916	42.0520957336108	36.0640950466242	53.11843671614	40.2999250780437	51.2172960858081	42.0520957336108	33.2912424557752	57.1581883757817	46.1547392198168	28.5880475382003	11.3654312793543	28.4410309309445	18.552395176593	30.5216823872982	22.643436164252	34.6406152594878
53.5736154066567	37.4827987513007	38.2098357960458	36.9657946305931	24.0162387153022	28.1900953747892	23.4590619771072	26.3289135545535	38.9523652587915	31.8670643367182	26.0078292429126	31.1010291363163	30.6654404929506	39.9870374609782	16.6612656087409	41.8165097631144	32.3127575442248	29.5676029209986	44.7166870531369	23.6960221990982	40.4932024921298	45.4173758816048	12.1865257023933	27.4374993884295	53.5354575609255	35.5440332986472	18.150144663139	34.6771056572168	24.8463145388602	37.7201986026461	29.9902780957336	12.9251030176899	57.0858716614638	38.4038980468143	34.1222719667014	26.9168407504319	43.4011353962429	27.5466258064516	21.873251260706	24.3730514047867	40.8756382934443	29.6775423658608	24.2739739600518	40.2208797853114	29.7801360069747	19.5749748601246	37.634858786803	34.397451579336	33.9035394540943	44.9407317569103
22.1902549021655	16.70321005363	29.6655970223325	23.4772896864911	25.8636416934024	18.4791260650792	37.5126259121108	24.5736526509166	16.7794804191717	37.8382105142098	34.5437321739198	17.225185367806	21.0154767014626	43.0629634195149	46.6515437044745	9.00663287205541	24.3588479948771	25.7446231652557	41.9825306455486	34.920453767092	31.9792470963486	26.5820761848858	10.936625630353	30.8911706401199	42.5313218958172	32.6490441612009	22.8040279100977	21.473130810815	18.5816454884638	26.5603765308573	13.1581277115185	38.2781897062355	9.27956114090557	21.1190012172334	14.2905241569946	20.0681771275409	16.9229891332831	22.0099590810854	22.5743170062414	19.6859261346354	15.3112758824942	21.554708766618	23.3403595769729	32.2342650157773	21.725459022458	25.5187931374903	13.5099493080831	18.5217046965656	7.06674271499732	22.8789179853362
52.8867741834945	21.1110015955602	34.5566990403515	53.8162993055074	21.6679842631393	43.8512594718943	40.3622244791305	33.4474716637476	40.8999835217311	58.4683459625257	26.2968051233894	69.80453206151	22.7667664265845	19.8701019482021	43.1958738004394	42.2811376493712	29.5302700890276	35.2294843314026	32.1042881407136	41.7105419995821	41.992950732579	18.4302394881875	28.4352266389178	49.4706428367137	28.6692614260694	33.3370508389273	29.4099566300864	35.0624068311859	31.6713824214484	25.9527862180599	23.3257718522373	15.0792868539716	21.7811921224034	17.1591884890021	31.7000119196824	43.4810504430054	33.7564386415223	34.5566990403515	38.2781897062355	35.5440332986472	36.6301009827726	19.3249113080024	31.0167445045106	24.0078119648758	17.9321249074256	20.8341837692554	17.0750748199384	48.1564322110705	27.220046013323	20.3368159869655
44.4365458015587	26.5029890160712	46.4944677997456	38.8710505569045	21.7359089786977	35.5316529317721	28.650645022546	42.1971813197558	41.3131146684152	36.97602906721	44.7474772495904	32.0434845646896	30.5528034296156	41.6251147531507	62.0449823679038	23.6537833003475	49.1219192970286	32.9164373803509	37.292859961435	48.5006302320723	33.7216119519195	37.0001020028006	21.5418383628165	39.6823338262409	40.9560877515277	30.3064098535703	28.875230145903	34.9398110031048	19.0321096215175	47.1868840328362	32.9859399930628	9.13896172967973	40.3637476394188	50.8420399674137	27.4778116005704	35.6242051889943	41.7987249636405	36.4416098970979	50.908703481357	28.722451150422	25.1321447566193	39.5282276754594	35.5527901435102	27.7776336783687	23.0944032898664	37.1518661619589	22.9146025722117	36.4821456144473	24.7454963757482	29.4652731629329
33.1354481985039	19.562318080828	24.6566717477103	39.4506747963364	36.3489018393763	25.5069018079761	37.6574623055938	39.2957058156549	33.1621488014036	40.7079847036387	28.9756896369987	42.5887966551359	28.1288233841971	26.6179979094599	44.1298386393678	38.2376192878929	27.5095098011643	26.1840761922587	36.1534776359388	28.3138814327773	23.8338369022746	24.2830858121389	10.2469285185289	28.3138814327773	26.012650328673	30.3263877110875	36.2457843873497	27.3355562613196	25.2442535104536	33.8514602844259	23.8161033926747	10.1887073337646	31.245369156878	31.4327476825564	30.4846123426236	33.513922763878	26.8981873611385	31.3812185879949	24.7141465070289	21.774723101874	27.4585662644955	30.4672025126164	20.7750227586029	26.5442638432287	31.5023815941261	21.4405841284437	18.4595403458793	25.3074343451572	25.5187931374903	18.5504740421645
32.0525904142391	48.8281669557174	54.3033842062666	53.7109836512892	21.3477677469353	42.2170510443703	30.8048288588276	41.9312326979926	42.1983956970241	30.8683814087869	26.0078292429126	54.3033842062666	27.8776731754096	22.2150208116545	35.7908668632212	39.4933703318303	29.6200277488727	40.5418668893125	45.8632687724481	29.1003781392434	27.995300488386	43.8815225909225	13.5405841137704	48.5006302320723	42.9063776444576	54.5937766351771	16.8056895029065	14.4487940238403	46.0116935904819	77.3747663644022	22.2150208116545	10.7709191814083	32.3127575442248	19.0657649877801	46.3388878560142	43.7111089109578	29.9318175146503	30.6073620071685	15.1897578199347	19.1824941611747	28.6326934905769	29.9076008338132	30.8240939175261	28.0610789199847	24.5499329089756	50.3683563652328	34.847091469262	30.5755125149654	21.873251260706	30.8683814087869
43.8981129586318	55.0721780753744	22.9877171877121	56.2522961769895	36.5464502189381	55.9538755076156	45.4345469121839	72.1183284320379	72.612289585682	49.7367782289916	29.0232297348445	77.0764635117405	36.0591642160189	23.6638265167624	28.7346464846401	69.9972011252133	34.420111297109	40.2075636391008	31.4063688333068	32.2634627195959	10.9546827998032	22.5369776350118	33.9986405465321	47.4462687052881	49.4144102219519	33.4077550824881	32.2230829164425	19.7885657283031	44.1112105943533	37.5309668370809	20.2832798715107	19.6686350269194	32.781058378199	32.3289058488446	27.4049648041744	29.4074737295688	42.1322866102958	24.3399358458128	20.8033639707802	26.2716767859567	28.3965918201149	40.9604098376138	23.7462788739637	22.7742089785383	42.3938822539682	36.0591642160189	22.2718367216588	66.3023342036477	28.292575000261	32.3289058488446
20.1931319609706	24.1268589663545	33.1744310787374	38.0400143036189	35.8642498148513	34.3183769780042	33.8379197003122	36.8604789763749	35.4466523855003	48.8083583687171	48.5479479201036	58.0552543877905	32.5239520379779	45.614842733264	34.211132049948	60.4945507906388	38.4521814776275	28.7707455373121	36.3848598928088	50.0526503994986	41.992950732579	38.7035029251937	20.8524995352064	40.7405293949407	44.2325747716499	33.1744310787374	32.4685921196154	20.2283116333765	36.7173314852045	32.4974018730489	22.807421366632	24.1268589663545	6.03171474158862	31.2678545799594	22.116287385825	29.6315306722703	30.729999315041	43.1267604023587	30.6225517649884	45.4963626222685	38.150595740548	45.0914597186722	32.3652986134024	23.5713062927871	39.4506747963364	45.1941524840771	13.6600598559507	21.4028587604758	44.913075921983	26.6920709828922
39.3372700538389	13.7084425945196	30.1585737079431	50.2642895132385	18.3396732007762	31.1985245254584	28.650645022546	3.72328070468434	22.7222130676284	58.9305463258659	31.2619361606727	3.76982171349289	5.91344582508689	42.410494276795	37.6982171349289	17.7403374752607	18.8491085674644	9.34115114847796	26.7535734505947	44.9733116697397	15.270163902756	50.2642895132385	8.6167353451266	39.6823338262409	22.339684228106	28.8280483972986	12.8334356204013	7.35574968486417	16.1040927566687	36.9288657648283	0	13.7084425945196	13.7084425945196	32.9317758879839	14.0740010637068	8.78405059454654	17.460226883546	49.0076822754076	25.1321447566193	12.9251030176899	24.5038411377038	20.4961180539419	36.7787484243209	31.7458670609928	8.15096586701165	26.2248467025592	6.65262655322275	14.5928582457789	30.1585737079431	12.1327595376783
44.2831841249355	25.3966936487942	31.6466612264271	39.576514269371	21.235411074583	16.5571116999143	29.6823857020282	15.0890849610891	46.6403320861846	17.0588423574875	63.8788788422415	49.1068881099732	37.6593128860796	35.4660858572028	58.6554496869124	28.2444846645597	51.5870339741132	33.220785663384	12.6727453187028	52.0743608807513	35.362484827435	21.8252836044325	12.4715906311043	42.8847677841481	30.1781699221783	37.2313661487378	46.4367736264522	11.7111277877443	20.3420119031604	46.3230509155302	16.3689627033244	47.6188005914891	23.8094002957446	16.0553810423412	29.1003781392434	32.2081855133373	28.4877385994698	30.5553970462055	45.8890578349607	44.8977262719755	14.1864343428811	11.8661736101769	21.2929596140805	26.4200801527341	33.0328616715735	29.1003781392434	30.8121650886106	19.7131593846487	51.0375862749807	41.1419139209992
49.0805290718036	41.4680388484218	33.6927815643427	27.6453592322812	40.160488073922	22.6405959229889	51.1439145797202	46.9288505486255	53.0184971577995	31.7762749796336	32.8710064042368	54.4268009885536	46.0755987204687	46.4355643354723	34.5566990403515	48.7859280569668	40.054355705862	42.813609430524	21.1799123150541	59.4132720342885	24.4958879273378	34.5566990403515	15.7973481327321	21.8252836044325	43.5158432359982	37.6058195439119	38.2329436191123	21.9140042694912	22.8141314052806	45.1352803792346	25.9175242802636	59.6888437969708	27.2264901530042	23.8322062347252	23.0377993602343	44.9572589457	36.3754726740542	44.0597912764481	40.7591834834915	20.7340194242109	34.5566990403515	26.1691507295866	37.9280843125809	28.190991322392	37.3585935571367	10.0164345044497	15.2456025178021	25.6388412234866	25.5187931374903	44.486784971487
54.4566969792939	26.7734276795005	52.0466201873049	32.4974018730489	49.4048339286217	66.5356288349062	66.518119458897	56.4191004740432	50.7771904266389	32.6841685504802	24.7693611837263	52.0466201873049	43.8077721327865	60.2979136316337	38.0828928199792	50.7771904266389	28.8506763787721	34.1510307294209	48.3202295995435	40.0872555999781	25.067220590366	43.019564111458	13.0569918239929	50.7771904266389	40.1202492259863	37.3361694313521	36.7324356277813	24.7693611837263	32.0438580362284	32.124344963792	33.3225312174818	34.6208116545265	51.5465417967395	31.5168768165345	23.0189929934096	44.8614012507198	42.2252425653103	51.4119053069719	24.7376055924651	47.8756366879738	40.6217523413111	47.8192958386794	40.8694459531484	31.4016835533162	33.6227342014231	52.2489930477009	25.3885952133195	40.1303601758921	30.4663142559834	35.0187520183717
70.115041531148	45.2378605619147	60.4742233206151	58.0552543877905	36.4246287182083	44.0895815342416	42.8503068100358	33.2768212981162	52.0717382799817	37.3371231010694	35.3995453584088	38.8762864203954	58.2720807347104	36.7164927303735	58.3144296305931	63.0151570735821	49.4789099895942	30.5811495932314	36.7861634945677	38.8005041856578	45.4923632936273	57.5944984005858	11.8480110995491	37.587988429856	53.7548651738801	38.6221930450987	33.8214501245993	32.8710064042368	28.8531661890313	47.9562354029368	23.7577305902416	6.28303618915482	33.509526342159	21.4489856112526	36.8604789763749	50.3252898645895	45.8330955693083	70.8412330327206	44.3034603081429	52.3287156896751	37.1484514683778	40.2602318916716	27.8139284958927	38.1942463077569	39.2265232349936	43.0706683691337	37.6058195439119	44.5892890843245	29.771925327072	31.7762749796336
23.756625836436	23.4172454673441	32.9305014384526	59.3236885172716	21.3603252573747	30.2809208629449	40.3947484311685	18.068862243321	51.3254695174664	45.0849266181624	34.9830801188981	38.7848128052886	28.6976047393922	36.5894460427251	40.2483906469976	56.8212573839966	27.2757688682133	47.66341997778	51.9334072864485	56.4889693291195	36.3115515158183	47.9728292560174	13.3812831241966	27.7309485797496	39.0287424455734	43.9073352512701	22.4207669368188	29.2715568341801	36.3763036385927	50.1798117157373	27.4420845320438	13.3052531064455	22.1754218440758	28.2621928054153	49.956790330334	35.8079238942397	42.5207878222826	24.1490343881986	23.2671349194765	28.4352266389178	26.3444011507621	36.9446833829457	46.4061266883343	27.7309485797496	30.8538031495412	37.3318406001137	32.7152694029071	45.3237009045369	36.9271947754272	28.9351021579251
43.7080778375987	35.641950745751	49.0076822754076	49.2590037229738	24.452897601035	25.998770437882	54.2854326742976	35.3711666945012	47.5100818686775	51.1309151945013	45.0539668197931	20.7340194242109	31.0455905817062	41.2324249913285	54.1911871314603	26.610506212891	48.8363267429761	30.6923537735704	44.9946462578184	39.6823338262409	54.3999589035683	27.2264901530042	10.7709191814083	39.6823338262409	36.3019868706723	36.5894460427251	8.02089726275083	44.1344981091851	47.5802740537938	16.925730142213	15.3149007110649	13.7084425945196	37.6982171349289	31.1985245254584	37.1955742397965	60.7563499456136	29.3649270314183	45.2378605619147	28.9986285653299	38.7753090530697	39.5831279916753	26.3521517836396	27.5840613182407	23.8094002957446	28.5283805345408	16.3905291890995	27.7192773050948	19.4571443277052	25.5187931374903	19.0657649877801
40.1671702659452	40.0841802447345	38.581023485557	41.992950732579	43.4116315005716	29.3226638736112	35.9039728763551	34.9941256104825	44.006311384141	52.8531966116943	46.8579877076949	31.4947130494343	9.88069429001859	58.0683771848944	45.2736500085618	42.6104941257052	30.0631351835509	47.9388552610858	50.7979242732811	34.2574071765776	49.4347394699981	51.6163352754617	3.5993957770782	44.2031060342937	59.8788371557145	36.1262884978805	44.2266183247375	21.5085845215649	22.0157217432939	39.8504532462229	20.6684054386912	31.4947130494343	25.7684015859008	28.9606556776407	38.6335146739727	24.4619130481043	39.1197488403499	32.2820808756701	41.992950732579	35.0941088265125	15.7473565247171	33.0235826149408	33.0310405152603	33.1523295257203	39.155589196594	23.7351460662403	17.5999867040956	37.590463962228	22.2885661580612	36.2008195970509
40.3014188296682	45.2378605619147	64.0315305747689	40.0044610067128	43.5117736724299	54.2533165461096	50.4934355389606	59.6272454029594	35.0857701779556	63.0852517978019	41.0515736089111	46.6515437044745	50.2208082939364	37.7328662315603	37.7328662315603	27.9801646209074	60.7052172981576	44.0368554142532	51.9334072864485	32.0960053006361	26.8631376009881	25.4093375296702	18.8174293934015	30.8121650886106	30.7170658136458	34.4371256872707	37.367944894698	35.6970205294879	23.4456644545617	32.8558290995899	17.1513028325274	26.610506212891	45.4596147803554	67.2909352509887	29.2715568341801	34.8132593416219	41.5964228696243	28.356820683112	21.5783912559661	39.7256842749587	44.8220714023383	36.9446833829457	34.8045950162507	40.4409666788014	45.4895815666312	31.8169096023697	26.9040044431802	27.1470083542799	43.9073352512701	39.5334244599559
59.1740130724413	32.4784639931695	35.8858028495958	44.2325747716499	40.5197053196637	37.3982313221841	61.883073358414	42.5313218958172	27.9658006986195	35.1983353620556	48.2367431257439	27.1137177085835	43.7822431280471	55.8223599882601	32.8953192787961	16.8874366351039	38.4231828490622	40.6494049977722	40.1303601758921	44.7698125219129	29.8795995597197	38.1009758650029	21.873251260706	12.311698443526	44.8941731122515	39.4040188152424	40.7214784108888	40.456623266753	43.3571728064156	35.1534395261346	45.8540814189279	31.8984914218629	11.599451426132	32.9984394019272	39.9794425820682	34.6857382451325	31.5627178279486	25.5187931374903	22.0835709843666	33.7212623602551	31.1010291363163	30.9694091474397	23.3403595769729	50.366039087152	25.0015203036223	39.7575400330465	33.7748732702078	26.7535734505947	37.2966976624859	39.5981272823126
44.4450163592792	41.0296874863877	58.5856595358517	58.6338781856754	56.2985316861038	53.8718708375648	56.7051321927256	48.5758250076259	58.655015128064	63.1830583897365	33.1650225616986	48.459743072865	32.9021375267916	43.3967848413716	32.5475886310287	37.4403633925559	59.1774338745977	33.7957262481478	44.7966811265772	33.499272509129	31.4947130494343	45.8077173325589	19.8385302131985	51.7716029686539	49.2901753753851	47.6513715905257	41.8578917618904	33.1650225616986	34.829782008609	34.2450819156402	28.9311898942478	39.4516225830651	43.8351362034057	39.9050895093073	41.6609134477168	26.4032218452358	35.3265055550815	38.3338266098783	27.4475391304402	31.4110061708976	44.1200645887278	52.8064436904716	38.8101327849665	25.8858014843269	35.9685063550107	29.3504825014108	38.2912807423867	45.7299453167142	28.4860946651055	45.8908529357033
21.0345124593444	16.964197710718	2.59175242802636	13.8226796161406	9.80663080874839	7.14966187041755	10.3670097121054	11.5188996801172	34.0833196014426	29.7902577934065	29.0781979729787	28.50927670829	36.5894460427251	9.71907160509886	17.8182979426812	18.2947230213626	16.4929699965314	9.17434487796942	28.4256717912569	16.3689627033244	23.6210347870757	11.5188996801172	17.7720166493236	16.3689627033244	8.95914419564668	38.1140062945053	11.0287337362824	16.4355032021184	27.1756565268784	19.0414464099896	16.1984526751648	9.42455428373222	20.4198676147532	14.2993237408351	12.4404116545265	30.1951739187537	13.0951701626595	9.07113349809226	11.9619342831986	10.3670097121054	5.18350485605272	14.0910811620851	17.6997726792044	19.0971231538785	16.8113671007115	10.5172562296722	3.04912050356043	30.097770131919	9.56954742655887	8.34127218215381
33.7769386327266	40.0841802447345	37.0062878330853	36.113937630018	45.1140484221626	42.3549589285495	39.0534441812985	56.7682482125605	45.7320490854799	39.820901556756	49.930642639347	46.4547017479155	16.0561282212802	33.4631326150239	23.6210347870757	61.13679591949	32.210501982376	39.5774270178732	29.462796078503	30.9421742240056	42.2587289017726	33.2444193299584	7.1987915541564	40.8878730817217	41.2153034967905	37.978918677259	48.2472199906227	23.813075720304	28.7427478315225	8.9984894426955	18.6999858731016	11.452622927067	41.0385654886568	38.3728687728739	41.992950732579	35.4697739197512	41.1088886118931	37.7936556593211	33.9173832840061	24.2959214952779	26.7705060920191	28.1312000053199	38.4081866456515	27.3506718587192	42.560423039776	24.6480362995573	11.1157810762709	21.3351281947781	17.4432256889174	41.268934340638
50.3959403500988	54.5034464601382	45.7147657184409	51.160568410583	27.5463364541779	35.1453258208477	53.9584119955368	34.7880022467795	55.8473670577854	49.6169305706085	38.0194772868281	56.9561015508444	30.5646778188226	33.7240074972105	31.8504515251432	38.7936295392748	39.5149986836002	42.9757263681266	55.11880795243	43.1246567605655	58.4359736097937	49.128801045319	20.5555855221093	36.8137313809705	43.6700453736169	44.0836699309941	24.2366389578061	37.2883334928506	28.5217064485577	47.7183235334679	36.5343414553114	16.3510339380414	28.1601140044047	30.3214575709274	29.5772036123683	50.6405808372352	35.9722746636912	47.9630328849216	46.1183008508861	44.53710196457	32.2251627195567	49.4764295536206	48.2554904025126	22.8771045010317	25.1157773552799	23.4601791284943	29.0952221544561	54.1518113216857	54.4195950040456	34.4562017851448
42.0690249186888	20.1057158052954	43.1958738004394	27.6453592322812	35.4906638792799	57.1972949633404	44.2325747716499	58.0211243146642	62.486085935978	68.3189912062121	33.7138527222941	58.7463883685975	40.6549400474723	45.3556674904613	21.5979369002197	65.0479040759557	65.9718799861256	13.4557058210218	73.5723269891354	50.9256617436759	24.4958879273378	49.9152319471744	19.7466851659151	48.5006302320723	51.1951096894096	34.5566990403515	44.1149349451296	30.3424674500647	16.1040927566687	33.8514602844259	25.9175242802636	69.113398080703	12.5660723783096	22.2433924857435	47.9186226692874	36.2342087025045	46.5606050227894	51.8350485605272	53.1641523697715	19.7466851659151	57.01855341658	42.9442473511164	45.5137011750971	38.1942463077569	28.0189451678526	26.0427297115692	22.3602170261098	33.4419668132434	4.25313218958172	27.0098337326885
42.0690249186888	33.928395421436	32.3969053503295	74.6424699271592	77.0520992115945	25.0238165464614	44.5781417620534	89.5914419564668	78.1076074199725	38.1315299755603	64.4777433313875	45.3556674904613	48.7859280569668	84.2319539108567	25.9175242802636	70.1297715818898	50.6569792750607	30.2753380972991	36.7861634945677	61.8383035458921	20.9964753662895	34.5566990403515	8.88600832466181	72.7509453481084	60.1542538850563	62.5069703229887	37.4976947033601	50.5707790834412	29.1886681214619	23.2728789455428	19.4381432101977	37.6982171349289	20.4198676147532	72.6882290159117	27.6453592322812	34.2211971079209	41.4680388484218	59.6103058446063	43.8604257050615	84.4170790842872	69.9773155567118	52.3383014591731	37.9280843125809	47.7428078846961	39.2265232349936	45.0739552700237	25.9175242802636	33.4419668132434	49.4426617038875	23.8322062347252
54.5510433011569	39.4381348488487	43.0629634195149	45.0832012095663	44.8303122685641	58.2972429434046	64.4349526721631	40.9560877515277	40.2008385042656	47.6644124694503	43.5686712103493	51.0375862749807	81.3098800949447	38.8762864203954	57.8160157021265	54.4150736020014	45.6728399903946	51.3763313166288	83.347671134545	41.4120765827694	49.2609614362946	22.1517301540715	34.6326478294512	44.7698125219129	70.0979194208839	45.9713552844495	70.5838959122073	38.9005992949548	40.2602318916716	59.8910451185998	58.8128435590597	57.9972571306598	40.5980799914619	40.3314259356887	31.4731782029047	34.0663500621837	56.4099637776102	43.8604257050615	45.8029620416493	49.2148153365885	48.6451994183409	41.4990082575692	30.3424674500647	50.366039087152	36.2090983707633	46.2296977128448	52.5386917536566	23.6666226678338	47.1116180999822	26.3987515215417
45.1730189079798	43.746502521412	56.7337454574562	41.5591773953414	45.8155938568842	41.4837523909941	49.2148153365885	61.4341316272915	44.9450368370671	40.8552106881003	42.0126472385512	57.4172845593532	51.4664735546023	62.3729430481069	35.0313789722244	53.0748008531837	65.8683134555351	27.0996033318481	73.2048328483306	46.0489500225389	31.8408087972302	52.4046644787748	24.9980014408069	46.0489500225389	58.7337302370809	53.8789645024743	23.2694162347936	34.0102382407319	40.3487159178072	32.3634840081874	24.7782924437685	9.94238693668454	33.1412897889485	37.0839604707372	51.0375862749807	43.0032367018734	44.3221143966937	41.6958852157208	72.9108375356867	42.1841274313616	55.3666672536621	52.559511524512	44.013249488006	27.3415640758825	33.253253605803	50.7205826335212	38.5998551659518	48.5092265862431	38.6988291535568	28.9129183331171
33.1034950179846	29.6641708602719	64.2414700192764	41.3320780653122	45.1977738445359	54.8531435304166	54.656234810051	39.2775595649897	45.8169214314474	48.7583498048148	36.8088949394228	43.8473525528394	22.3935407474602	38.2389702495693	53.534558349397	86.3750857402035	38.0072189147234	48.3683493894257	32.8937378490918	47.228482553854	44.4023823319893	26.0591500960028	23.3075628187851	30.0544888979071	51.3629625080634	51.5851206503993	22.5637044309515	36.8088949394228	29.3041687867249	29.9668664812951	26.7672791746985	22.2481281452039	13.596078310958	34.693441207272	43.5074505950655	19.8001140450844	38.6414857258805	52.0049995394142	27.1921566219159	50.1112600603879	41.8079408061957	33.2641915957418	33.8243899443344	31.1278635014038	14.3310014629016	21.2808182258472	31.1910031839624	30.2622388211645	30.1205427196607	28.1298171950854
50.6362731544096	35.6127838466137	33.7479252330241	59.2904725662541	45.7841486998101	56.5888131020283	44.4678544246906	50.3237035670367	47.8616828445789	59.6312224085889	44.5453245543503	43.0120615715013	31.139954078915	47.1478367226072	38.0491313901742	34.2539494868065	45.7191143976797	42.6314238584792	36.7150103736885	40.8643607912779	51.5977213788604	46.320681692386	3.02502411052317	44.5793026813941	45.0952668327991	38.1464437466709	51.811583169599	32.2792206915582	30.3236640205357	17.2858520601324	45.4935266621649	21.6564226094272	47.3232938502299	33.4665023721672	45.8795323429347	34.9493076846852	55.7241283517426	58.231714127571	25.7902696602296	20.4189127460314	32.4244771846702	33.9213868704297	41.3174024851945	16.7172385055228	37.9149981420303	29.1542178767813	33.4754506348336	51.2302470330537	25.2473166147511	40.1598028466007
36.0591642160189	40.9294928893514	56.2780527228581	60.8197903110186	49.6335600116245	34.7269290848852	52.7236493929934	38.0306529121329	26.7797511154192	61.2828160321504	57.0727363941694	57.7590541103018	38.3318006161882	60.1656813648977	36.0994088189386	62.7247646446716	40.390946930281	46.1338485292177	53.5071469011894	46.7684648666411	37.4937060112313	44.4300416233091	16.925730142213	31.1789765777607	51.9264683992583	33.1047368957989	28.9898143925137	44.068821772713	43.7111089109578	18.1347108666568	33.3225312174818	40.390946930281	31.4151809457741	44.9407317569103	47.3920443981963	44.2862550808388	35.5440332986472	49.6135464793618	32.6579793128596	47.3920443981963	36.2845339923691	55.7891784784593	41.179062967945	44.4300416233091	56.8384316262152	35.2006126870661	40.9453324763829	24.8426039184094	39.1895751754316	25.1940465909952
44.5174866864431	68.1360368957233	56.0586451099035	63.0723751373526	58.1133677555461	48.7236216354381	50.3759879343791	59.9172394883461	53.0184971577995	64.258689403259	23.2250985420248	62.9699849179738	46.9790418326347	56.6345900939094	54.7147734805565	23.4895209163173	57.2454408345217	37.5128768343639	57.4706392642405	56.0451727126168	59.8788371557145	57.1678724865074	14.0420872290952	37.7227124027229	55.3665630715097	21.6826346919852	43.13460305746	26.9710821778353	45.3300388706229	48.8965537441708	44.1557821071158	30.7170658136458	35.3711666945012	45.8990638594707	68.8062274225665	50.6980697895124	50.4406554413552	44.5397454297864	29.1418316693562	57.9236098200177	47.6114520111509	28.6294982340776	32.2154592679699	29.1003781392434	26.5661109739639	28.4911914793236	33.4273951501439	35.6714312674596	22.6833716777692	45.8990638594707
46.7580371152773	47.7234572960858	59.4679018650444	57.5995616531925	60.5948176816855	54.683128151765	61.2451035299768	54.683128151765	42.6977849952138	65.3683371009604	44.6801169044909	54.683128151765	36.4554187678433	59.809671415993	50.4110087649084	61.1164373460903	57.1687248859361	41.1333264858409	66.148945344877	43.1708906461303	33.2251917884142	33.4174672038564	29.6851267109581	67.1547187828693	47.9321246762385	46.6414916588584	44.2118908461079	24.6740944099427	52.0286073676987	29.0155373866508	36.7402267269671	49.7119346834227	38.1124832572908	30.1700017389048	48.8502611489101	49.9049907404457	44.3221143966937	45.7971198271032	38.5586160044497	33.5910644360842	31.4427986872649	58.3994572494578	60.0180674836445	47.4879797107433	54.683128151765	30.907855042302	46.6414916588584	30.8695078276093	37.0162713642717	38.3410438765249
41.6934086247719	32.5147122788762	65.1177797541623	49.7616466181061	74.6004415094074	33.5140400175823	60.6470068158169	38.3963322670572	36.2135270765327	51.8350485605272	65.4259454392021	62.2020582726327	39.6385665462855	30.3720987659339	51.025125926769	34.3026056650548	58.3144296305931	41.2845519508624	37.6222126648988	30.0097649560947	38.384181528998	62.6340170106371	0	53.1991287858043	61.4341316272915	41.1631267980657	23.160340846193	33.1870737735083	31.7049326146914	41.2564672216441	18.2232592595604	45.9447021331946	48.3008407041276	59.878418164747	48.7249456468956	34.7244500065668	22.0980996494879	37.9043792598855	53.8287042743937	33.3225312174818	39.8481935809053	28.685415222816	23.7050526953631	47.0607677720576	60.9412057400793	32.6786175707672	60.6012700082635	37.6222126648988	29.9048357079965	48.2602176253185
57.9132031348183	34.271106486299	52.7775039889004	31.1638594982079	34.6416049347995	50.6976023538699	69.3647195282692	40.9560877515277	43.378770401836	41.5980327006112	45.9734355304011	64.0869691293791	65.0479040759557	31.8078707075963	57.7253949878599	93.1367717451185	42.8388831078737	55.3796818088336	62.0196475445604	56.878011817612	42.9473359765013	65.9718799861256	38.7753090530697	67.4599675046096	64.2265921558048	53.221012425782	35.2919479561036	44.1344981091851	35.8682065943984	30.7740548040236	34.1640092785293	17.1355532431495	61.6879916753382	39.8647813380857	30.1585737079431	37.3322150268228	47.6188005914891	71.6266125563649	38.6648380871066	36.6211252167881	44.2954051335415	54.1683119997037	44.1344981091851	45.6346839001771	46.868053735317	37.1518661619589	28.8280483972986	60.8035760240789	28.9986285653299	30.3318988441957
72.1183284320379	42.0520957336108	49.9368636836628	53.2659879292404	56.8271563967714	43.5021680002871	56.7703292403746	53.6467064914377	32.6431793365929	76.5315918523569	73.505695794523	90.2367887617066	67.3383232335598	56.9455463059313	39.4238397502602	63.9026944971537	39.0256191467222	43.4166180140525	65.5650954986405	65.1684524526718	41.69722572742	48.6714070990866	26.0322497398543	47.9541442576264	57.1077843295949	52.5651196670135	53.6835264684394	29.0603913606254	23.8159118232424	40.0496149843913	43.8042663891779	41.4149427679501	22.300353798127	30.6126367409427	54.2004789455428	40.8272774112726	48.6919003231283	58.6977169614984	22.4637263534246	37.0458938605619	40.2999250780437	31.9813673054969	42.7358696479785	34.1212180294649	46.4088443906966	22.346524302885	46.3809879414825	39.5651438353865	37.7390602737533	41.08538088916
70.9360607528241	41.5298392043807	55.0641171593797	36.9813330058057	47.402543300367	70.3245429877136	44.0512937275038	31.2206242696072	32.4070907685847	40.3194046462891	31.8347199476089	68.3202935125638	46.3866201197389	58.6330877160062	36.964337907917	43.1875428701018	57.4743310417768	42.5930240891957	48.6827320166559	45.7973164158584	69.1851073544949	48.719280614266	32.6305879462991	37.2103195878849	55.3914301557547	41.9878889014878	34.7133914322331	42.7779049295994	45.1442600227925	19.9779109875301	40.7882349328739	14.832085430136	65.5083773164338	32.818120060933	18.4906665029028	30.0961733485283	48.0871822366513	44.8670584261613	32.4214175107459	50.1112600603879	41.8079408061957	36.4322098429553	56.7055949066783	41.8616095363706	49.607312756198	43.7439041309082	53.9844285876272	55.2614795864743	40.1607236262143	50.6336709511538
46.8769134808246	21.1110015955602	57.0185534165799	56.3965328338536	47.0718278819923	74.3564834523425	51.420368172043	77.8165667279026	69.3027498562665	63.8703127090634	70.7990907168177	68.4222640998959	45.533532853169	64.793810700659	58.3144296305931	80.4967812939952	49.0076822754076	37.4313271021152	70.896969644076	61.110794092411	34.6441843543777	44.9237087524569	16.5872155393687	53.8356995576002	63.4819360148679	26.8322604313317	54.7025193319607	24.2739739600518	34.6237994268376	44.0068983697537	33.6927815643427	45.2378605619147	35.185002659267	60.0571597115074	35.3860598173199	53.94871073484	46.2696012413969	50.7983475893167	42.5313218958172	54.5008510579258	53.9084505029483	37.0394133403379	41.4680388484218	50.1981522901948	49.3133434954205	49.2808577618926	47.5662798555426	60.1955402638381	16.5872155393687	60.0571597115074
77.3442942604464	27.5360890376872	53.1872672186279	32.6936422225238	63.3471803794927	57.1972949633404	50.4828299024265	40.9560877515277	47.4202707498331	33.1578521526611	29.0232297348445	45.9754343754242	46.6648007501422	30.424919807266	51.8350485605272	36.0591642160189	72.9378548914929	41.4839942308183	30.2431699876288	61.9964577749098	50.2089628324314	53.0871028735834	4.12104733897359	48.0788856213586	40.0657380177988	62.573255551327	41.429678035426	40.456623266753	34.3087193511637	26.492447179116	42.8202575065225	0	29.5029525403791	48.0788856213586	34.6167976473782	31.5080075673952	39.4752955627997	55.8917045348294	55.4756372554138	42.2407352244793	40.5665597430213	16.1040927566687	46.6130659377806	33.2123880937017	38.982880233534	54.3500446154488	45.6042370967298	20.9375792222045	25.5187931374903	23.2104965068628
40.3862639219412	16.2856298022893	38.5652761290323	38.4823400513354	37.6574623055938	34.3183769780042	56.728277144641	17.2015568556416	14.9966606246347	22.8789179853362	19.4191791680414	26.1248644745057	21.4658083450654	31.1010291363163	20.2156689386056	32.1987125175981	39.5831279916753	27.302850356837	52.9720754321775	20.9522722602552	27.7153474835022	35.9389670019655	11.3740906555671	22.6982949486098	41.7752095065582	35.1258682010161	42.3503375473244	23.0602752620492	16.426174611802	18.27978855359	41.9863893340271	27.1427163371488	31.6665023933403	24.022863884603	23.8855903766909	28.0211213966035	25.1427267123063	27.3689056399584	39.55412936311	38.387555962539	14.9284939854318	29.9536125274037	31.5561661480673	15.7142041951914	21.5185498889108	24.5202316668929	13.172200575381	25.6834305125709	42.8715724709838	24.022863884603
42.5498137749024	51.5711610405827	46.0295231217482	31.8474538355879	31.6053701493377	42.8979712225053	60.2115924079084	59.5911076784728	32.7199868173849	52.6215113662732	35.1972622420751	41.6753790426639	47.8102094958275	57.5369039021852	41.9863893340271	36.5894460427251	48.6307001040583	29.0643245734071	29.6964665301601	54.9997146831699	52.9111179230496	28.3364932130882	21.3264199791883	45.3965898972196	36.246137660102	37.3212349635796	51.8791634954724	27.3082207050583	38.1666998333047	34.5284894901145	39.6538121488033	18.0951442247659	34.6823597641346	19.4470802875357	41.7997831592092	38.1666998333047	39.2855104879785	35.4551732154006	41.4680388484218	34.1222719667014	29.8569879708637	47.8291554873059	41.265755732088	28.8093743578509	45.0544638299069	23.0778650982521	13.9039894962355	23.2756089020174	45.1682638533579	27.4547015824034
56.9355224463457	46.0315072384395	43.650567208865	29.1003781392434	54.2682727461565	37.6297993179871	52.380680650638	37.7227124027229	21.5263071167006	29.1003781392434	33.0040874018248	53.4719448308597	13.6942955949381	57.2913694616354	36.8301660824799	41.0828867848141	29.7617503696807	36.3110913064895	52.0990640880002	50.5427620313174	54.1488048920098	38.8005041856578	9.97727250488344	42.8847677841481	30.1781699221783	37.2313661487378	57.5815992968007	35.1333833632328	28.8178501961439	51.6680183288607	50.4709683352502	0	46.2960561306144	38.1315299755603	39.576514269371	37.2936884891274	46.8669247926761	32.7379254066488	24.6233968870521	29.9318175146503	41.4680388484218	37.2936884891274	24.4869035561926	34.4609741122619	17.6961758954858	51.8745871177816	21.8252836044325	15.4889109450811	38.9497368940642	33.1142233998287
43.1222994748268	37.3095757211667	71.820933263246	44.4605777343904	54.0736756229072	53.0696551206251	37.4494866301211	39.9005184795811	40.7594337501787	31.2521302377015	42.5420162186474	49.3768916184816	38.2240261064895	48.8959478689509	42.4833645418754	63.3714117028641	50.1347423753178	48.5767374157226	38.0617849090935	55.800725091745	46.7550379290571	53.4381943922961	20.5202666466417	26.1003391558162	54.467374432444	45.2652940734744	57.8496878868091	29.4040406217122	26.8954951193848	23.0329523584754	20.8408958129955	20.9866363431563	27.2048989633508	38.9177470884584	49.2486399519401	40.3432426790771	30.2403929529457	31.4216583026701	48.0121623463091	52.0335332825558	56.4307332782647	40.8413074035102	36.9114552485323	20.9252719094044	33.9693603272109	40.1483477869077	39.9843430982357	27.305193521741	33.9373640694459	40.0970727578056
50.0821725222485	49.0076822754076	31.9649466123251	35.0174550275562	38.2925583960652	46.4728021577141	43.5414407908429	37.5430804389004	35.9768373570783	30.1874612306519	37.0852379945235	56.1546359405712	32.5239520379779	65.87370754567	39.9561832654064	52.851422061714	62.8303618915482	45.2601013979825	37.9008957216758	43.650567208865	37.6186850312687	46.0755987204687	11.8480110995491	50.9256617436759	54.6081170020369	29.4748315344174	41.1739392821209	27.8139284958927	53.0093053240343	33.8514602844259	39.9561832654064	43.9812533240837	15.707590472887	34.1594956031061	41.4680388484218	42.2732434862552	45.1055861158272	44.0597912764481	27.4681453910486	32.58203052376	32.8288640883339	32.2081855133373	19.3854653153191	40.0130199414596	38.2925583960652	19.0312255584544	30.4912050356043	26.7535734505947	45.7211710380035	34.1594956031061
63.9399612902604	27.9821817908751	50.0181499511892	48.5646310637187	50.6074143650285	35.3797700804167	49.2486399519401	56.3673991219479	49.1924200433192	52.4799922859515	56.305609701151	57.0719916109723	36.2122352587795	38.4754999624532	55.3085311960265	52.8095097523868	47.2199317721017	39.0429852126369	41.3715053359712	29.7003859359288	54.5475442505666	39.9005184795811	5.86293332761192	40.5005262762665	48.1339588007645	52.0550881844955	46.9346524364677	48.1725771887625	27.3935598438178	46.0659047169508	32.0629166353777	27.9821817908751	31.0913131009723	43.0453869311737	49.9326488401615	51.3006666166043	36.1804701401314	36.5517249643305	40.1197520976008	21.9859999785447	46.1705999549438	59.7677669319661	41.2907804475108	51.3006666166043	58.9264413839373	36.4309081770088	52.0550881844955	32.2697741620575	49.7221845668626	38.3280842537848
56.2681463590625	33.8041155847274	56.0502063555591	46.6629360228395	56.1610505342451	49.9690653800611	55.2299594332826	56.0333288468703	43.4468689424982	60.3400034778097	53.3493933187951	41.0123461138237	48.2498189574397	60.6640952933643	47.8477371327944	51.4664735546023	42.2551444809093	27.0996033318481	46.7452547103798	32.6180062659651	51.2221706738052	49.3667129147878	18.7485010806051	40.2928312697216	31.0546159874221	25.7332367773012	38.3945367874095	29.3421663253373	41.4105242314337	25.6675907651142	17.0884775474266	24.8559673417114	42.2551444809093	36.4554187678433	27.7061182635609	45.6577574859397	44.3221143966937	36.2275724005443	44.8682077142687	29.6851267109581	46.4806589290002	41.9414283882469	51.3487910693403	30.2196234522912	45.8155938568842	35.6629096641946	27.3415640758825	24.6956062620874	42.9052236267695	28.9129183331171
43.0950986971934	40.8244107509962	62.9606199588843	38.8383583360828	31.1625341379043	36.620219336285	52.1890440141113	70.4244923532366	54.0345310754577	54.4071830139092	44.4036109025337	50.0650712926068	44.0263253197018	33.1870737735083	35.0834779891373	33.9121695030135	53.7889195705693	51.0183081018787	64.6000919904604	38.3273273053449	39.1763503785646	37.0852379945235	13.8708422628867	83.042542494914	46.4501970840497	34.8045950162507	47.7732466235062	31.0825276317736	47.133930019518	45.8233181898937	21.808648479734	16.5504367909444	49.6513103728332	27.2035915069546	53.4027427121139	48.9014523952499	34.4945945748104	29.5839057638131	36.5665633372575	31.2093950914951	35.652399253826	38.2963181408584	40.7033099939893	23.9545795658406	36.0829342649418	46.6130659377806	33.0197439897763	9.78789272582733	20.5395164277361	34.8763993678905
48.3346243746637	60.6379833063963	43.0120615715013	47.997049220301	37.9149981420303	42.8979712225053	49.7616466181061	43.13460305746	24.6560184350861	47.4615851823463	46.4820777958438	43.6737855956783	41.5199387718866	48.8021467830496	33.0862012088472	54.4949196381012	58.3520275865123	50.1270588226074	62.3301338902153	36.2206834286327	48.2472199906227	53.6731708499076	16.6376326078774	58.5103347693297	45.0952668327991	24.911963263132	70.9593421670595	52.9379219341555	34.4353472775574	47.5360931653641	32.259046178626	4.8125383576505	16.0417945255017	35.2919479561036	56.4671167297658	37.5191097203238	55.7241283517426	46.982405716563	27.1476522739259	37.8128013815396	51.6144738858016	39.0609909417069	25.8233765532466	36.9172350330295	40.0611301123339	29.9214341366966	41.2604391545624	31.5919856703831	35.8349010015822	57.1972949633404
36.7395258050004	3.4141781556162	76.2855431645495	41.311555682956	46.9449496397228	9.71274820132195	30.0447677694226	30.137498534143	32.1540750957005	37.7717985606965	38.9299582378189	59.8548107906465	29.4556546759045	35.2087122297921	36.6757419060334	19.3302733810623	35.2087122297921	29.0809422546955	21.2009449985845	26.3550594468619	51.1046287217235	26.0805275776238	21.4605484067304	18.1191033697176	31.2966330931485	15.1880719422633	21.9742317462532	22.8999754340111	28.2581250258525	34.4901670822453	17.604356114896	0	35.5643557876688	32.3758273377398	32.5484984168745	29.1696774460413	34.5910155240063	30.5142172658198	31.2966330931485	49.6275181905641	15.2571086329099	18.2310484037758	37.7849594661183	32.120228700863	35.5259078354659	24.4930172033336	20.7110071939953	31.8014174978767	31.77811975612	6.47516546754797
54.4050547820637	22.2221069426949	40.3767746682002	46.5606050227894	22.415156134282	58.7024869360599	75.9519869434252	46.3450466662024	47.8362380371124	53.1834497027551	31.9394394211208	70.9321717144057	70.1832649240575	38.1942463077569	51.8350485605272	10.2707216962035	22.8173419500885	41.7191261819241	50.690981274811	81.1747390199946	22.1015530171469	48.5006302320723	0	24.5055815909418	58.2007562784867	24.3929640284834	29.7195351209294	33.0040874018248	44.0743591235142	17.8165580444347	47.7428078846961	7.93646676524819	63.4917341219855	32.1107620846823	39.576514269371	55.0929489043928	36.7583723864127	49.1068881099732	32.4581140783868	31.1789765777607	32.7379254066488	31.360601684039	47.9091591316811	22.9739827415079	58.9872529849528	70.8530945998969	50.0697682689922	25.3454906374055	42.9790200210363	50.1730657573161
56.7222807892433	32.5305963591297	58.7075606168668	44.7295699938033	35.5116518531884	44.3439702524774	56.4710821171766	57.2925047760135	35.9981128374787	54.6266300211678	57.9575220956292	54.5141634299477	48.2377715619447	48.9229671807223	62.9009578037859	77.290065798116	57.8180521226719	49.4796128250036	20.741534472933	51.0074043788985	35.3873180330722	49.699522215337	33.5471774953525	25.5037021894492	39.3454550871418	46.8673803243895	47.584648929578	45.6841644753783	36.9127519366338	26.2443905575887	38.4394742134247	50.8290568111401	38.9689435552074	39.2026403681322	35.7836559950426	36.9127519366338	36.4899123633658	58.0086610857136	30.8232613739349	42.3333430298495	35.643876088812	29.8559023016891	47.0478708776284	52.9692276242407	42.3117553995436	63.2048271651568	50.9785540370552	45.090292332463	47.3101221088304	43.7013040169342
25.756545868585	63.0098772112383	43.3192905827263	52.131248838016	43.2292296875439	29.1093376152714	55.0932516129032	31.8141038784188	41.386888087466	32.6841685504802	42.262722519733	75.5310707596254	54.0129917773561	58.3144296305931	44.4300416233091	31.3623823223358	32.3127575442248	38.5322484874716	60.1955402638381	18.7073859466564	31.4947130494343	20.9808529887848	17.7720166493236	45.2095160377531	38.3963322670572	7.84059558058395	7.56256027630792	23.8405101393366	34.5087701928614	30.8290084733165	18.0497044094693	8.07818938605619	21.5418383628165	19.4062250768476	30.8048288588276	37.9596472121475	57.992896434635	32.2117801768991	19.3669412204168	35.5440332986472	28.8795270551509	31.9206124283968	26.0078292429126	21.0458091899885	40.8276058160137	45.0739552700237	28.7488504621412	25.798088684502	77.9234576162651	14.2993237408351
57.3248251639275	34.7983542783959	32.6959537074095	60.3944770920604	60.3484972846055	27.498699501606	38.9161595346728	50.4074926172649	38.4529759606019	61.5970868835973	37.3445753231566	79.7462285546573	25.0184246445984	76.7557449838576	30.9016635649297	31.8984914218629	36.2482857066624	33.8745041648102	39.1013765816384	52.6045297132476	32.3022697942916	42.5313218958172	0	58.2007562784867	51.1951096894096	54.4150736020014	62.4396002300295	28.0084314923674	38.4020673428253	50.7771904266389	33.8921471357293	43.4979428479949	45.4311847523502	24.1988555614132	57.8425977783114	42.118396440518	44.3221143966937	31.8984914218629	49.0746021874814	43.746502521412	27.91117999413	65.0357592096234	31.1204794359638	39.4533972849357	23.2772775240621	81.3642679746068	33.7748732702078	25.7245898563411	25.5187931374903	43.2646205491934
42.3094193467956	30.1585737079431	42.2973996253902	43.3479232762169	38.5540685509651	48.0457277692059	54.4060669691294	36.8604789763749	30.9022097719746	32.0304851794706	44.5022855934283	94.5471285744017	29.9220358749396	61.1653573014221	45.614842733264	48.7859280569668	52.7775039889005	39.9267489089229	60.9981474673559	48.8886352739288	52.071258908398	46.997110694878	28.4352266389178	33.7564386415223	40.9560877515277	28.2958382730407	39.5269817108361	34.7926960094075	16.7482564669354	43.3298691640652	33.1744310787374	18.0951442247659	51.2695753035033	28.9799627814258	52.1944382305469	25.1223847004031	42.6029535958523	30.6863487478321	26.3694195754067	38.861476406521	29.0276271938953	41.8706411673385	33.1744310787374	27.0633516694963	32.2778248333661	45.1941524840771	33.1744310787374	31.0341452026898	30.6225517649884	28.9799627814258
59.5760104438574	36.7147853835829	32.4532477944171	43.2709970592227	40.9320242452107	24.8683891144958	46.8769134808246	60.5437818935627	43.4685815206804	35.6446910641107	46.6130659377806	51.384309007827	31.1098671667614	40.5665597430213	49.581350797026	53.0281826706161	31.9615319187441	38.9311330473833	56.9967434382235	30.3656119713844	49.2960725991145	39.0640945673539	8.24209467794719	25.3046766428203	36.5043390828834	31.8169096023697	55.2395707139014	48.3720495580742	35.0088972971058	23.548841936992	38.3128619795201	16.3905291890995	36.0591642160189	32.3289058488446	28.8473313728152	51.8131679997165	26.5699104749613	55.8917045348294	26.81322467345	44.3012588939661	32.4532477944171	29.4074737295688	56.2874758493954	27.5188358490671	18.5168681109286	21.9490564793159	16.9690184545972	51.1807492098333	49.9280735298724	44.7631004060925
36.5043390828834	16.7547631710795	42.2359654937629	31.9457484461916	52.3020309799914	47.6644124694503	50.990329250652	34.1300731262731	39.5534820066124	38.1315299755603	66.6785087174262	46.0755987204686	25.2964071406495	23.0377993602343	32.6368824269986	46.9790418326347	43.9812533240837	34.7945524260766	60.4432585365288	47.4228384491373	40.437656261002	34.1300731262731	15.7973481327321	40.9560877515277	43.9898720294186	42.4618262718044	14.3782010191533	32.2154592679699	16.1040927566687	22.5676401896173	33.5967907336751	16.7547631710795	19.5472236995928	41.6622271955195	37.6796007314055	28.6294982340776	43.9739047437455	29.9491391683046	55.1331950501334	28.0841744581904	42.2359654937629	33.9975291529672	24.723491996349	29.1003781392434	27.3963019419003	32.9429401479679	34.33083826231	27.7444465413575	26.463933624064	18.3596255437883
49.1240787870403	45.8934817294787	27.9458522674147	32.6936422225238	27.2880161634738	55.9538755076156	39.6650806376208	34.7236396154256	42.4806592133922	57.1972949633404	52.7695086088082	62.2020582726327	59.39156459109	46.2008041517743	42.8202575065225	14.8478911477725	46.7130081889336	37.6547024556658	53.5071469011894	25.3046766428203	44.7316214325298	41.0673814682438	14.4236656864076	50.6093532856406	48.0788856213586	24.3929640284834	19.9476227577977	19.3488198232297	24.506228107974	29.43605242124	32.6786175707672	78.6745401076777	25.1321447566193	35.6446910641107	51.9251964710673	42.710854702469	50.1032597527842	10.8177492648057	22.1902549021655	45.3315207287095	27.9458522674147	38.5097870268163	19.3488198232297	43.650567208865	31.1863041868272	29.2654086390878	40.3014188296682	26.7535734505947	41.0519715690062	30.6710132412115
68.4388218793829	18.4644328824142	66.6450624349636	64.9948037460978	40.4845166915094	49.0262528257203	49.7616466181061	46.3890381675467	43.1258329650906	48.4426069587475	48.3002543082663	52.6813350676379	33.8514602844259	36.4961056191467	33.3225312174818	35.8427226540981	32.8897710718002	38.6445874043447	34.397451579336	48.1047067199737	52.0626889184526	43.019564111458	14.5077686933254	37.4147718933129	47.6427959558587	28.3754887678276	41.0538986428144	40.2502119235552	30.5649107422487	20.7253838476077	26.1819888137357	16.1563787721124	21.5418383628165	30.3495850825888	44.0068983697537	40.4245593687805	35.8112816693138	23.4844505723205	37.757398009552	10.8808265199941	46.334186264308	45.847366113373	58.2079987817568	32.0698044799825	35.681268948449	19.133434073806	43.3099565403685	25.3885952133195	50.7771904266389	27.4313557477245
54.0887463240284	40.5255834200486	26.5654623872702	53.2173165221413	40.6274704933862	10.7244928056263	43.0230903052376	34.5566990403515	56.8055326690709	71.4966187041755	24.0211200646346	51.1871104535206	26.425711030857	50.2152032930108	42.1159769554284	35.0648857909449	38.2872517776622	45.4130071459486	49.326901049534	36.3754726740542	31.4947130494343	40.3161488804101	23.6960221990982	30.0097649560947	39.0362711381748	28.966644783824	29.7775810879624	22.7568505875485	33.717944209275	28.5621696149844	25.9175242802636	9.42455428373222	23.5613857093306	32.7692835727471	24.8808233090531	17.1105985539604	25.6447082352082	31.7489672433229	33.2275952311072	22.9555215053763	32.3969053503295	33.2146913106291	26.5496590188066	14.3228423654088	28.7194187970489	29.2980709255154	36.5894460427251	30.9338193022501	27.91117999413	28.5986474816702
56.7931836402298	61.0711117585848	55.2043267169615	34.8331526326743	33.6227342014231	31.1010291363163	55.9818524453694	32.2529191043281	59.6458093025245	50.7625992799646	43.2380161163422	89.4154587669095	8.53753740996919	59.286336791103	47.6234508649844	14.63577841709	38.8762864203954	47.3396195703222	40.1303601758921	43.650567208865	53.5410121840383	43.1958738004394	10.6632099895942	43.650567208865	52.9869385285389	48.4810160066108	22.4986168220161	39.4452076850841	41.6693400078801	35.5440332986472	16.5224217286681	33.928395421436	25.446296566077	42.8979712225053	40.6386780714533	34.4224982673792	51.0711636343721	28.7684519510926	34.2908782785026	27.5466258064516	34.9886577783559	43.4810504430054	34.8938375675744	39.2855104879785	16.8113671007115	51.384309007827	33.8452375895207	30.097770131919	18.1821401104619	29.313613668712
36.8604789763749	40.2114316105908	37.3212349635796	28.0139640220449	32.1283904591376	27.6453592322812	56.3965328338536	52.5603126144605	45.4444261352567	39.4025809747456	43.8280085389824	62.8931922534397	14.0937125497904	46.6515437044745	42.3319563244306	60.1693112702591	43.3529497051682	40.6117666598113	79.3689345700976	38.8005041856578	25.8956529517571	48.3793786564921	11.0581436929125	47.5306176274308	40.9560877515277	48.7859280569668	23.5279653040691	17.5312034155929	25.7665484106698	38.3649883223494	51.8350485605272	25.1321447566193	22.6189302809573	28.5986474816702	42.0209460330674	42.4074442592275	30.2643932648131	24.189689328246	31.1896360569326	45.0224421782865	31.7921631171234	36.502610248449	38.4337921034153	52.380680650638	50.807687237706	42.4696822988668	34.1501496398768	27.6453592322812	35.7263103924865	23.5144434849288
30.2896979414559	25.3332019146722	32.345070301769	23.8855903766909	21.5185498889108	18.8751073379023	19.9046586472425	34.4031137112833	16.3599934086924	35.462322877271	29.1287687520621	34.8331526326743	21.4658083450654	37.3212349635796	32.6560805931322	43.9073352512701	16.964197710718	41.394644089398	28.8938593266423	17.460226883546	20.1566163516379	38.7035029251937	31.2787493028096	26.190340325319	22.116287385825	20.4900897839261	10.5875843868311	20.632877866044	13.5274379156017	20.3108761706556	27.9909262226847	45.2378605619147	28.650645022546	17.1591884890021	22.5586131335415	21.2574024388026	15.7142041951914	28.612946805411	16.5872155393687	24.1699426430801	11.1963704890739	27.0548758312033	49.7616466181061	14.4046871789255	36.3125529375369	20.1931319609706	13.172200575381	9.63128644221409	21.4357862354919	17.1591884890021
29.1247095590922	53.9374491315137	40.6705765628752	14.0353362256197	41.3818267094438	32.9984394019272	50.718601360762	28.3542145972115	41.9487010479293	24.1988555614132	40.8456292597025	40.6705765628752	28.1457277251732	56.8191878451933	35.8858028495958	59.1060282228636	35.8858028495958	20.3247024988861	35.4999340017507	45.3294351784368	38.7627237531499	33.2275952311072	24.6074076682942	25.183019543576	20.0842353396915	16.8874366351039	52.9379219341555	33.8435213866106	17.6525632140406	15.6237509005043	23.9238685663972	0	18.8491085674644	17.5991676810278	47.2097673043571	20.4398100373102	48.3513975236659	29.9048357079965	30.6716263671759	36.9111115024414	49.0439305611142	46.4541137211596	25.6743955346702	23.9238685663972	43.968190878784	5.54756372554138	25.3311549526558	38.5868847845116	33.8614755093622	25.2988035414775
28.5986474816702	37.4382294305501	42.8979712225053	51.4775654670064	53.3326128712228	54.7318943183688	33.4604175535541	37.0723208095725	12.928155710892	51.2803334154086	44.9905551845787	31.1010291363163	11.775913668923	32.173478416879	29.4923552154724	22.7106906472087	36.0732939825613	30.3702451132781	42.8979712225053	39.1349912907066	24.9785655219651	35.7483093520877	22.0618137715742	15.0519197271948	29.657856647658	29.0192158269889	40.1598028466007	33.4813433931749	28.3209907100035	33.2678144174531	44.2385328232086	31.1985245254584	35.0983400911407	36.4879295455792	51.4775654670064	43.3144563800053	24.3841099580556	39.6806233808174	18.6991156610921	35.5440332986472	39.6806233808174	44.9803970100055	17.7869636776241	21.4489856112526	26.6663064356114	43.5196809503677	49.2064964022855	33.2113325593589	32.9984394019272	40.4325705775337
34.8157447602942	34.3183769780042	27.1687151075867	27.4547015824034	56.4243585449169	42.404891093511	44.6138900714055	43.7806455274951	25.0727868332451	37.4740898035678	27.2035915069546	47.1877683447558	60.5618417258898	41.1105557549009	53.6224640281316	38.6922877693185	51.997540875764	37.9628063915976	34.1338695748967	35.1211460301213	24.6165573259946	28.5986474816702	14.7078758477161	73.2526760056816	29.657856647658	54.6738848914283	26.7732018977338	43.944263203542	29.4316177966703	39.6879189541546	15.1930314746373	15.5992622627292	32.0651502067211	44.048491523492	29.742593380937	33.3188126000041	23.480994774424	39.3231402872965	32.265140748551	30.2328559091942	30.7435460427955	38.3166344900047	37.6665113173217	21.8252836044325	29.3715839000937	44.7631004060925	43.7391079131427	54.4296839167271	24.6388347534389	26.9550470516891
30.3106018047695	13.1124233512796	35.1576851106185	25.9625982355336	17.5422961050903	33.5723253045694	27.4049648041744	33.8332898816968	30.6255915259339	55.5394023557073	21.1078034435233	36.9606433214194	38.1802915228436	24.790675398513	36.0591642160189	8.48450922729858	14.7514762701896	28.0814730177847	36.0591642160189	32.8960796356664	37.4284995659943	33.054233864684	49.4525680676831	40.4874826285125	28.4911914793236	24.3929640284834	13.8098926784753	37.8181478363125	33.6085414052215	26.492447179116	10.1416399357553	19.6686350269194	21.8540389187994	17.4078723801471	25.0010205231065	21.7055163242056	21.2559283799691	35.1576851106185	33.2853823532483	16.4841893558944	25.2414149512133	23.8060501620319	39.5771314566062	37.9570149642305	27.2880161634738	27.1750223077244	44.5436734433175	20.9375792222045	58.8041754907386	29.0131206335785
38.385561907375	20.4300015440905	18.0586620791514	37.4550028308326	39.0457558468139	29.0599159894391	48.1564322110705	40.6257967212734	8.79569538101744	38.7465546525854	34.2576245403957	34.1108061495082	58.228365745412	47.6548027088718	48.9088764643684	35.4091413316695	23.7133946493908	31.9622337684096	40.1303601758921	23.9374078242163	48.7660073023498	35.6714312674596	4.58632687724481	52.0990640880002	28.7353196321202	35.4091413316695	23.9074486154251	18.5969961790719	15.5846058935503	32.7594776946058	41.3844339313887	32.8339310530026	43.7785747373368	23.9859624039815	22.4730016984995	41.2992056179083	32.9491378286272	14.0456260615622	20.5796718850728	27.5179612634688	23.0749571011379	28.8315209030681	31.3212567226475	29.5697390769731	31.4535255432667	33.7327665246629	59.0152355527824	22.0069717093602	40.7477503324442	21.2183513573682
38.4108488388028	34.420111297109	35.1576851106185	46.1557301965043	39.4701662364532	27.9769377538078	50.8434215445867	37.3946888166122	31.8604944100441	60.9275533305148	27.7039920196243	69.6392608921866	33.9380369091943	44.792243049586	52.3984730014025	28.6352186421327	39.3372700538389	32.5489800887959	45.3647549814432	38.9059403383362	45.872734224176	39.0640945673539	15.453927521151	17.0806567339037	30.7170658136458	56.4750145442061	43.7313268151719	15.1712337250324	35.1839417835913	57.4003022214179	27.8895098233272	36.8786906754739	29.5029525403791	41.0328420389181	28.1261480884948	46.7368778916362	44.4097075081496	45.2993250463738	25.6574822306289	33.2259441704746	25.6921545039135	43.0609436754401	31.0020863076748	33.4496194372281	35.8155212145594	35.2752693417577	11.9313411008886	8.72399134258523	24.9640367649362	23.0032599309086
56.4404309468123	38.0260277187109	44.1724761646232	35.5783753598054	30.2117321809888	9.94735564579833	54.0887463240284	38.2850385503411	35.5652030623748	22.3815502030462	23.7462788739637	26.1428940566137	33.9380369091943	58.5961418510308	29.2980709255154	40.3014188296682	28.6834260809242	41.4839942308183	38.385561907375	31.6308458035254	20.9964753662895	21.0345124593444	16.4841893558944	21.5089751463973	35.6139893491545	46.6648007501422	58.3084357535625	15.8308525826425	27.3069398917425	33.8514602844259	29.2980709255154	22.9467408647393	44.8007797835387	38.9604762793768	45.1941524840771	37.8096090808742	28.0881910735305	31.5517686890166	37.9083521245327	30.907855042302	38.7636015322204	38.5097870268163	49.251541368221	22.7742089785383	28.2625881693121	34.4913744674964	36.0591642160189	39.548760753053	33.2853823532483	24.0394428106793
45.0739552700237	20.7340194242109	40.1721626344086	17.9694835009828	42.0284177517788	19.6615701436483	48.7249456468956	25.5975548447048	29.8229046512622	33.3650887286152	51.8350485605272	49.2432961325009	22.3602170261098	35.6365958853625	24.2976790127471	24.3929640284834	44.7666328477281	36.6973795118777	25.0814751099325	32.7379254066488	23.6210347870757	56.1546359405712	0	29.1003781392434	20.4780438757638	41.1631267980657	26.4689609670777	24.0211200646346	10.0650579729179	25.3885952133195	22.6778337452307	23.5613857093306	6.28303618915482	57.1972949633404	20.7340194242109	33.2146913106291	31.6466612264271	50.5391723465141	39.8731142773286	26.6580249739854	24.6216480662504	33.2146913106291	29.0781979729787	24.5534440549866	19.6132616174968	24.0394428106793	21.343843524923	18.3930817472839	9.56954742655887	30.9818681051427
35.6629096641946	31.8156381973905	41.0123461138237	31.3516601403453	31.7753312233229	25.4559389672009	34.9972020171296	32.4048166825274	40.4505331533604	37.712502173631	29.3421663253373	36.9111115024414	21.4443639810843	35.0313789722244	27.3415640758825	19.2999275829759	43.4979428479949	21.2925454750235	29.9875218896776	32.6180062659651	56.7597026385409	34.9364429858499	6.24950036020171	31.6586531404955	42.5313218958172	23.3207458294292	17.4520621760952	18.0054202450933	15.3962205475843	23.4356263507564	33.3225312174818	4.97119346834227	22.3703706075402	35.8268770649495	27.7061182635609	24.4215912134096	33.3854887663407	14.3543211398383	31.5479585490952	31.2475018010086	25.9744858720884	18.0507413316506	34.0102382407319	31.6586531404955	30.2974088408428	33.2853823532483	26.5374004265918	19.4036906344973	19.3494145767784	28.9129183331171
41.6457952917402	12.7430593132154	45.5564370447451	29.9037125216788	27.4664589251062	44.7105615558506	30.1373352757544	21.6317364884829	31.6830858266931	38.6685937780329	29.0603913606254	42.0520957336108	46.7245508151231	41.614053069719	50.3749063475546	41.2275448368734	42.211383975026	37.214244012045	35.0434131113424	29.5102426200778	25.7280754488336	24.3357035495433	10.0124037460978	24.5918688500648	27.6886227052582	25.7672155230458	43.245062988465	26.4962391817467	19.0527294585939	24.3158376690947	26.2825598335068	60.5295317377732	16.9907457509539	24.1678711112706	14.9518562608394	28.5790941878909	27.2969744235719	42.9281810613944	26.0579225699725	21.0260478668054	27.1586451612903	27.2181849408484	37.6075652902211	23.0548770469358	34.0962938380628	38.5985419777104	38.1354789741079	36.1738457923534	36.6608014087889	28.1958496298157
46.0755987204687	38.9548243727599	30.2371116603076	39.625014899603	50.4341013021346	38.1315299755603	35.9389670019655	34.1300731262731	40.7106317461675	60.3749224613037	38.7709306306383	38.8762864203954	48.7859280569668	42.1159769554284	39.9561832654064	24.3929640284834	40.054355705862	38.5322484874716	44.5892890843245	32.7379254066488	25.3707410675998	27.8373408936165	33.5693647820557	46.0755987204686	35.8365767825867	28.4584580332306	49.9969262711468	29.4996211320074	34.2211971079209	9.87334258295757	20.5180400552087	28.2736628511967	25.1321447566193	36.5427162265786	27.6453592322812	46.2992666754224	23.2803025113947	31.1010291363163	15.0631765047686	33.5693647820557	28.50927670829	29.5241700538925	25.2853895417206	29.1003781392434	20.5472264564252	13.0213648557846	24.3929640284834	17.8357156337298	30.8352083744675	17.4769512387985
38.5289699842394	14.8727212806295	28.9708216612262	39.0822064763208	27.6351240011696	45.8361884295262	50.443313010135	46.2859895822059	38.2853727029903	31.3409835415564	19.9512114740152	42.6041495018032	50.7908292099928	41.5390457642581	34.0833196014426	44.1078253665727	25.5624897010819	32.5752081146531	34.0833196014426	51.4239558898958	31.0632786240996	27.4560074567176	7.7904730517583	33.4853666259787	40.3950454535616	24.0588138363124	33.3581425886459	26.6016152986869	13.2362406219194	30.6054298461933	14.9114523256311	9.29545080039343	48.5429097353879	28.2068851874007	39.9910949990259	27.7961053060308	35.1596349572776	35.7874855815147	27.9658006986195	18.502373497926	43.4562324918393	23.825233119455	24.107713864435	26.0109544326798	18.4234160007798	29.6376692186457	26.0637149893384	42.87901498246	18.8769154715682	31.3409835415564
22.1902549021655	16.5292182822381	37.6800929920756	33.8124009071747	38.1488714977685	46.197815162698	46.8907823901385	30.7170658136458	24.907041247208	26.3987515215417	47.26422814337	35.8858028495958	17.8256275592763	21.6810058882974	37.3810446349956	12.6655774763279	39.1481485631954	23.7121529153671	37.8151470888214	38.6139633001498	23.0153672284327	40.5376661819508	19.1390948531177	47.0083031480085	28.94492740132	33.7748732702078	36.6493305697999	23.9238685663972	13.0071518419247	24.4121107820379	29.9048357079965	13.0493828543985	31.8984914218629	30.2485694517666	35.0883405640492	29.2660916443305	38.2781897062355	26.3162554230369	38.0328166952981	22.5567903626031	32.2972225646362	32.9824207420233	41.4291382491268	32.1083499180594	34.9159162860932	29.8181550247849	27.4420845320438	28.5542947405386	33.1253564765499	34.0983873819914
48.3951940793938	16.6665802070212	49.1068881099732	41.0315331763331	36.2771605857459	32.7379254066488	36.6664764554466	19.4002520928289	38.5679669174218	33.8668193861884	39.9242992764009	33.556373541815	37.2313661487378	39.8993465893532	47.0607677720576	50.0697682689922	45.3866693137631	25.4950215556203	34.8500496264326	45.9479654830158	57.1877684318675	36.3754726740542	20.5781245413221	14.9330887819801	37.1838165112554	36.5894460427251	58.5103347693297	13.5742617539763	31.1487057267144	46.7684648666411	28.6456847308177	11.9047001478723	19.8411669131205	28.5986474816702	48.8886352739288	25.4275148789505	46.8669247926761	25.3718921901528	23.5041515740043	34.6086640013144	39.2855104879785	45.7695267821109	23.1560935803126	13.7843896449047	26.5442638432287	28.4677612231729	22.1462436574389	30.625801186865	23.1683779800899	36.8772033316274
37.4788163505079	41.3196206707252	29.3867991839209	32.3907831004995	35.4759557715802	42.5601919215407	35.6559830098241	30.9589324735957	31.66796624386	39.6327713131807	30.5813845166007	52.406458544659	29.1947286010195	30.6112491499177	44.6924237588798	33.4202814248513	36.956126246446	26.0060169769212	31.598708799915	19.2474942023342	29.2628042506555	43.535998790994	11.1949711176842	53.6180195636452	34.3450657128953	25.929528691695	40.849735035805	25.3252090528099	25.8679915146489	28.7870685883307	25.1012243029325	24.9342538530238	36.8077080687495	40.9838885170392	56.9450864186201	30.4329311937045	31.3459191295157	40.161958884692	14.5678149800634	21.2704451235999	28.8970191975223	33.8566359529963	37.7488965126789	30.9334728251799	33.3579882628292	42.589564034668	18.4387759585386	37.2864763838997	28.9346945810914	23.4193648668795
34.077891456897	42.7522638277435	36.9111115024414	35.7263103924865	42.1207879006838	36.7696896192903	41.0123461138237	29.7044152923168	36.7051134169381	23.2560430070725	33.3433708242469	42.3794243176179	30.022109573518	47.8477371327944	25.6327163211398	30.5582186730451	34.1769550948531	35.3262686290163	47.6272406483114	25.9025343876782	32.5330002928222	42.5313218958172	9.37425054030257	40.2928312697216	47.2570243286858	39.4040188152424	33.7406535404507	16.6716854121235	40.8796200746204	30.1315195938297	18.7973253021692	59.6543216201073	33.9698220336722	26.3987515215417	37.9136355185571	38.2250992905542	31.6586531404955	47.8477371327944	32.9500900401661	21.0920637156808	30.0757204834707	28.1379203111024	25.3409618264277	28.0610789199847	42.1207879006838	34.077891456897	30.5582186730451	22.0496484482923	17.6668567874933	18.8562510868155
52.560815636909	24.5357887793436	35.8452539198222	40.4840514859169	38.7516258592673	26.1750332883083	35.4235450501773	33.3202069842937	25.4180688553131	37.8083814164453	17.4854897169865	42.1708869644967	38.0364862817029	42.1708869644967	19.7676032646078	34.7289657354679	46.9630332104623	26.8699456764935	47.6122917341092	25.1545641542612	40.5694608772374	18.7426164286652	4.81952993879963	28.1139246429978	27.0726681747386	47.1321677838493	48.4516573634643	29.8281883407416	26.2032695701727	32.7039531561403	19.7676032646078	23.0023019806346	16.6127736526805	29.0833703203426	42.7331654573567	45.8557217478023	33.7367095715974	39.0080704421595	28.1139246429978	24.0976496939981	20.0311713081359	30.2975304405122	24.6853972475103	14.426882382591	30.7733499470652	13.4457900466511	42.1708869644967	40.8105357720936	15.5707890330449	31.0222616750321
46.4490928884312	6.13394719483589	30.5738930492601	22.4911397143983	6.83852221045893	36.3542129004282	21.9288612215383	24.9901552382203	16.1751347261083	31.9917073523768	31.8853047780341	15.8140826116863	24.8064040967628	27.674644570451	15.8140826116863	9.92256163870511	28.7528774757932	25.3771709166883	19.0449166936437	23.6748839098929	25.6228173961499	30.456751696581	9.63905987759925	23.6748839098929	8.33005174607343	29.7676849161153	28.7120932524233	31.8853047780341	19.6524521776295	30.9826924637119	31.6281652233726	15.3348679870897	31.9476416397703	22.2972505789293	22.4911397143983	18.0147478294937	7.10246517296787	12.651266089349	20.5447910852676	21.6878847245983	37.9537982680471	25.3844173961048	16.4569314983402	25.5244842153533	23.9348277366063	18.3351682454334	28.5273647112772	31.2880774252718	22.0586177968137	12.6027938054818
14.4236656864076	30.1585737079431	37.3212349635796	39.8093172944849	60.5209215625615	45.7578359706723	23.2221017551162	40.9560877515277	22.7222130676284	22.8789179853362	46.5251167567659	35.2478330211585	45.533532853169	33.6927815643427	38.8762864203954	34.1501496398768	49.0076822754076	45.5047505947283	21.4028587604758	34.920453767092	52.4911884157238	41.4680388484218	42.6528399583767	29.1003781392434	22.5258482633402	36.5894460427251	14.1167791824415	28.3196362867271	4.8312278270006	16.925730142213	12.9587621401318	0	20.1057158052954	34.3183769780042	22.116287385825	25.7665484106698	24.4443176369644	41.4680388484218	27.6453592322812	4.73920443981963	35.2478330211585	28.9873669620036	18.2054804700388	24.0078119648758	26.8981873611385	33.655219934951	24.3929640284834	21.4028587604758	40.8300690199845	11.4394589926681
40.3862639219412	14.4761153798127	33.5891114672216	23.8855903766909	29.5880060972523	48.0457277692059	22.8903574443288	28.2597005485541	29.9933212492695	30.8865392802038	40.0520570340854	27.3689056399584	40.9801795678521	24.8808233090531	32.6560805931322	40.9801795678521	28.2736628511967	13.211056624276	28.8938593266423	26.190340325319	13.8576737417511	24.8808233090531	0	20.9522722602552	15.9728742230958	32.1987125175981	27.5277194057608	42.4794544300906	24.156139135003	20.3108761706556	20.2156689386056	31.6665023933403	19.603072910163	32.0304851794706	30.5204765924384	27.0548758312033	45.0473853595487	32.345070301769	40.8300690199845	8.53056799167534	23.6367821436004	48.312278270006	14.5643843760311	15.7142041951914	18.8287311527969	47.598096765145	35.1258682010161	22.4730016984995	33.6848069414872	17.1591884890021
37.222363061697	30.6450023161357	20.065180087946	19.2625728844282	26.0305038978759	23.5246938962126	48.1564322110705	33.6896850859341	48.3763245955959	50.7395358545762	29.363678177482	42.1368781846867	29.9010526800764	27.5896226209258	40.1303601758921	25.9667036432243	40.1303601758921	31.9622337684096	59.5482763900334	43.650567208865	29.462796078503	45.7040213114326	13.7589806317344	33.7939875165407	25.7627003598319	20.065180087946	54.6455968352573	22.5121532694029	33.5069026711332	31.1215038098755	33.8599913984089	7.29642912288946	13.3767867252974	19.3732773262927	43.8758604589753	38.9615147338758	25.3454906374055	31.1010291363163	25.7245898563411	22.931634386224	28.0912521231244	29.6107511977456	19.5757854516547	14.7848695384865	26.0305038978759	18.6111815308485	20.065180087946	25.8905549521884	23.460825948983	29.5211844972079
41.2104733897359	24.773114117239	22.9555215053763	37.9136355185571	42.4286883970339	49.0262528257203	35.5440332986472	24.8661961348561	42.1983956970241	27.9177273035352	62.8522540037055	53.3160499479709	38.3318006161882	34.2481570846341	61.0913072320499	33.1047368957989	26.2541155046826	31.4548967244666	42.0413297080774	19.7466851659151	32.2445871696589	33.7339204917717	0	50.9256617436759	49.7323922697122	24.3929640284834	44.1149349451296	27.4527086452966	40.8353780615527	21.7616530399881	24.0662725459591	16.1563787721124	37.6982171349289	43.5788914006403	24.4858896057348	35.0839163627424	29.9318175146503	36.2845339923691	36.4554187678433	20.3108761706556	23.6960221990982	31.6330393434563	30.3424674500647	21.8252836044325	36.8248993634634	17.1710305790566	30.4912050356043	26.7535734505947	39.1895751754316	27.9177273035352
15.6778974852256	22.6189302809573	33.8054664525178	37.5015307846597	34.3536632058018	30.7746315291886	44.8936594489436	30.7170658136458	26.6739022967811	54.7104560518908	31.0020863076748	40.5665597430213	30.7563459489573	25.3540998393883	46.4825163722119	42.952827963199	41.7958494322038	21.0611047633385	23.5547766249801	39.854865712442	31.4947130494343	38.3128619795201	20.0901057774963	37.9570149642305	50.0821725222485	32.6123323424289	14.9607170683483	23.7462788739637	23.6310056755464	18.7654834185405	11.8319132583812	19.6686350269194	18.8491085674644	32.950615576707	43.2709970592227	47.2620113510928	38.7161552635151	43.2709970592227	36.0591642160189	37.8621224268199	27.0443731620142	26.2566729728293	21.1078034435233	18.5040447950624	28.5062311707717	27.4363205991448	25.4535276818957	34.0235662360824	11.6498838236369	21.7598404751838
26.6739022967811	30.9848360013114	23.8583237210098	45.4444261352567	35.0044904014815	14.1034425937004	39.5366507376734	24.4053399615268	23.3447394530429	47.0114753123346	21.6138124301831	33.2312366114065	34.7516199857846	44.7343569768934	33.0182158638975	58.142133437755	43.378770401836	33.1784527093689	60.4704057444949	25.114024969484	37.1033605787856	29.3495252123533	19.4761826293958	20.3304011657728	41.2366089005108	16.0392092242083	33.3581425886459	29.9268172110227	33.7524135858946	13.911559020997	17.0416598007213	9.29545080039343	24.7878688010491	41.5268031925622	33.62887534009	47.65046623891	48.0754192272979	37.4916515615868	31.461525785947	21.4238008923353	39.1958175416589	33.0906015547986	39.0711224699464	26.9078838958757	25.7927824010917	42.4806592133922	44.1078253665727	26.3870861430523	40.8999835217311	23.5057376561673
27.2642461145509	22.0672490545925	44.7551394888455	47.7388154547685	16.4013337567917	14.648087734514	49.1547972691048	21.7267050877007	33.2520191233586	50.9195430771201	34.7828285403181	42.4794544300906	32.1273184765391	22.7568505875485	37.9280843125809	24.9879143706415	30.3424674500647	34.3702286160025	31.3212567226475	45.7798631702731	22.2767482544779	13.4855410889177	6.93542113144336	58.5556389387214	37.4598363581046	14.2788082117952	24.5322077255842	20.7216850878491	28.2803580117108	38.3925098347758	12.3266274015888	22.0672490545925	15.6309680803364	27.2035915069546	27.510503821392	35.3504475146385	32.5782282095432	29.5839057638131	21.7843356051747	14.7377699043172	31.1010291363163	22.977790884515	20.7216850878491	29.5439814645367	5.74046681487711	21.9872952536701	37.4818715559623	18.5969961790719	18.6722876615783	24.4134795575233
50.9636187586401	28.9522307596254	36.4918741866112	29.1934993492889	34.0710373241087	24.022863884603	31.1839652140132	32.7648702012222	24.5399901130386	46.5204665701835	33.1744310787374	39.8093172944849	40.3297005270926	34.211132049948	40.4313378772112	23.4172454673441	39.206145820326	36.4038004757827	39.5952887068802	34.920453767092	11.7580262051221	38.7035029251937	5.68704532778356	24.4443176369644	43.4134530166194	28.2958382730407	14.1167791824415	29.9379012173972	21.9015661490694	13.5405841137704	15.5505145681582	18.0951442247659	37.1955742397965	23.6415485848474	16.808378413227	33.4965129338708	19.5554541095715	44.7854819562955	26.3694195754067	24.6438630870621	19.075297870274	25.7665484106698	29.9379012173972	13.0951701626595	24.2083686250246	41.3478416343684	23.4172454673441	20.332715822452	38.7885655689853	29.742593380937
30.2896979414559	10.8570865348595	22.3927409781478	39.8093172944849	28.2430967291954	20.5910261868025	25.8760562414152	23.3449700183708	17.7233261927501	33.1744310787374	37.6246596380803	26.1248644745057	19.5143712227867	37.3212349635796	20.2156689386056	11.708622733672	31.6665023933403	26.4221132485519	24.0782161055352	48.8886352739288	37.7936556593211	17.9694835009828	22.7481813111342	19.2062495719006	29.4883831810999	5.85431136683602	16.9401350189298	10.9232882820233	29.9536125274037	12.1865257023933	29.5459776795005	31.6665023933403	30.1585737079431	13.7273507912017	17.2507041609435	14.4936834810018	39.8093172944849	42.2973996253902	19.1390948531177	17.0611359833507	29.8569879708637	19.3249113080024	26.701371356057	26.190340325319	17.48382178474	38.9438973533005	14.63577841709	25.6834305125709	12.2490207059954	43.4699441721387
39.8265395818717	32.4092135368941	27.8516678832684	22.7764750689839	61.2234861578151	52.5019946305289	32.6792903163682	33.9263114956685	13.2263628304105	36.7087116928901	39.8527930687417	42.7058907543448	30.5822235580986	33.6540986922826	17.4072924270427	34.951112637827	45.5754565362573	19.0607284628857	49.1147691704947	35.181054168339	33.8450647695413	20.6308650987173	27.5864139034277	33.8780521621042	33.9263114956685	20.7522231287098	6.32094590258573	25.360868316472	25.237757305227	24.2517924425738	31.3331263686769	0	40.5115169211176	14.5127464832356	19.8056304947686	28.8431512059737	38.3082589833025	41.7775018249025	37.1355571776911	22.2813343066147	18.5677785888456	41.8225692486619	38.041302474708	34.2038026636629	18.065946735093	46.2848973519049	26.2133344783702	49.1147691704947	34.2789758563303	19.6348923008482
52.8867741834944	22.9205160180368	32.345070301769	23.8855903766909	20.6219436435395	37.7502146758047	28.5300107277142	44.2325747716499	54.5333113623081	43.4699441721387	27.510503821392	20.7340194242109	10.4076646521529	43.5414407908429	25.9175242802636	37.0773053232948	36.1902884495317	38.1652746923528	27.8237163886185	44.2325747716499	45.3523867911853	20.2732634370062	13.269772431495	19.7882571346855	12.2868263254583	23.4172454673441	36.7036258743478	17.8009142373713	19.9690750182691	28.4352266389178	26.9542252514742	27.1427163371488	13.068715273442	35.8436381770266	22.116287385825	31.5640218030706	15.3649996575205	17.4165763163371	25.5187931374903	18.9568177592785	16.5872155393687	18.6807475977356	29.9379012173972	27.9363630136736	28.691399851881	29.8089090852423	30.2472753953194	29.9640022646661	20.4150345099923	35.8436381770266
18.2835198841786	38.2291779396462	35.0434131113424	27.1002394727714	29.3606974716652	12.0839355556353	25.9321257023933	32.0149700029547	24.0023377474948	33.0294238520698	40.1717174690998	34.1673277835588	37.104790353186	26.2825598335068	52.5651196670135	32.9820358694987	28.6718834547347	37.8344814122457	41.8260091974086	62.7092655676653	15.0819752631094	35.0434131113424	8.00992299687825	40.5765836026069	12.9790418930898	29.8899700067332	19.3857178913809	49.573608791655	19.7331840821151	17.1641207075963	13.1412799167534	9.55729448491155	26.5480402358654	14.5007226667624	46.7245508151231	34.0227311760605	16.9683895065447	21.902133194589	21.5651772992876	13.0161248699272	25.4064745057232	29.2595488114121	34.1886957183828	35.9656081932198	29.3606974716652	38.5985419777104	27.8285927648895	14.6956248531436	30.1912482190026	20.9454882964345
36.7950655265499	33.2359791883455	33.0051737773153	21.6649345820326	31.5641994543972	26.2640640137787	25.3885952133195	33.8514602844259	29.2142739440936	32.6841685504802	33.4386375980305	21.5803059313215	19.9126236967211	33.3225312174818	41.2564672216441	8.96068066352452	13.8483246618106	19.7716493696647	31.1215038098755	32.0698044799825	32.1374622953411	29.6200277488727	11.6062149546603	28.5064928710955	17.552609036369	28.3754887678276	38.8931671352979	17.3385528286084	11.8315783518382	37.3056909256939	9.5207232049948	23.0805411030177	33.8514602844259	25.6804181468059	32.4974018730489	40.4245593687805	37.4147718933129	16.5025868886576	28.6435433175912	30.4663142559834	19.0414464099896	21.69122697837	13.6231486510495	45.4322230133085	28.8194864583626	22.07703931593	35.8427226540981	36.0354254640663	45.3088776114624	26.8477098807516
24.3643001459587	20.7849629608797	26.0576190061029	32.2778248333661	32.7140116554387	28.985115690882	15.4664577326546	35.698211621264	8.29053720035089	30.1445203185172	30.3424674500647	31.9415974913519	18.4595403458793	30.4706028700397	34.6734446452175	27.689310518819	12.9906018505498	21.4233350663935	39.0457558468139	40.1113320297679	32.3459215102298	25.2170506510673	9.60649548612088	7.07847035819433	26.5661109739639	16.8113671007115	24.3228289967741	22.1418005716688	22.8504018844623	21.9577039682763	19.9634984320949	12.2264488005175	17.3208024673998	30.1445203185172	29.5880060972523	32.6434312635175	22.6511051462219	46.2312595269567	25.0015203036223	16.3310423264055	20.1736405208538	24.156139135003	31.1625341379043	23.0050286641316	14.5395607357505	13.6440080817369	25.7115026246176	14.0998562780161	27.9327330288745	26.2798382263996
14.1101077367031	21.6354985296114	21.6354985296114	18.7507653923298	14.6185800875752	29.842066937395	21.6354985296114	16.0262952071195	8.89130076559371	17.4078723801471	21.1078034435233	16.2266238972085	8.48450922729858	16.9027332262589	15.212459903633	6.36338192047393	28.2736628511967	22.9757506509147	13.9583861481364	26.5699104749613	30.1253776994589	25.5419079863468	12.3631420169208	30.3656119713844	26.7104920118659	11.1359183608294	4.60329755949178	10.5539017217616	16.8042707026108	13.246223589558	6.76109329050355	0	9.83431751345971	32.3289058488446	17.3083988236891	14.7037368647844	7.9709731424884	2.70443731620142	11.0951274510828	21.6354985296114	16.2266238972085	16.8042707026108	10.5539017217616	24.1975970396969	26.3134441576354	10.9745282396579	31.8169096023697	19.1927809536875	9.98561470597448	27.3552280259454
20.605236694868	31.0202472424558	30.2124283038502	47.3920443981963	19.2129909722418	17.1591884890021	29.8569879708637	31.5946962654642	3.89523652587915	37.5867938330523	29.4755398086343	30.2124283038502	8.36330195262288	17.7720166493236	4.44300416233091	16.7266039052458	21.0032924037461	17.6147421657013	11.465817193112	12.4715906311043	23.3960725510083	37.5187018152388	0	34.920453767092	40.3710007836487	8.36330195262288	27.2252169947085	45.0802373543819	53.8336815008638	26.1139836479857	17.7720166493236	12.9251030176899	19.3876545265349	29.4157516954322	13.269772431495	22.0856129234313	23.9454540117202	26.6580249739854	23.6960221990982	10.1554380853278	3.55440332986472	11.0428064617156	12.1369869800259	5.61221578399693	17.2916918750176	6.18157100846039	22.9990803697129	20.6384709476016	17.4986010085648	24.5131264128602
53.8906190481162	43.746502521412	23.2403294645001	32.809876891059	33.253253605803	14.1421883151116	20.7795886976707	28.3542145972115	33.7087776278003	19.4847927897094	39.3451775726114	28.7086422796766	28.9498913744638	17.9429014247979	27.3415640758825	30.5582186730451	27.3415640758825	17.9050950585425	25.5775922000191	31.6586531404955	26.9954683280865	29.6200277488727	3.12475018010086	47.9676562734781	15.527307993711	18.4957639336852	16.2885913643555	16.0048179956385	14.8653163907711	22.3196441435775	16.2340536700552	14.9135804050268	29.8271608100536	27.0272932244356	16.7694926332079	24.4215912134096	14.3902968820434	25.2909467701913	27.3415640758825	24.9980014408069	21.1897121588089	24.9524953702229	26.6746966593976	23.0244750112695	20.6909133547219	20.605236694868	17.6916002843946	22.931634386224	12.6191834196381	20.7418761954971
22.346524302885	19.1145889698231	35.9194984391259	20.5588023586542	38.8318902044604	35.0434131113424	26.6329939646202	30.2844310838761	55.6854235741878	29.8070410372337	39.3170000761402	32.4151571279917	37.104790353186	32.8531997918835	35.0434131113424	45.3502993205607	41.4149427679501	24.1892586078292	35.0434131113424	29.5102426200778	44.3587507738511	27.2559879754885	8.00992299687825	12.2959344250324	26.8233532457188	20.6137724184367	25.3505541656519	14.5301956803127	12.928637846903	11.4427471383975	5.47553329864724	0	29.7338050641693	18.5287011853075	24.296766423864	21.7745479526787	15.4928773755408	31.5390718002081	15.2753339203287	23.028528616025	12.2651945889698	33.3422765525393	40.1717174690998	18.4439016375486	35.0434131113424	33.5197864543275	20.6137724184367	21.4782209392098	16.1738829744657	17.7231054815984
8.01314760355977	65.3435763672101	27.6453592322812	16.5872155393687	24.2830858121389	19.0657649877801	52.5261825413343	58.0211243146642	24.6157308232641	36.5427162265786	92.7130949863089	36.2845339923691	27.1032933649816	32.3969053503295	36.7164927303735	32.5239520379779	12.5660723783096	8.56272188610479	31.2125023590271	24.2503151160361	13.997650244193	26.87743258694	0	4.85006302320723	29.0105621573321	28.4584580332306	5.88199132601727	25.2853895417206	28.1821623241701	16.925730142213	28.0773179702856	0	31.4151809457741	28.5986474816702	18.4302394881875	21.4721236755582	32.0104159531677	29.3731941842988	14.1771072986057	35.5440332986472	38.0123689443866	48.312278270006	25.2853895417206	30.9191517729461	33.6227342014231	20.0328690088994	20.3274700237362	6.68839336264868	34.0250575166538	30.1874612306519
35.3788026270375	35.8488706339701	23.4724748198614	23.7854411507929	25.3756484539042	17.8067050357569	52.5783435964895	31.2966330931485	19.2924450574203	20.5046906472352	38.9299582378189	43.4240784167436	36.8195683448806	27.8735638485854	33.7416825535507	24.8532086327944	39.4764349243123	37.3897828988942	30.2870642836921	44.4741628165795	65.3663855742975	31.2966330931485	10.7302742033652	23.0606770160042	42.8879786832035	27.6146762586605	15.9812594518205	14.8849840321072	25.5234677652862	30.6579262953292	17.604356114896	8.5354453890405	11.380593852054	32.3758273377398	30.0447677694226	31.9043347066077	25.6961829606904	28.1669697838337	24.0743331485758	33.5321068855163	35.2087122297921	34.6389919671741	30.914966835915	22.2370814082897	30.450778144685	16.3286781355557	17.9495395681293	21.2009449985845	23.1113598226327	19.4254964026439
23.7462788739637	14.3437118854851	53.0993180376133	26.701371356057	50.8441346460544	36.620219336285	57.0438388061217	32.2154592679699	23.276413386351	31.3887594311014	42.9234905391159	47.0308245476003	29.7475171079066	38.8762864203954	28.4460632344357	35.6970205294879	21.3776475216365	28.4628455726271	15.6606283613237	26.6161995176006	25.34940318613	31.1853137681221	12.1369869800259	22.3576075947845	31.4662625408079	33.9121695030135	19.3675324149349	21.461745269558	28.8695321369548	19.815488946981	40.7726906360245	11.0336245272963	22.9867177652005	34.8763993678905	25.8922388907219	18.8535720078072	31.3006506326983	21.2397272150453	23.3403595769729	23.4070463186214	31.859590822568	33.5829251389066	45.1436710842426	22.3576075947845	31.1625341379043	31.6617051652849	22.3106378309299	15.6606283613237	30.8092746416042	19.5307836460187
31.8169096023697	23.0624387178389	31.1010291363163	44.2325747716499	29.0078491149532	36.1688776974064	36.1015867621554	29.5124749974244	36.7565211388106	33.6454676254943	39.2667225824367	39.0287424455734	27.7410179147458	17.5324428954724	22.1061236508131	25.827844265453	46.5683858725592	28.4944358562815	36.9828809464103	21.3973368670907	16.6736716144064	46.7531810545932	8.36330195262288	17.1178694936726	34.9331336704207	34.4371256872707	38.4059433639951	11.8990068431626	17.5250421175512	21.9038860663933	26.6798044061537	8.87016873763033	33.2631327661137	26.9163741003955	26.0191616303823	32.2081855133373	30.2986290038004	31.7108532370284	27.5202671090582	16.7266039052458	15.2456025178021	31.7345357263765	20.8232619755346	26.9606444525343	35.6005420956244	28.9887398599368	24.3929640284834	21.2454847990017	22.5165821801385	21.8695539565713
15.7758843445083	11.3094651404787	56.3706153095734	18.6606174817898	16.8113671007115	18.7678624098461	18.6606174817898	23.0377993602343	10.6510373754508	32.173478416879	11.3784252937743	52.4829866675338	21.343843524923	34.016750617846	0	22.8684037767032	21.2052471383975	13.7615173169541	25.0814751099325	38.1942463077569	25.5894543526653	30.2371116603075	0	10.9126418022163	44.1557821071158	32.0157652873845	66.1724024176943	20.8604463719195	25.6658978309407	9.5207232049948	26.7274469140219	56.5473257023933	4.71227714186611	21.4489856112526	20.7340194242109	39.2537260943798	47.4699918396407	27.2134004942768	17.9429014247979	6.66450624349636	19.4381432101977	15.0975869593769	9.48202107814522	8.18448135166219	23.1156297634784	24.790675398513	4.57368075534064	27.5896226209258	9.56954742655887	28.5986474816702
25.4053202431043	25.7033298647242	32.5147122788762	29.4046093652445	14.5189079506145	16.5742161541498	35.0593419354839	29.3208355493891	30.2102151012786	23.3988933940938	26.8944597852846	40.2899695629553	18.8491085674644	23.8559030306972	22.9723510665973	11.6420964681398	19.2774973985432	20.0167524610242	17.3290191668625	27.7776336783687	29.3473462506092	24.3467652329749	0	20.8332252587765	24.434029624491	19.1263013405154	20.4532880200146	17.9296398568564	18.1171043512522	26.5426222684703	22.0887991024974	0	15.4219979188345	27.9486782207231	26.3887519944502	37.8812181889819	22.0236952735637	13.4299898543184	18.1241428533312	23.426749219563	18.3778808532778	23.6071359728438	20.6880459886805	20.0891814995345	23.6887445510026	36.0591642160189	44.0736509151007	22.8013410090296	9.56954742655887	28.5986474816702
20.605236694868	14.2176133194589	16.8834158168574	21.8003404231703	21.1342900694659	30.6414080160752	29.8569879708637	23.6960221990982	28.2404648126238	25.3302306266222	28.6086121672039	30.2124283038502	12.5449529289343	33.3225312174818	17.7720166493236	41.8165097631144	28.2736628511967	11.9528607552973	30.9577064214024	36.1676128302025	27.8953172723561	25.6706907156897	4.06217523413111	17.460226883546	28.0841744581904	27.1807313460244	13.6126084973543	19.9393357528997	23.4659637311458	11.6062149546603	15.5505145681582	25.8502060353798	18.310562608394	15.5249800614781	25.591703975026	24.156139135003	26.9386357631853	21.3264199791883	13.6707820379412	21.3264199791883	5.33160499479709	23.4659637311458	35.5440332986472	42.091618379977	10.567145034733	18.5447130253812	17.7720166493236	16.0521440703568	28.4352266389178	17.9762927027641
19.8586701479525	20.9798773620474	18.0295821080095	37.5015307846597	22.415156134282	23.624969658771	33.8956143630578	12.4648962722041	32.6014361405103	25.6973354183123	19.3488198232297	26.1428940566137	18.3831033258136	30.424919807266	34.9323153342684	29.695782295545	20.4881614863744	26.8050424260672	25.5903746049167	12.6523383214102	14.606243733071	30.0493035133491	32.9683787117888	20.2437413142562	35.6139893491545	22.2718367216588	35.2919479561036	16.7103443927893	21.7055163242056	8.83081572637199	18.0295821080095	13.1124233512796	18.5759330809795	24.8683891144958	41.3478416343684	16.8042707026108	14.4236656864076	46.8769134808246	38.8329460787896	8.24209467794719	18.9310612134099	14.7037368647844	31.6617051652849	29.4166865972786	9.7457200583835	18.8134769822708	14.8478911477725	8.14239191974621	18.8617166668407	22.3815502030462
47.3034197242399	37.9414314390252	38.7926815033623	20.6894301351266	28.922782108751	25.831036435057	27.8237163886185	31.0473568439	33.7168322939002	33.2113325593589	39.1515709033093	28.0912521231244	23.0815143495327	25.0814751099325	46.8187535385407	64.5233242043755	32.2258952927618	30.7784473325426	26.7535734505947	25.3454906374055	56.2163695290977	32.6988119951713	13.7589806317344	22.5293250110271	25.7627003598319	15.7373961474086	48.953347164918	17.6182069064892	12.9871715779586	24.0236169760442	30.9338193022501	9.72857216385262	23.5107160626438	33.2113325593589	36.3848598928088	31.1692117871006	40.5527850198488	28.0912521231244	13.0337921938795	37.4550028308326	25.415894778065	34.805619828929	15.0081021796019	27.4576148571893	26.7535734505947	30.2431699876288	24.3929640284834	13.8082959745005	30.4579143899078	30.1362091742331
24.0394428106793	20.7340194242109	22.0298956382241	34.5566990403515	17.5118407299078	38.4294325534943	34.211132049948	26.2374937158224	25.5624897010819	36.939919663824	19.5961768948335	34.9886577783559	32.5239520379779	13.76868477389	25.1076016465054	10.6719217624615	40.6433903485952	28.8991863656037	20.9012292582771	31.8285385897974	20.9964753662895	25.9175242802636	13.3290124869927	15.459575886473	33.2768212981162	26.6798044061537	29.7775810879624	35.3995453584088	21.1366217431276	24.3307370794311	16.1984526751648	4.71227714186611	35.3420785639958	14.2993237408351	15.8960815585617	22.6463804390653	26.7359724154298	23.9737099592438	29.9048357079965	22.2150208116545	14.9025764611516	19.6268630471899	24.6532548031776	11.5946819148548	22.415156134282	14.2734191688408	7.62280125890106	28.4256717912569	31.1010291363163	15.4909340525714
[truncated: 413 more columns]
