# Supplementary material for: Spatial features for Escherichia coli genome organization
Source: BMC Genomics. 2015 Feb 5;16(1):37. doi: 10.1186/s12864-015-1258-1 (PMC4326437; doi:10.1186/s12864-015-1258-1)
Supplement: Additional file 4: — Genome-wide DNA-interaction matrices for L and S phases. The number in each position (i, j) in the matrix represents the interaction frequency between bin i and bin j in the divided genome. [file 12864_2015_1258_MOESM4_ESM.zip › Supplementary Data2/normalization_S10000.matrix]

17.768283816589	19.6686350269194	31.5517686890166	25.9625982355336	12.6694360758985	27.3552280259454	19.4719486766502	27.6008417455947	22.7222130676284	15.749979772514	39.5771314566062	24.3399358458128	36.7662066516272	28.1712220437648	32.6786175707672	44.5436734433175	9.83431751345971	11.4878753254574	46.5279538271212	12.6523383214102	19.1706948996556	20.0328690088994	18.5447130253812	17.7132736499742	13.3552460059329	33.9380369091943	16.8787577181365	12.3128853420552	17.5044486485529	23.548841936992	14.6490354627577	6.55621167563981	25.1321447566193	18.2368186839636	26.9241759479608	17.5044486485529	29.6064716720998	18.9310612134099	12.9443153595965	29.8775932075586	25.2414149512133	28.7072957836267	28.1437379246977	12.3360298633749	27.2880161634738	22.9942496449976	22.2718367216588	10.4687896111023	21.0807421570572	23.2104965068628
19.6686350269194	14.8051180020812	50.892593132154	21.714173069719	14.671738560621	15.5992622627292	24.4284447034339	20.1057158052954	18.5909016007869	30.1585737079431	16.5504367909444	16.964197710718	30.1585737079431	21.2052471383975	28.2736628511967	26.610506212891	24.6751966701353	24.82077305167	23.3485731932463	9.52376011829783	11.452622927067	32.671788183605	0	19.0475202365957	29.0415894965378	22.6189302809573	11.5500920583612	11.0336245272963	5.27043035672792	7.38577315296566	0	8.22506555671176	27.4168851890392	20.7990163503056	21.714173069719	22.838531545821	33.3331604140424	18.0951442247659	17.399177139198	16.8026339229969	2.26189302809573	14.0544809512745	24.2739739600518	10.7142301330851	33.0114117613972	18.3573926917915	10.6442024851564	10.2150007720452	8.35160502681502	6.23970490509168
31.5517686890166	50.892593132154	25.658349037461	14.0991332084634	11.7679569704981	17.1591884890021	22.3927409781478	19.1981661335286	41.7520665117671	38.6081741002548	15.1712337250324	37.3212349635796	17.0750748199384	24.2976790127471	25.269586173257	20.1241953234988	29.6873459937565	23.1193490924829	24.0782161055352	20.7340194242109	40.1557591380287	22.4618543762285	3.55440332986472	21.8252836044325	32.2529191043281	22.8684037767032	18.5282726769544	18.2054804700388	23.5522356566279	12.6942976066597	14.5786074076483	11.3094651404787	27.3312074228234	24.3088503594197	19.9046586472425	25.3639460917531	30.1188913741169	19.4381432101977	22.328943995304	14.2176133194589	24.1032975806452	35.6303052241294	21.9982889012969	15.5505145681582	24.3764822960317	13.5221865810071	31.1010291363163	23.0749571011379	22.0099590810854	17.8741546760439
25.9625982355336	21.714173069719	14.0991332084634	12.385120936062	26.0015811157672	33.1744310787374	29.8569879708637	26.2118961609777	33.62887534009	35.8436381770266	24.2739739600518	26.5395448629899	37.7277843640543	37.3212349635796	18.6606174817898	48.7859280569668	27.1427163371488	29.3579036095021	18.1924299464044	23.2803025113947	18.4768983223348	31.3314071299187	0	24.4443176369644	32.7648702012222	16.5872155393687	28.2335583648829	14.5643843760311	41.2264774570718	23.0189929934096	27.9909262226847	15.0792868539716	12.0634294831772	16.7778731892465	29.1934993492889	26.4107121209366	19.5554541095715	18.2459370933056	30.6225517649884	18.9568177592785	12.4404116545265	23.8340572798696	17.8009142373713	15.7142041951914	21.5185498889108	16.3468211112619	10.7329041725327	23.5431446365233	18.373531058993	33.555746378493
12.6694360758985	14.671738560621	11.7679569704981	26.0015811157672	11.8133930977973	18.5504740421645	30.9329154653092	16.6038193587274	25.7927824010917	12.3669826947763	19.6816005081501	36.1444392665298	17.1410017497451	24.1663402072728	15.7606566569171	25.7115026246176	21.3962854009056	16.6625939405282	22.7766909106414	27.1341363730783	17.0241692159104	28.952910006781	9.60649548612088	16.5164308357868	22.415156134282	22.7447907833156	34.3381115248576	27.882267386546	20.8917960086512	21.9577039682763	23.1156297634784	6.11322440025874	21.3962854009056	34.0092024106348	20.6219436435395	20.8917960086512	21.235411074583	19.3330721658183	14.6560636262613	14.4097432291813	15.970798745676	22.1975332591919	18.0414671324709	21.235411074583	18.1744509196881	12.6694360758985	36.5894460427251	40.1303601758921	22.7600046901941	30.1445203185172
27.3552280259454	15.5992622627292	17.1591884890021	33.1744310787374	18.5504740421645	35.5017692875906	28.3126610068535	28.5986474816702	32.9080327186342	21.6955256757498	31.3887594311014	12.8693913667516	16.8227338127472	22.7895472119559	30.8329168161757	52.9916115101536	31.1985245254584	21.2591715792947	33.2113325593589	21.0726876180728	17.3763934065844	16.6825443643076	22.0618137715742	12.0415357817559	40.2499483075358	18.9255755393406	10.9526735036184	15.6943797155507	14.1604953550017	14.0075008073487	16.0867392084395	38.998155656823	31.1985245254584	9.86160257988627	27.4547015824034	18.3253469300023	35.2214921616359	23.5938841723779	12.0994277807066	15.9335321683591	15.0142899278769	23.3231688200029	30.3424674500647	18.0623036726338	15.0722601592586	12.4341945572479	18.9255755393406	22.140888372906	38.2781897062355	22.6816859337384
19.4719486766502	24.4284447034339	22.3927409781478	29.8569879708637	30.9329154653092	28.3126610068535	5.97139759417274	32.5600897624645	28.6299884652118	17.1591884890021	26.701371356057	23.0147615608741	19.5143712227867	17.105566024974	33.4336063215401	40.9801795678521	20.3570372528616	26.8624818026945	32.1042881407136	24.4443176369644	25.8256647005361	25.5719572898601	9.95232932362123	21.8252836044325	27.0310179160083	22.6854565464896	20.1164103349791	19.4191791680414	28.5042441793035	10.1554380853278	18.6606174817898	15.8332511966701	31.6665023933403	19.4470802875357	29.1934993492889	19.8080340907024	20.9522722602552	14.9284939854318	17.8631551962432	19.1937779812695	12.4404116545265	28.0211213966035	28.5219194030608	11.7856531463936	36.3125529375369	27.4049648041744	21.2218787047806	29.6964665301601	32.1536793532378	29.1706204313036
27.6008417455947	20.1057158052954	19.1981661335286	26.2118961609777	16.6038193587274	28.5986474816702	32.5600897624645	13.6520292505092	23.5637765145776	37.4253905315684	22.4759018148628	20.7340194242109	10.8413173459926	17.2783495201757	31.6769741203222	30.7170658136458	27.9246052851325	24.4649196745851	22.7900810875436	26.9447945733735	30.3282421957515	15.3585329068229	7.0210436145476	12.9335013952193	21.9949360147093	32.5239520379779	11.7639826520345	11.9871476345935	26.8401545944478	25.0751557662414	21.1179827468815	16.7547631710795	31.6478859898169	18.3596255437883	20.4780438757638	22.6650194353114	23.9269775811557	31.4849924589869	30.7170658136458	28.0841744581904	19.1981661335286	19.6827800359284	24.723491996349	12.9335013952193	36.5284025892004	15.1359454733907	21.6826346919852	18.8265887244926	15.1222477851795	19.0657649877801
22.7222130676284	18.5909016007869	41.7520665117671	33.62887534009	25.7927824010917	32.9080327186342	28.6299884652118	23.5637765145776	15.8744228280691	24.2892622447062	20.7825119520991	31.5270706313344	26.7320153736804	18.1067635382664	22.3671784884467	22.0539126832864	17.8162807007541	18.0973378414739	21.9892384525436	16.7426833129893	29.3375409227607	36.9235962348961	0	25.114024969484	31.1378475371204	19.0465609537473	14.503540255933	16.6260095616793	21.8397970261671	11.1292472167976	15.9765560631762	6.19696720026228	10.3282786671038	30.5574589530175	14.5422163632822	25.1488571816469	24.3964813989273	23.0062407309737	17.4786254366372	11.6857095776375	12.781244850541	31.1051654615107	34.0833196014426	17.9385892639171	15.6599036006628	22.7222130676284	41.1004736370337	17.5913907620349	12.5846103143788	16.4540163593171
15.749979772514	30.1585737079431	38.6081741002548	35.8436381770266	12.3669826947763	21.6955256757498	17.1591884890021	37.4253905315684	24.2892622447062	17.0934444718029	35.5739273552483	20.0190532371691	32.5239520379779	14.2993237408351	26.8112320140658	30.2809208629449	31.1985245254584	24.2961960906225	35.9789436059722	33.1142233998287	23.8925409340536	32.5706818541244	6.53683371009604	30.1038394543897	26.8332988716906	24.3929640284834	27.9901656203581	25.808535532239	11.106270866668	12.8402090734029	11.6182005394285	10.3995081751528	8.66625681262733	21.6955256757498	24.4041791843586	21.6572281900027	30.1038394543897	22.1639517982944	27.1320501749179	36.7696896192903	28.5986474816702	24.4337959066697	32.7838154058171	26.340859522591	21.6422197158585	38.9604762793768	14.2993237408351	40.5916286836609	23.7588763693875	17.7508846437953
39.5771314566062	16.5504367909444	15.1712337250324	24.2739739600518	19.6816005081501	31.3887594311014	26.701371356057	22.4759018148628	20.7825119520991	35.5739273552483	2.96024072683558	30.3424674500647	28.5576164235903	28.4460632344357	27.4978611266212	33.9121695030135	28.9632643841527	25.2406366398769	27.4060996323165	22.3576075947845	29.1902218506952	27.8139284958927	10.403131697165	14.9050717298564	12.7363443617556	18.7409357779812	25.8233765532466	21.461745269558	15.3185272563434	14.8616167102358	13.2748295094033	0	23.9061864758086	32.7838154058171	16.9917817720362	22.977790884515	12.7757757684483	25.791097332555	14.0042157461837	19.0724081114693	15.1712337250324	24.745313260247	28.122286904938	22.3576075947845	18.0414671324709	20.2283116333765	16.9560847515068	18.5969961790719	17.7386732784994	13.9505597471562
24.3399358458128	16.964197710718	37.3212349635796	26.5395448629899	36.1444392665298	12.8693913667516	23.0147615608741	20.7340194242109	31.5270706313344	20.0190532371691	30.3424674500647	13.2179373829344	25.6126122299076	19.4381432101977	24.2976790127471	14.63577841709	27.5668212799168	22.5688883998048	31.1010291363163	36.0117179473137	25.9831382657833	22.4618543762285	3.55440332986472	14.1864343428811	20.7340194242109	19.2094591724307	21.1751687736622	21.2397272150453	18.1171043512522	25.3885952133195	20.4100503707076	19.7915639958377	11.3094651404787	21.4489856112526	27.3689056399584	23.5522356566279	36.0117179473137	34.211132049948	38.2781897062355	27.5466258064516	28.7684519510926	24.7600426133781	40.9623310575874	11.4582738923271	11.7679569704981	36.0591642160189	31.1010291363163	34.1108061495082	20.0960495957736	17.8741546760439
36.7662066516272	30.1585737079431	17.0750748199384	37.7277843640543	17.1410017497451	16.8227338127472	19.5143712227867	10.8413173459926	26.7320153736804	32.5239520379779	28.5576164235903	25.6126122299076	21.044910142221	30.4912050356043	9.14736151068128	31.5673652133315	22.1754218440758	9.49814528542717	42.4909695980033	32.5239520379779	25.9368225112988	36.5894460427251	0	22.2532303417743	26.5009979568709	14.3488023696961	4.15199387718866	32.1273184765391	19.8932910523554	7.96504947868846	10.6719217624615	8.87016873763033	19.2186989315324	23.551827337846	9.1067065706338	20.8405906262771	16.4331547139257	10.9768338128175	33.7748732702078	11.1510692701638	17.0750748199384	17.998691904512	19.0384109490602	23.109123816458	11.8668473652081	25.4535276818957	8.60928142181767	25.1798338358538	10.5077383507313	17.9442494002637
28.1712220437648	21.2052471383975	24.2976790127471	37.3212349635796	24.1663402072728	22.7895472119559	17.105566024974	17.2783495201757	18.1067635382664	14.2993237408351	28.4460632344357	19.4381432101977	30.4912050356043	19.4381432101977	20.6530271608351	29.7289249097141	37.1091824921956	20.6422759754312	22.5733275989393	38.1942463077569	15.7473565247171	21.5979369002197	0	27.2816045055406	35.5166073470279	14.8644624548571	13.2344804835389	15.1712337250324	21.8915010910965	34.9093184183143	13.3637234570109	21.2052471383975	18.8491085674644	20.5552778774505	21.7707203954214	26.4207771789095	20.4612033791555	34.9886577783559	26.9143521371968	26.6580249739854	32.0729362968262	26.4207771789095	9.48202107814522	22.507323717071	28.3691819824507	28.1712220437648	14.8644624548571	22.5733275989393	32.2972225646362	25.0238165464614
32.6786175707672	28.2736628511967	25.269586173257	18.6606174817898	15.7606566569171	30.8329168161757	33.4336063215401	31.6769741203222	22.3671784884467	26.8112320140658	27.4978611266212	24.2976790127471	9.14736151068128	20.6530271608351	14.5786074076483	27.4420845320438	18.5545912460978	16.513820780345	35.1140651539055	17.7330429286014	22.6368250042809	25.9175242802636	0	10.9126418022163	32.6368824269986	32.0157652873845	16.5431006044236	13.2748295094033	24.9110184829718	23.801808012487	36.4465185191207	0	15.3149007110649	30.3860629492746	13.4771126257371	16.6073456553145	29.4641328659839	34.9886577783559	26.9143521371968	6.66450624349636	24.2976790127471	10.5683108715638	30.3424674500647	9.20754152061997	27.3184715386562	20.2832798715107	12.5776220771868	7.52444253297976	11.9619342831986	21.4489856112526
44.5436734433175	26.610506212891	20.1241953234988	48.7859280569668	25.7115026246176	52.9916115101536	40.9801795678521	30.7170658136458	22.0539126832864	30.2809208629449	33.9121695030135	14.63577841709	31.5673652133315	29.7289249097141	27.4420845320438	47.3510478199972	38.2526026810308	38.8560488949293	63.736454397005	12.8384021202544	44.4631243050837	20.3274700237362	0	17.9737629683562	34.33083826231	12.9139221327265	49.823926526264	33.9121695030135	31.2608859394156	17.921361327049	18.2947230213626	0	8.87016873763033	11.775913668923	37.0773053232948	49.7332276308885	16.9466907987358	10.9768338128175	20.6402003317937	22.9990803697129	27.4420845320438	39.7865821047108	10.7091061588464	11.554561908229	35.6005420956244	14.8478911477725	27.9801646209074	23.606094221113	9.00663287205541	18.5050071940219
9.83431751345971	24.6751966701353	29.6873459937565	27.1427163371488	21.3962854009056	31.1985245254584	20.3570372528616	27.9246052851325	17.8162807007541	31.1985245254584	28.9632643841527	27.5668212799168	22.1754218440758	37.1091824921956	18.5545912460978	38.2526026810308	5.14066597294485	23.5196841417034	12.7687509650566	37.6982171349289	27.9157683847258	36.1274580876402	9.69382726326743	29.7617503696807	36.3019868706723	14.9684097447512	25.2658263776651	13.1024291261643	20.862120162048	6.92416233090531	19.4381432101977	5.14066597294485	21.4194415539369	17.5491700455703	34.6823597641346	17.5681011890931	31.5474553918616	28.9805044224766	18.8491085674644	27.4658439125911	24.7394549947971	19.2151106755706	23.4464521205046	20.8332252587765	17.5755201507439	20.4881614863744	14.9684097447512	13.6808046054177	14.7893005683183	22.0989548721997
11.4878753254574	24.82077305167	23.1193490924829	29.3579036095021	16.6625939405282	21.2591715792947	26.8624818026945	24.4649196745851	18.0973378414739	24.2961960906225	25.2406366398769	22.5688883998048	9.49814528542717	20.6422759754312	16.513820780345	38.8560488949293	23.5196841417034	6.23530696131019	34.0930493529702	10.8160697508692	23.4119990809954	28.7462806176375	10.0655669518293	7.72576410776372	33.7072226627617	21.3708268922111	20.6129961513526	17.7221491301263	22.2321988499142	15.2780926947409	8.94498625602019	14.0117267227169	24.020102953229	24.8023668425104	16.4404260213212	19.6669451364626	26.8856590950178	11.5596745462415	20.8892775682996	20.7602318381479	15.4128993949886	17.101691423011	18.7962187743764	15.6446723182215	26.1840761922587	15.3171671006098	21.3708268922111	16.3362528149649	14.2272917492203	7.59256127831952
46.5279538271212	23.3485731932463	24.0782161055352	18.1924299464044	22.7766909106414	33.2113325593589	32.1042881407136	22.7900810875436	21.9892384525436	35.9789436059722	27.4060996323165	31.1010291363163	42.4909695980033	22.5733275989393	35.1140651539055	63.736454397005	12.7687509650566	34.0930493529702	25.8905549521884	23.9374078242163	18.2872527383812	23.4093767692704	18.3453075089792	21.1212421978379	21.7992079967809	18.8848753768904	25.6151235165268	20.5545747242374	14.8053755988728	16.3797388473029	20.065180087946	14.5928582457789	12.1607152048158	15.6831292641417	29.9640022646661	15.5846058935503	24.500640949492	35.1140651539055	11.3188195367901	21.7850526669128	15.0488850659595	28.8315209030681	25.4485210871511	29.5697390769731	14.0998562780161	24.4271757592386	16.5242659547791	29.7741381950167	24.6956062620874	9.22537015537748
12.6523383214102	9.52376011829783	20.7340194242109	23.2803025113947	27.1341363730783	21.0726876180728	24.4443176369644	26.9447945733735	16.7426833129893	33.1142233998287	22.3576075947845	36.0117179473137	32.5239520379779	38.1942463077569	17.7330429286014	12.8384021202544	37.6982171349289	10.8160697508692	23.9374078242163	21.4423838920741	29.8370965731483	18.1877363370271	9.97727250488344	21.4423838920741	14.0112931781542	5.13536084810177	18.5747094505809	15.9697197105604	16.1040927566687	7.12662321777388	21.8252836044325	23.8094002957446	25.1321447566193	13.0449970969022	23.2803025113947	22.8847633910555	22.0550234318476	10.9126418022163	15.6694343826695	12.4715906311043	33.8291895868704	23.7323472203538	18.0990156719684	13.7843896449047	38.9315869700688	15.1828059856922	25.6768042405088	16.8969937582703	26.8618875131477	31.107300769536
19.1706948996556	11.452622927067	40.1557591380287	18.4768983223348	17.0241692159104	17.3763934065844	25.8256647005361	30.3282421957515	29.3375409227607	23.8925409340536	29.1902218506952	25.9831382657833	25.9368225112988	15.7473565247171	22.6368250042809	44.4631243050837	27.9157683847258	23.4119990809954	18.2872527383812	29.8370965731483	11.1626831061286	39.3683913117928	12.5978852197737	35.362484827435	46.65883414731	18.5263017937849	14.7422061082458	31.4947130494343	18.3464347860782	5.14199396725457	26.5736641354602	25.7684015859008	15.270163902756	22.4445081501715	19.3167573369864	23.8503652219017	21.8805374869754	19.6841956558964	26.6493725802905	21.5963746624692	25.1957704395474	25.6850087005095	13.8269471924346	38.9539871927213	16.1729607551149	22.8222558329234	14.8210414350279	38.6064224476936	30.0411109086911	17.3763934065844
20.0328690088994	32.671788183605	22.4618543762285	31.3314071299187	28.952910006781	16.6825443643076	25.5719572898601	15.3585329068229	36.9235962348961	32.5706818541244	27.8139284958927	22.4618543762285	36.5894460427251	21.5979369002197	25.9175242802636	20.3274700237362	36.1274580876402	28.7462806176375	23.4093767692704	18.1877363370271	39.3683913117928	13.43871629347	15.7973481327321	12.1251575580181	28.1573103291753	20.3274700237362	11.7639826520345	18.5426189972618	20.1301159458358	8.46286507110649	15.1185558301538	6.28303618915482	30.3680082475816	22.2433924857435	33.1744310787374	18.1171043512522	24.7353214183569	12.094844664123	13.2910380924429	15.7973481327321	26.7814417562724	17.446100486391	21.9140042694912	30.0097649560947	23.3491209732105	32.0525904142391	16.2619760189889	13.3767867252974	19.1390948531177	17.4769512387985
18.5447130253812	0	3.55440332986472	0	9.60649548612088	22.0618137715742	9.95232932362123	7.0210436145476	0	6.53683371009604	10.403131697165	3.55440332986472	0	0	0	0	9.69382726326743	10.0655669518293	18.3453075089792	9.97727250488344	12.5978852197737	15.7973481327321	8.12435046826223	12.4715906311043	10.5315654218214	10.4541274407786	18.150144663139	10.403131697165	11.0428064617156	5.80310747733016	4.44300416233091	12.9251030176899	8.6167353451266	11.4394589926681	7.58272710371141	5.52140323085782	2.99318175146503	3.55440332986472	12.7593965687452	20.3108761706556	0	8.28210484628674	6.93542113144336	14.9659087573252	3.84259819444835	4.12104733897359	4.18165097631144	0	0	9.80525056514407
17.7132736499742	19.0475202365957	21.8252836044325	24.4443176369644	16.5164308357868	12.0415357817559	21.8252836044325	12.9335013952193	25.114024969484	30.1038394543897	14.9050717298564	14.1864343428811	22.2532303417743	27.2816045055406	10.9126418022163	17.9737629683562	29.7617503696807	7.72576410776372	21.1212421978379	21.4423838920741	35.362484827435	12.1251575580181	12.4715906311043	7.6579942471693	50.6562137979421	24.3929640284834	27.8620641758713	26.6161995176006	23.7323472203538	10.6899348266608	21.8252836044325	15.8729335304964	19.8411669131205	12.0415357817559	31.4284083903828	21.1895957324588	17.460226883546	17.460226883546	14.5501890696217	24.9431812622086	37.1029821275353	27.9702663668456	8.5171838456322	13.7843896449047	20.0556660148839	21.5089751463973	23.109123816458	9.85657969232436	24.1756987618329	10.0346131514632
13.3552460059329	29.0415894965378	32.2529191043281	32.7648702012222	22.415156134282	40.2499483075358	27.0310179160083	21.9949360147093	31.1378475371204	26.8332988716906	12.7363443617556	20.7340194242109	26.5009979568709	35.5166073470279	32.6368824269986	34.33083826231	36.3019868706723	33.7072226627617	21.7992079967809	14.0112931781542	46.65883414731	28.1573103291753	10.5315654218214	50.6562137979421	17.4442595978729	15.3585329068229	5.22843673423758	17.9807214518902	22.6650194353114	30.0901869194897	14.3986246001465	16.7547631710795	9.30820176171084	14.828928323829	21.2971656307944	22.0685715554348	21.3402773021118	19.1981661335286	20.4780438757638	31.5946962654642	7.67926645341144	17.8934363962985	26.2218854506732	23.4419712788349	17.4340103266638	15.1359454733907	18.9723053554871	40.6257967212734	23.6285121643429	21.8903227637476
33.9380369091943	22.6189302809573	22.8684037767032	16.5872155393687	22.7447907833156	18.9255755393406	22.6854565464896	32.5239520379779	19.0465609537473	24.3929640284834	18.7409357779812	19.2094591724307	14.3488023696961	14.8644624548571	32.0157652873845	12.9139221327265	14.9684097447512	21.3708268922111	18.8848753768904	5.13536084810177	18.5263017937849	20.3274700237362	10.4541274407786	24.3929640284834	15.3585329068229	7.53312124409046	38.9249425986437	10.7091061588464	11.3675948870602	14.9344677725409	4.57368075534064	23.2841929362796	25.5017351206872	21.8695539565713	15.6114969782294	22.0247150936792	8.47334539936792	13.7210422660219	11.2582910900693	20.9082548815572	16.4652507192263	26.2875631763268	12.4939571853208	30.8121650886106	5.93342368260407	18.0295821080095	12.9139221327265	8.26213297738954	20.2649239621247	26.0752374097581
16.8787577181365	11.5500920583612	18.5282726769544	28.2335583648829	34.3381115248576	10.9526735036184	20.1164103349791	11.7639826520345	14.503540255933	27.9901656203581	25.8233765532466	21.1751687736622	4.15199387718866	13.2344804835389	16.5431006044236	49.823926526264	25.2658263776651	20.6129961513526	25.6151235165268	18.5747094505809	14.7422061082458	11.7639826520345	18.150144663139	27.8620641758713	5.22843673423758	38.9249425986437	0	14.2028571042856	13.3629705853208	8.6429260300662	14.8887905439812	0	32.0835890510033	18.254455839364	26.8218804466388	22.6142579136198	27.8620641758713	2.64689609670777	25.7902696602296	6.05004822104634	10.5875843868311	10.2792081425545	9.0381817936363	27.8620641758713	34.3381115248576	16.8787577181365	23.3549655591862	23.9074486154251	27.6906053194044	27.9901656203581
12.3128853420552	11.0336245272963	18.2054804700388	14.5643843760311	27.882267386546	15.6943797155507	19.4191791680414	11.9871476345935	16.6260095616793	25.808535532239	21.461745269558	21.2397272150453	32.1273184765391	15.1712337250324	13.2748295094033	33.9121695030135	13.1024291261643	17.7221491301263	20.5545747242374	15.9697197105604	31.4947130494343	18.5426189972618	10.403131697165	26.6161995176006	17.9807214518902	10.7091061588464	14.2028571042856	4.44036109025337	15.9077013815873	7.43080835511789	11.3784252937743	16.5504367909444	15.6309680803364	13.9505597471562	8.09132465335059	22.3886167592711	19.8024524410949	13.6541103525291	21.0063236192756	15.6046975457476	7.58561686251618	17.6752237573193	11.8409629073423	9.58183182633623	15.5812670689522	13.1923771522021	14.2788082117952	16.6394176339065	14.0042157461837	7.67280786093591
17.5044486485529	5.27043035672792	23.5522356566279	41.2264774570718	20.8917960086512	14.1604953550017	28.5042441793035	26.8401545944478	21.8397970261671	11.106270866668	15.3185272563434	18.1171043512522	19.8932910523554	21.8915010910965	24.9110184829718	31.2608859394156	20.862120162048	22.2321988499142	14.8053755988728	16.1040927566687	18.3464347860782	20.1301159458358	11.0428064617156	23.7323472203538	22.6650194353114	11.3675948870602	13.3629705853208	15.9077013815873	9.38102490679727	3.94385945061273	18.8719836992211	0	11.7120674593954	18.3253469300023	28.9873669620036	21.5763572856337	12.7137574394753	15.7014904377519	19.2010336714126	4.14105242314337	13.2858765242516	14.5405886055358	16.4968755068313	13.9851331834228	13.7102411306774	8.40213535130539	14.9199682892665	7.79230294677516	9.66245565400119	22.2125417333361
23.548841936992	7.38577315296566	12.6942976066597	23.0189929934096	21.9577039682763	14.0075008073487	10.1554380853278	25.0751557662414	11.1292472167976	12.8402090734029	14.8616167102358	25.3885952133195	7.96504947868846	34.9093184183143	23.801808012487	17.921361327049	6.92416233090531	15.2780926947409	16.3797388473029	7.12662321777388	5.14199396725457	8.46286507110649	5.80310747733016	10.6899348266608	30.0901869194897	14.9344677725409	8.6429260300662	7.43080835511789	3.94385945061273	4.14507676952154	12.6942976066597	9.23221644120708	9.23221644120708	16.3420842752401	9.47840887963926	13.8035080771446	19.2418826879895	29.1968844953174	22.1336471090477	18.860099301323	17.7720166493236	11.8315783518382	11.1462125326768	10.6899348266608	17.8406344742245	8.83081572637199	25.3885952133195	31.1215038098755	6.24950036020171	14.0075008073487
14.6490354627577	0	14.5786074076483	27.9909262226847	23.1156297634784	16.0867392084395	18.6606174817898	21.1179827468815	15.9765560631762	11.6182005394285	13.2748295094033	20.4100503707076	10.6719217624615	13.3637234570109	36.4465185191207	18.2947230213626	19.4381432101977	8.94498625602019	20.065180087946	21.8252836044325	26.5736641354602	15.1185558301538	4.44300416233091	21.8252836044325	14.3986246001465	4.57368075534064	14.8887905439812	11.3784252937743	18.8719836992211	12.6942976066597	19.4381432101977	7.06841571279917	8.24648499826569	17.8741546760439	15.5505145681582	24.156139135003	22.0980996494879	16.5224217286681	8.97145071239894	17.7720166493236	8.74716444458897	27.1756565268784	13.2748295094033	18.4150830412399	28.3691819824507	38.3128619795201	11.4342018883516	17.5570325769528	14.3543211398383	12.5119082732307
6.55621167563981	8.22506555671176	11.3094651404787	15.0792868539716	6.11322440025874	38.998155656823	15.8332511966701	16.7547631710795	6.19696720026228	10.3995081751528	0	19.7915639958377	8.87016873763033	21.2052471383975	0	0	5.14066597294485	14.0117267227169	14.5928582457789	23.8094002957446	25.7684015859008	6.28303618915482	12.9251030176899	15.8729335304964	16.7547631710795	23.2841929362796	0	16.5504367909444	0	9.23221644120708	7.06841571279917	20.5626638917794	10.2813319458897	0	6.03171474158862	8.78405059454654	0	16.964197710718	17.399177139198	12.9251030176899	16.964197710718	30.7441770809129	13.7920306591203	0	0	9.83431751345971	0	0	0	12.999385218941
25.1321447566193	27.4168851890392	27.3312074228234	12.0634294831772	21.3962854009056	31.1985245254584	31.6665023933403	31.6478859898169	10.3282786671038	8.66625681262733	23.9061864758086	11.3094651404787	19.2186989315324	18.8491085674644	15.3149007110649	8.87016873763033	21.4194415539369	24.020102953229	12.1607152048158	25.1321447566193	15.270163902756	30.3680082475816	8.6167353451266	19.8411669131205	9.30820176171084	25.5017351206872	32.0835890510033	15.6309680803364	11.7120674593954	9.23221644120708	8.24648499826569	10.2813319458897	9.13896172967973	18.1991393065174	25.1321447566193	20.4961180539419	18.2538735600708	22.6189302809573	13.5326933304873	18.310562608394	22.6189302809573	18.3001054053053	15.6309680803364	16.8649918761524	23.4340268676585	6.55621167563981	17.7403374752607	19.4571443277052	12.7593965687452	14.7326365814665
18.2368186839636	20.7990163503056	24.3088503594197	16.7778731892465	34.0092024106348	9.86160257988627	19.4470802875357	18.3596255437883	30.5574589530175	21.6955256757498	32.7838154058171	21.4489856112526	23.551827337846	20.5552778774505	30.3860629492746	11.775913668923	17.5491700455703	24.8023668425104	15.6831292641417	13.0449970969022	22.4445081501715	22.2433924857435	11.4394589926681	12.0415357817559	14.828928323829	21.8695539565713	18.254455839364	13.9505597471562	18.3253469300023	16.3420842752401	17.8741546760439	0	18.1991393065174	7.88928206390902	10.6768283931569	21.6572281900027	10.8373822035803	17.8741546760439	19.7990636411563	20.4276053440501	20.0190532371691	24.4337959066697	18.1357276713031	9.0311518363169	22.415156134282	33.1578521526611	14.2993237408351	15.6831292641417	23.7588763693875	13.1488034398484
26.9241759479608	21.714173069719	19.9046586472425	29.1934993492889	20.6219436435395	27.4547015824034	29.1934993492889	20.4780438757638	14.5422163632822	24.4041791843586	16.9917817720362	27.3689056399584	9.1067065706338	21.7707203954214	13.4771126257371	37.0773053232948	34.6823597641346	16.4404260213212	29.9640022646661	23.2803025113947	19.3167573369864	33.1744310787374	7.58272710371141	31.4284083903828	21.2971656307944	15.6114969782294	26.8218804466388	8.09132465335059	28.9873669620036	9.47840887963926	15.5505145681582	6.03171474158862	25.1321447566193	10.6768283931569	27.4241963584229	32.2081855133373	21.6506813355971	18.2459370933056	16.1619023204105	8.53056799167534	15.7578547624003	33.4965129338708	29.1287687520621	9.60312478595031	29.5880060972523	20.1931319609706	26.3444011507621	25.6834305125709	16.3320276079938	16.7778731892465
17.5044486485529	22.838531545821	25.3639460917531	26.4107121209366	20.8917960086512	18.3253469300023	19.8080340907024	22.6650194353114	25.1488571816469	21.6572281900027	22.977790884515	23.5522356566279	20.8405906262771	26.4207771789095	16.6073456553145	49.7332276308885	17.5681011890931	19.6669451364626	15.5846058935503	22.8847633910555	23.8503652219017	18.1171043512522	5.52140323085782	21.1895957324588	22.0685715554348	22.0247150936792	22.6142579136198	22.3886167592711	21.5763572856337	13.8035080771446	24.156139135003	8.78405059454654	20.4961180539419	21.6572281900027	32.2081855133373	11.7262811334966	20.3420119031604	20.5327182647525	12.3877636589759	22.0856129234313	9.66245565400119	30.0192797017513	31.2262286379307	18.4349482872391	22.1975332591919	23.8060501620319	20.6037657327967	18.7015270722604	21.554708766618	22.7678552766695
29.6064716720998	33.3331604140424	30.1188913741169	19.5554541095715	21.235411074583	35.2214921616359	20.9522722602552	23.9269775811557	24.3964813989273	30.1038394543897	12.7757757684483	36.0117179473137	16.4331547139257	20.4612033791555	29.4641328659839	16.9466907987358	31.5474553918616	26.8856590950178	24.500640949492	22.0550234318476	21.8805374869754	24.7353214183569	2.99318175146503	17.460226883546	21.3402773021118	8.47334539936792	27.8620641758713	19.8024524410949	12.7137574394753	19.2418826879895	22.0980996494879	0	18.2538735600708	10.8373822035803	21.6506813355971	20.3420119031604	6.61650702955428	21.6070307683882	14.7740381322312	14.9659087573252	11.1308946382606	14.7479586297913	21.0800300179397	18.6089260206214	24.7746462536802	18.9785074821152	13.8654742898748	15.2072943824433	26.5932686380162	21.0726876180728
18.9310612134099	18.0951442247659	19.4381432101977	18.2459370933056	19.3330721658183	23.5938841723779	14.9284939854318	31.4849924589869	23.0062407309737	22.1639517982944	25.791097332555	34.211132049948	10.9768338128175	34.9886577783559	34.9886577783559	10.9768338128175	28.9805044224766	11.5596745462415	35.1140651539055	10.9126418022163	19.6841956558964	12.094844664123	3.55440332986472	17.460226883546	19.1981661335286	13.7210422660219	2.64689609670777	13.6541103525291	15.7014904377519	29.1968844953174	16.5224217286681	16.964197710718	22.6189302809573	17.8741546760439	18.2459370933056	20.5327182647525	21.6070307683882	7.77525728407908	14.3543211398383	10.6632099895942	19.4381432101977	19.3249113080024	28.8253440775615	34.3748216769812	24.3764822960317	9.01479105400474	10.9768338128175	21.0684390923433	12.4404116545265	22.1639517982944
12.9443153595965	17.399177139198	22.328943995304	30.6225517649884	14.6560636262613	12.0994277807066	17.8631551962432	30.7170658136458	17.4786254366372	27.1320501749179	14.0042157461837	38.2781897062355	33.7748732702078	26.9143521371968	26.9143521371968	20.6402003317937	18.8491085674644	20.8892775682996	11.3188195367901	15.6694343826695	26.6493725802905	13.2910380924429	12.7593965687452	14.5501890696217	20.4780438757638	11.2582910900693	25.7902696602296	21.0063236192756	19.2010336714126	22.1336471090477	8.97145071239894	17.399177139198	13.5326933304873	19.7990636411563	16.1619023204105	12.3877636589759	14.7740381322312	14.3543211398383	3.27164014583209	19.1390948531177	19.1390948531177	20.4398100373102	13.2262037602846	23.5041515740043	13.7939422364813	22.1902549021655	22.5165821801385	18.5217046965656	26.50028518124	18.332466334404
29.8775932075586	16.8026339229969	14.2176133194589	18.9568177592785	14.4097432291813	15.9335321683591	19.1937779812695	28.0841744581904	11.6857095776375	36.7696896192903	19.0724081114693	27.5466258064516	11.1510692701638	26.6580249739854	6.66450624349636	22.9990803697129	27.4658439125911	20.7602318381479	21.7850526669128	12.4715906311043	21.5963746624692	15.7973481327321	20.3108761706556	24.9431812622086	31.5946962654642	20.9082548815572	6.05004822104634	15.6046975457476	4.14105242314337	18.860099301323	17.7720166493236	12.9251030176899	18.310562608394	20.4276053440501	8.53056799167534	22.0856129234313	14.9659087573252	10.6632099895942	19.1390948531177	15.2331571279917	19.549218314256	25.5364899427174	18.2054804700388	14.9659087573252	19.2129909722418	19.5749748601246	24.0444931137908	27.5179612634688	4.3746502521412	11.4394589926681
25.2414149512133	2.26189302809573	24.1032975806452	12.4404116545265	15.970798745676	15.0142899278769	12.4404116545265	19.1981661335286	12.781244850541	28.5986474816702	15.1712337250324	28.7684519510926	17.0750748199384	32.0729362968262	24.2976790127471	27.4420845320438	24.7394549947971	15.4128993949886	15.0488850659595	33.8291895868704	25.1957704395474	26.7814417562724	0	37.1029821275353	7.67926645341144	16.4652507192263	10.5875843868311	7.58561686251618	13.2858765242516	17.7720166493236	8.74716444458897	16.964197710718	22.6189302809573	20.0190532371691	15.7578547624003	9.66245565400119	11.1308946382606	19.4381432101977	19.1390948531177	19.549218314256	10.8853601977107	21.7405252215027	22.7568505875485	17.1874108384906	16.8113671007115	27.9458522674147	19.2094591724307	11.0358490483703	16.2682306251501	12.1544251797098
28.7072957836267	14.0544809512745	35.6303052241294	23.8340572798696	22.1975332591919	23.3231688200029	28.0211213966035	19.6827800359284	31.1051654615107	24.4337959066697	24.745313260247	24.7600426133781	17.998691904512	26.4207771789095	10.5683108715638	39.7865821047108	19.2151106755706	17.101691423011	28.8315209030681	23.7323472203538	25.6850087005095	17.446100486391	8.28210484628674	27.9702663668456	17.8934363962985	26.2875631763268	10.2792081425545	17.6752237573193	14.5405886055358	11.8315783518382	27.1756565268784	30.7441770809129	18.3001054053053	24.4337959066697	33.4965129338708	30.0192797017513	14.7479586297913	19.3249113080024	20.4398100373102	25.5364899427174	21.7405252215027	10.7881786428169	20.0319202582952	12.0780695675015	28.7262195118954	21.7055163242056	28.4189872176506	24.156139135003	23.0412404056952	34.4294396866709
28.1437379246977	24.2739739600518	21.9982889012969	17.8009142373713	18.0414671324709	30.3424674500647	28.5219194030608	24.723491996349	34.0833196014426	32.7838154058171	28.122286904938	40.9623310575874	19.0384109490602	9.48202107814522	30.3424674500647	10.7091061588464	23.4464521205046	18.7962187743764	25.4485210871511	18.0990156719684	13.8269471924346	21.9140042694912	6.93542113144336	8.5171838456322	26.2218854506732	12.4939571853208	9.0381817936363	11.8409629073423	16.4968755068313	11.1462125326768	13.2748295094033	13.7920306591203	15.6309680803364	18.1357276713031	29.1287687520621	31.2262286379307	21.0800300179397	28.8253440775615	13.2262037602846	18.2054804700388	22.7568505875485	20.0319202582952	9.62078236221564	21.5591216092565	11.4809336297542	31.6617051652849	18.7409357779812	23.4909425419856	36.4109609400777	25.808535532239
12.3360298633749	10.7142301330851	15.5505145681582	15.7142041951914	21.235411074583	18.0623036726338	11.7856531463936	12.9335013952193	17.9385892639171	26.340859522591	22.3576075947845	11.4582738923271	23.109123816458	22.507323717071	9.20754152061997	11.554561908229	20.8332252587765	15.6446723182215	29.5697390769731	13.7843896449047	38.9539871927213	30.0097649560947	14.9659087573252	13.7843896449047	23.4419712788349	30.8121650886106	27.8620641758713	9.58183182633623	13.9851331834228	10.6899348266608	18.4150830412399	0	16.8649918761524	9.0311518363169	9.60312478595031	18.4349482872391	18.6089260206214	34.3748216769812	23.5041515740043	14.9659087573252	17.1874108384906	12.0780695675015	21.5591216092565	12.0613409392917	18.5809846902601	19.927432856221	16.3689627033244	25.3454906374055	12.0878493809165	19.5674956453533
27.2880161634738	33.0114117613972	24.3764822960317	21.5185498889108	18.1744509196881	15.0722601592586	36.3125529375369	36.5284025892004	15.6599036006628	21.6422197158585	18.0414671324709	11.7679569704981	11.8668473652081	28.3691819824507	27.3184715386562	35.6005420956244	17.5755201507439	26.1840761922587	14.0998562780161	38.9315869700688	16.1729607551149	23.3491209732105	3.84259819444835	20.0556660148839	17.4340103266638	5.93342368260407	34.3381115248576	15.5812670689522	13.7102411306774	17.8406344742245	28.3691819824507	0	23.4340268676585	22.415156134282	29.5880060972523	22.1975332591919	24.7746462536802	24.3764822960317	13.7939422364813	19.2129909722418	16.8113671007115	28.7262195118954	11.4809336297542	18.5809846902601	9.08722545984407	11.6948640700602	11.8668473652081	18.4382735943288	19.6563676869858	22.415156134282
22.9942496449976	18.3573926917915	13.5221865810071	16.3468211112619	12.6694360758985	12.4341945572479	27.4049648041744	15.1359454733907	22.7222130676284	38.9604762793768	20.2283116333765	36.0591642160189	25.4535276818957	28.1712220437648	20.2832798715107	14.8478911477725	20.4881614863744	15.3171671006098	24.4271757592386	15.1828059856922	22.8222558329234	32.0525904142391	4.12104733897359	21.5089751463973	15.1359454733907	18.0295821080095	16.8787577181365	13.1923771522021	8.40213535130539	8.83081572637199	38.3128619795201	9.83431751345971	6.55621167563981	33.1578521526611	20.1931319609706	23.8060501620319	18.9785074821152	9.01479105400474	22.1902549021655	19.5749748601246	27.9458522674147	21.7055163242056	31.6617051652849	19.927432856221	11.6948640700602	13.5875111538622	11.6662001875355	23.2639769135606	21.0807421570572	9.94735564579833
22.2718367216588	10.6442024851564	31.1010291363163	10.7329041725327	36.5894460427251	18.9255755393406	21.2218787047806	21.6826346919852	41.1004736370337	14.2993237408351	16.9560847515068	31.1010291363163	8.60928142181767	14.8644624548571	12.5776220771868	27.9801646209074	14.9684097447512	21.3708268922111	16.5242659547791	25.6768042405088	14.8210414350279	16.2619760189889	4.18165097631144	23.109123816458	18.9723053554871	12.9139221327265	23.3549655591862	14.2788082117952	14.9199682892665	25.3885952133195	11.4342018883516	0	17.7403374752607	14.2993237408351	26.3444011507621	20.6037657327967	13.8654742898748	10.9768338128175	22.5165821801385	24.0444931137908	19.2094591724307	28.4189872176506	18.7409357779812	16.3689627033244	11.8668473652081	11.6662001875355	15.0662424881809	10.6227423995008	16.8874366351039	8.41136690637359
10.4687896111023	10.2150007720452	23.0749571011379	23.5431446365233	40.1303601758921	22.140888372906	29.6964665301601	18.8265887244926	17.5913907620349	40.5916286836609	18.5969961790719	34.1108061495082	25.1798338358538	22.5733275989393	7.52444253297976	23.606094221113	13.6808046054177	16.3362528149649	29.7741381950167	16.8969937582703	38.6064224476936	13.3767867252974	0	9.85657969232436	40.6257967212734	8.26213297738954	23.9074486154251	16.6394176339065	7.79230294677516	31.1215038098755	17.5570325769528	0	19.4571443277052	15.6831292641417	25.6834305125709	18.7015270722604	15.2072943824433	21.0684390923433	18.5217046965656	27.5179612634688	11.0358490483703	24.156139135003	23.4909425419856	25.3454906374055	18.4382735943288	23.2639769135606	10.6227423995008	23.3014994569696	20.9912653227743	14.760592248604
21.0807421570572	8.35160502681502	22.0099590810854	18.373531058993	22.7600046901941	38.2781897062355	32.1536793532378	15.1222477851795	12.5846103143788	23.7588763693875	17.7386732784994	20.0960495957736	10.5077383507313	32.2972225646362	11.9619342831986	9.00663287205541	14.7893005683183	14.2272917492203	24.6956062620874	26.8618875131477	30.0411109086911	19.1390948531177	0	24.1756987618329	23.6285121643429	20.2649239621247	27.6906053194044	14.0042157461837	9.66245565400119	6.24950036020171	14.3543211398383	0	12.7593965687452	23.7588763693875	16.3320276079938	21.554708766618	26.5932686380162	12.4404116545265	26.50028518124	4.3746502521412	16.2682306251501	23.0412404056952	36.4109609400777	12.0878493809165	19.6563676869858	21.0807421570572	16.8874366351039	20.9912653227743	9.42232361999643	15.839250912925
23.2104965068628	6.23970490509168	17.8741546760439	33.555746378493	30.1445203185172	22.6816859337384	29.1706204313036	19.0657649877801	16.4540163593171	17.7508846437953	13.9505597471562	17.8741546760439	17.9442494002637	25.0238165464614	21.4489856112526	18.5050071940219	22.0989548721997	7.59256127831952	9.22537015537748	31.107300769536	17.3763934065844	17.4769512387985	9.80525056514407	10.0346131514632	21.8903227637476	26.0752374097581	27.9901656203581	7.67280786093591	22.2125417333361	14.0075008073487	12.5119082732307	12.999385218941	14.7326365814665	13.1488034398484	16.7778731892465	22.7678552766695	21.0726876180728	22.1639517982944	18.332466334404	11.4394589926681	12.1544251797098	34.4294396866709	25.808535532239	19.5674956453533	22.415156134282	9.94735564579833	8.41136690637359	14.760592248604	15.839250912925	11.8339230958635
30.1253776994589	17.1789343906005	25.9831382657833	27.7153474835022	15.3217522943194	21.7204917582305	30.2349245274569	16.3305919515585	27.6118032214218	23.8925409340536	26.8857306519561	29.1326095707267	19.7613885800372	38.384181528998	18.6999858731016	33.3473432288128	22.1894569211923	10.5911424414027	18.2872527383812	11.0507765085734	19.1360281819347	29.7450067689101	7.1987915541564	16.5761647628601	29.550594959963	30.568397959745	13.4020055529508	12.2906197266085	14.6771478288626	17.996978885391	9.84209782794821	0	11.452622927067	15.2043442307614	7.55873113186422	19.5695304384834	23.8696772585186	20.4715634821323	29.0720428148624	8.9984894426955	20.4715634821323	27.5196521791173	11.5224559936955	12.4321235721451	18.7265861375015	23.7351460662403	14.8210414350279	18.2872527383812	18.4122937827462	18.8244261904665
22.07703931593	24.9269843912591	24.7538803329865	25.0500806104752	17.8406344742245	19.2603136101044	21.8341918834547	20.0601246129932	29.2142739440936	25.096772279833	21.0539570061674	15.2331571279917	28.8733043602457	35.7027120187305	17.4546592091571	26.8820419905735	30.004703433923	13.9300256922638	43.4063079453526	16.0349022399912	23.1389728526456	9.87334258295757	2.90155373866508	25.8340091644303	21.9407612954613	23.8951484360654	23.7680465826821	12.3846805918632	16.2684202337775	20.7253838476077	15.8678720083247	4.61610822060354	10.7709191814083	18.6766677431316	21.6649345820326	19.7192972530637	23.5178566186538	27.2927398543184	11.7178131753782	13.0569918239929	11.4248678459938	20.7052621157168	15.4808507398289	15.3667813133249	18.5268127232331	16.925730142213	11.9475742180327	18.8366996743983	28.9039391659329	14.0075008073487
16.5517475089923	14.832085430136	36.7094114395865	15.2276077082729	14.3310014629016	9.8454360182799	12.2364704798622	18.1281044146106	12.2923447742908	13.1272480243732	11.9380199803533	14.2758822265059	6.39815449927434	10.1970587332185	17.8448527831323	4.79861587445575	11.124064072602	10.8287349379311	11.8417456256731	21.4674920699336	16.5218166816704	11.3300652591316	6.99226884563552	14.3116613799557	12.0854029430737	7.19792381168363	6.94267828644662	8.953514985265	10.2960593034439	4.99447774688252	11.4716910748708	0	11.124064072602	15.9402297438817	15.2276077082729	17.4241003596743	15.4565942903522	9.17735285989663	18.8253391997879	2.33075628187851	14.2758822265059	11.8800684270506	20.8915349656183	7.51362222447677	17.6381556466482	16.5517475089923	11.9965396861394	5.26299805585469	5.02009045327679	15.9402297438817
27.0443731620142	26.3887519944502	19.8701019482021	7.37209579527498	15.8774022617831	22.6405959229889	33.1744310787374	14.5052810786661	9.46758877817849	19.860171862271	16.0140800430897	22.4618543762285	32.5239520379779	25.9175242802636	10.7989684501098	8.13098800949447	15.707590472887	22.0184277071266	23.4093767692704	31.525409650847	26.2455942078619	5.75944984005858	0	23.0377993602343	8.53251828156827	10.1637350118681	2.94099566300864	16.8569263611471	8.05204637833433	15.5152526303619	20.5180400552087	12.5660723783096	19.8962812656569	30.1874612306519	20.2732634370062	34.8922009727821	13.8226796161406	5.18350485605272	8.86069206162859	7.89867406636605	19.8701019482021	14.7620850269463	18.5426189972618	16.3689627033244	17.74533193964	13.0213648557846	23.3765905272966	23.4093767692704	19.1390948531177	11.9161031173626
21.4212856728825	20.6033820380998	16.6282730035751	16.4229856825433	13.9817310540571	22.9355489704484	33.9955803628646	29.1964189911881	24.9719371337302	27.7491827049869	16.8235463089468	30.1772361916733	17.3890436638694	25.4043059776841	13.0870667157767	8.69452183193468	22.9548549881003	20.0563895946104	31.7864239016967	25.9310300250683	21.2043612610052	23.265896383603	16.8922138449017	21.6091916875569	22.5055729723741	18.8381306358585	17.8206865916959	20.4285919465782	13.8718422755463	17.0933116287695	13.8568941696459	8.95799219047815	21.6484811269889	22.0860841937651	18.3937439644485	21.5252724965373	20.7448240200547	19.7075828190519	17.0546389780257	8.44610692245083	21.5551687083381	14.3501816643582	22.231114765394	12.3172392619075	21.3054949395156	13.5668142594923	18.8381306358585	23.0451573287301	12.1277432732627	17.5556053847876
16.0262952071195	5.02642895132385	25.9175242802636	14.74419159055	13.0755077449979	15.4909340525714	18.6606174817898	21.3312957039207	17.9884186785391	17.4769512387985	20.2283116333765	40.604121372413	16.2619760189889	23.7577305902416	20.5180400552087	8.13098800949447	32.9859399930628	20.1835587315327	4.45892890843245	23.0377993602343	12.2479439636689	26.87743258694	7.89867406636605	30.3128938950452	13.6520292505092	28.4584580332306	11.7639826520345	5.89992422640147	11.4070657026403	19.7466851659151	17.2783495201757	12.5660723783096	8.37738158553976	15.8881374898168	20.2732634370062	26.1691507295866	9.45762289525409	20.7340194242109	11.5188996801172	29.6200277488727	19.8701019482021	20.1301159458358	24.4425432236632	15.459575886473	16.8113671007115	16.0262952071195	17.2783495201757	15.6062511795136	17.0125287583269	5.56084812143587
13.5221865810071	9.42455428373222	12.9587621401318	24.8808233090531	8.40568355035577	10.7244928056263	34.211132049948	11.5188996801172	24.1423513843551	17.8741546760439	8.84988633960221	16.8463907821714	4.06549400474723	6.4793810700659	8.09922633758238	0	15.3149007110649	15.596386292548	13.3767867252974	25.4628308718379	14.435076814324	28.7972492002929	5.92400554977454	20.0065099707298	6.3993887111762	0	4.41149349451296	8.84988633960221	19.123610148544	12.6942976066597	24.2976790127471	9.42455428373222	9.42455428373222	11.9161031173626	13.8226796161406	10.0650579729179	16.3689627033244	20.7340194242109	18.60745332942	5.92400554977454	20.7340194242109	15.0975869593769	11.3784252937743	2.72816045055406	15.4104198423189	24.0394428106793	27.4420845320438	10.032590043973	9.56954742655887	14.2993237408351
4.65279538271212	17.5114298949347	16.0521440703568	8.5611435041903	15.1844606070943	27.6761104661324	3.21042881407136	19.8174618152553	8.79569538101744	14.760592248604	7.83031418066186	20.065180087946	15.7373961474086	10.032590043973	15.0488850659595	0	0	11.3643497843234	5.17811099043768	16.8969937582703	4.06383394186249	20.065180087946	0	25.3454906374055	7.92698472610213	21.2454847990017	20.4920988132215	23.4909425419856	0	29.4835299251452	5.01629502198651	0	17.0250012867421	27.6761104661324	23.5431446365233	10.9092241254852	21.9660918857514	20.065180087946	8.23186875402914	9.17265375448961	14.0456260615622	15.5846058935503	7.83031418066186	23.2333664176217	8.67683463262531	18.6111815308485	4.72121884422259	10.3562219808754	19.7564850096699	7.38029612430199
23.6453535842747	19.2817110591767	30.5911761996554	15.2276077082729	9.92146255123959	11.2519268780342	28.5517644530117	17.1209875026878	15.6448024400064	9.37660573169515	18.9018649688928	31.6108820729773	11.1967703737301	15.2955880998277	6.37316170826155	4.79861587445575	26.8831548421214	15.1602289131036	13.1574951396367	17.1739936559469	18.5870437668792	2.26601305182633	16.3152939731496	18.6051597939425	17.1209875026878	13.1961936547533	6.94267828644662	11.9380199803533	19.8001140450844	6.65930366251002	20.3941174664369	18.5401067876699	17.304099668492	17.8155508902208	17.4029802380262	19.8001140450844	9.44569651077079	14.2758822265059	13.596078310958	25.6383191006636	13.256176353184	17.4241003596743	13.9276899770789	12.8804952419602	17.6381556466482	21.2808182258472	14.3958476233673	7.89449708378204	13.8052487465112	16.8778903170513
37.5616293916864	17.9066531390912	27.8613386012834	26.9542252514742	21.7146825050857	14.2993237408351	15.5505145681582	31.996943555881	17.0416598007213	25.0238165464614	21.4925811104625	22.0298956382241	12.1964820142417	11.3389168726153	25.9175242802636	18.2947230213626	23.5613857093306	26.1468829022128	22.5733275989393	19.0971231538785	25.5894543526653	26.6374555102709	11.8480110995491	18.1877363370271	17.2783495201757	19.8192832731428	11.0287337362824	12.6426947708603	14.0910811620851	23.2728789455428	6.4793810700659	9.42455428373222	16.4929699965314	24.4280113905933	24.189689328246	19.6268630471899	19.0971231538785	13.6067002471384	13.2910380924429	11.1075104058273	20.0860813172043	22.1431275404194	16.4355032021184	6.82040112638516	15.4104198423189	20.2832798715107	17.5324428954724	12.5407375549663	7.97462285546573	22.6405959229889
16.7417548145802	29.0814817898023	28.8795270551509	28.4352266389178	21.614614843772	9.19242240482256	30.2124283038502	23.0377993602343	6.08630707168617	25.5345066800627	16.2548932768204	17.7720166493236	17.423545734631	19.4381432101977	0	15.6811911611679	21.2052471383975	7.07735176300498	24.364861535363	14.0305394599923	6.74886708202163	2.46833564573939	0	6.23579531555215	13.1644567772768	18.2947230213626	13.2344804835389	14.0875741732443	4.31359627410767	18.1347108666568	5.55375520291363	0	10.7709191814083	2.04276053440501	7.10880665972945	6.90175403857228	22.4488631359877	12.21826144641	9.11385469196083	8.88600832466181	12.21826144641	28.4697354091107	23.8405101393366	16.3689627033244	16.8113671007115	16.7417548145802	11.7608933708759	24.364861535363	19.1390948531177	13.2779434736326
31.0041411950817	9.30124235852451	20.3464676592724	13.641822125836	13.8261710734824	12.8292998048614	13.9518635377868	18.9469751747722	28.6682127488769	29.9350328780099	24.9545526692121	24.4157611911268	19.1496166204916	19.6198081000126	15.986510303714	6.83914879303273	19.5537481400799	14.816138270216	19.5026049452933	21.2133597650559	31.2003699368227	25.8367843292348	0	18.7656644075495	11.4830152574377	4.10348927581964	9.8949386792814	18.1487655776088	21.6727977286008	18.0330208991802	12.3532125074154	4.22783743569296	10.5695935892324	29.400478719474	9.30124235852451	18.5121813931799	25.4560317180671	15.1145188326023	14.9058371130201	19.2668591712293	18.0211570696412	14.9000484384131	14.7458720318072	6.11923839376613	23.2531058963113	22.9161043615821	16.4139571032786	21.0028053257005	18.602484717049	13.8984081219332
15.9553823964686	10.4087112797326	13.7615173169541	25.8349551763619	22.0184277071266	31.12950124111	25.9817446944094	19.5719357396681	25.9395175727793	28.8517328576142	31.1480196832523	27.5230346339083	16.4058873111924	18.5780483778881	23.394579438822	14.2472179281407	11.5096326650889	15.9779740883574	27.7006025992883	14.6789518047511	20.6248563332578	18.9603127478035	6.29097934489332	30.1304800202785	33.7072226627617	17.4852220027182	1.87390874103205	15.5740098416261	22.6597411354895	18.87293803468	8.25691039017248	12.0100514766145	19.3495273789901	18.2221470679669	14.6789518047511	35.0584674171725	21.7866547838937	15.9633600876668	22.0184277071266	21.3893297726373	17.6147421657013	16.2466068518604	13.962905375251	15.0652400101393	16.6625939405282	8.93501414202239	26.551633411535	14.2054372304043	8.12988099955444	13.6666103009751
19.8586701479525	23.6023620323033	26.1428940566137	25.0010205231065	27.2880161634738	29.842066937395	18.0295821080095	17.8069946745773	15.806756916611	26.5262817221289	23.7462788739637	27.9458522674147	16.9690184545972	18.0295821080095	15.7758843445083	16.9690184545972	14.7514762701896	13.4025212130336	17.4479826851705	15.1828059856922	9.12890233316935	23.0377993602343	8.24209467794719	16.4480398178332	28.4911914793236	19.0901457614218	12.2754601586447	15.8308525826425	14.7037368647844	20.605236694868	2.25369776350118	0	32.781058378199	18.2368186839636	25.0010205231065	16.8042707026108	29.6064716720998	12.6207074756066	39.7575400330465	9.27235651269059	14.4236656864076	24.506228107974	21.9872952536701	10.4381791151634	24.3643001459587	24.0394428106793	10.6056365341232	20.9375792222045	8.8761019608662	15.749979772514
15.453927521151	19.3876545265349	16.8834158168574	23.6960221990982	16.3310423264055	18.3848448096451	16.3502553173777	17.552609036369	5.84285478881873	13.0736674201921	13.8708422628867	13.3290124869927	16.7266039052458	18.8827676899063	13.3290124869927	20.9082548815572	22.6189302809573	12.5819586897866	12.6123989124232	16.2130678204356	9.89833838696506	17.7720166493236	8.12435046826223	22.4488631359877	13.1644567772768	8.36330195262288	12.1000964420927	6.93542113144336	22.0856129234313	8.70466121599524	13.3290124869927	25.8502060353798	16.1563787721124	9.80525056514407	11.3740906555671	14.4936834810018	10.4761361301276	10.6632099895942	14.5821675071373	6.09326285119667	25.7694241415193	20.7052621157168	17.3385528286084	16.8366473519908	17.2916918750176	6.18157100846039	15.6811911611679	6.87949031586721	9.8429630673177	4.08552106881003
12.6523383214102	15.8729335304964	26.190340325319	11.6401512556973	29.4936264924764	9.0311518363169	19.2062495719006	19.4002520928289	19.1344952148449	28.096916824097	8.5171838456322	28.3728686857623	25.6768042405088	17.7330429286014	20.4612033791555	51.3536084810177	21.8252836044325	17.7692574478566	26.7535734505947	13.7843896449047	6.63046590514406	23.0377993602343	0	19.9107850426402	17.244668526959	5.13536084810177	7.42988378023235	12.7757757684483	7.62825446368515	3.56331160888694	5.45632090110813	0	2.6454889217494	21.0726876180728	13.9681815068368	11.8661736101769	23.8929420511682	20.7340194242109	6.71547187828693	7.48295437866258	13.0951701626595	24.5799310496522	15.9697197105604	26.4200801527341	22.415156134282	22.7742089785383	23.109123816458	11.2646625055136	8.05856625394432	21.0726876180728
19.5749748601246	10.3400824141519	31.1010291363163	10.4262497676032	14.4097432291813	12.2565632064301	22.0373006451613	19.3078699400059	23.3714191552749	16.3420842752401	17.3385528286084	29.323827471384	8.36330195262288	12.21826144641	23.3257718522373	27.1807313460244	9.69382726326743	12.5819586897866	18.3453075089792	9.97727250488344	15.2974320525824	13.8226796161406	8.12435046826223	34.920453767092	16.6749785845506	7.31788920854502	15.1251205526158	14.7377699043172	12.4231572694301	11.6062149546603	23.3257718522373	0	16.1563787721124	19.6105011302881	9.47840887963926	13.8035080771446	18.7073859466564	18.6606174817898	11.8480110995491	12.1865257023933	20.4378191467222	11.0428064617156	6.93542113144336	13.0951701626595	15.3703927777934	15.453927521151	7.31788920854502	13.7589806317344	10.936625630353	32.6841685504802
25.9175242802636	12.7231482830385	13.6067002471384	15.5505145681582	19.9634984320949	5.36224640281316	11.6628859261186	34.5566990403515	17.0416598007213	33.0671861506812	13.2748295094033	20.4100503707076	6.09824100712085	21.8679111114724	19.4381432101977	16.0078826436922	17.6710392819979	6.88075865847707	21.3192538434427	13.6408022527703	12.7947271763327	20.5180400552087	0	13.6408022527703	14.3986246001465	16.0078826436922	11.5801704230965	8.5338189703307	12.0780695675015	15.8678720083247	2.42976790127471	7.06841571279917	22.383316423864	14.2993237408351	12.4404116545265	20.3817423951588	15.5505145681582	20.4100503707076	8.97145071239894	9.99675936524454	5.83144296305931	6.79391413171959	9.48202107814522	9.20754152061997	18.9127879883005	32.6786175707672	11.4342018883516	11.2866637994696	11.9619342831986	12.5119082732307
15.3694798297786	17.7985025161632	17.3349998464714	15.2276077082729	13.2286167349861	14.0649085975427	10.6049410825472	10.0711691192281	22.3497177714377	24.3791749024074	22.8812049623439	24.4729409597243	9.5972317489115	2.54926468330462	22.9433821497416	9.5972317489115	11.124064072602	13.7163975880461	9.21024659774572	12.8804952419602	11.3587489686484	15.8620913627843	0	25.7609904839204	13.0925198549966	13.1961936547533	13.8853565728932	5.96900999017667	14.2560821124608	3.32965183125501	8.92242639156616	29.6641708602719	13.596078310958	13.1272480243732	20.6660390326561	19.008109483281	12.0217955591628	15.2955880998277	11.504373955426	9.32302512751403	9.17735285989663	7.12804105623039	11.9380199803533	28.9811142944104	17.6381556466482	16.5517475089923	21.5937714350509	13.1574951396367	8.78515829323437	16.8778903170513
11.1732621514425	24.2118126951093	14.8934505723205	12.148383211932	12.3125505526338	24.1678711112706	21.0260478668054	15.5748502717077	27.8427117870939	16.9175097778894	19.6585000380701	14.8934505723205	23.3622754075616	22.9972398543184	25.1874531737773	16.4910179347493	21.503912591051	13.6452228044165	20.3477882581988	7.37756065501944	21.2922003714485	24.3357035495433	4.00496149843913	12.2959344250324	16.440119731247	26.7979041439677	16.4032997542454	5.98302175071699	17.6918202115515	5.72137356919875	18.6168132154006	6.3715296566077	13.80498092265	12.8895312593443	14.9518562608394	19.0527294585939	11.0663409825292	34.1673277835588	22.4637263534246	7.00868262226847	19.2738772112383	6.1240916116909	11.966043501434	7.37756065501944	13.2596698259133	11.1732621514425	8.24550896737467	16.9564902151657	4.31303545985752	27.3902539261067
39.7386707686739	12.9251030176899	11.4248678459938	17.6027593479015	16.4682779762072	31.5168768165345	8.12435046826223	20.0601246129932	16.6938708251964	24.5131264128602	26.0078292429126	26.6580249739854	19.9126236967211	3.17357440166493	12.6942976066597	5.97378710901634	13.8483246618106	21.5690720396342	13.1037910778423	17.8165580444347	2.57099698362729	22.5676401896173	5.80310747733016	16.0349022399912	25.0751557662414	8.96068066352452	4.3214630150331	16.1000847694221	9.85964862653183	14.5077686933254	23.801808012487	18.4644328824142	9.23221644120708	25.6804181468059	23.0189929934096	14.7894729397977	10.6899348266608	20.3108761706556	22.1336471090477	14.5077686933254	17.7720166493236	29.5789458795955	12.3846805918632	26.7248370666521	17.8406344742245	10.302618347434	17.921361327049	14.7417649625726	9.37425054030257	11.6729173394572
32.6573562711115	3.4141781556162	14.0834848919168	10.0149225898075	17.7629539177329	22.6630791364179	25.3502728054503	9.27307647204401	10.2893040306242	10.7919424459133	21.7549766623106	18.7779798558891	3.68195683448806	14.6702967624134	14.6702967624134	11.0458705034642	20.2716827989712	21.6029856749167	19.6865917843999	23.0606770160042	27.3350339674335	18.2563693043366	0	13.177529723431	17.3870183850825	20.7110071939953	13.983602020343	18.3199803472089	16.4079435633983	11.4967223607484	11.7362374099307	0	11.380593852054	6.47516546754797	8.76305726608158	21.877258084531	16.8013503973745	36.3823359707851	6.01858328714395	21.4605484067304	15.2571086329099	20.0541532441534	9.15999017360444	4.94157364628661	16.4941714950377	20.4108476694447	28.9954100715935	9.08611928510764	5.77783995565819	16.1879136688699
16.4229856825433	10.7495906285738	19.0917208559566	11.1676302641294	10.6527474697578	31.4301967372811	23.6490993828623	9.12388093474627	26.9966887932218	9.06095761795491	16.8235463089468	12.3172392619075	18.3551016451954	16.9362039851228	7.69827453869216	15.9399566918802	19.595607916671	8.72016938896103	10.3305877680514	36.3034420350957	15.5914421036803	17.1072767526493	0	5.18620600501367	19.4642793274587	11.5926957759129	10.4827568186446	12.6176597317101	9.5667877762388	8.04391135471508	4.6189647232153	8.95799219047815	17.9159843809563	9.06095761795491	12.4814691187329	21.0469331077254	15.0399974145396	21.5551687083381	18.3179455689906	22.5229517932022	12.9331012250028	15.3068604419821	18.6260691277625	13.6137907631609	23.3028850900952	18.5651142498315	14.4908697198911	15.0985513533059	15.1596790915784	5.66309851122182
19.3488198232297	6.62017471637776	13.6541103525291	9.70958958402071	3.28026675135835	14.648087734514	16.9917817720362	8.9903607259451	11.6382066931755	2.79011194943124	5.92048145367117	15.1712337250324	16.6586095804277	9.48202107814522	3.79280843125809	0	9.65442146138423	9.66662679825071	11.7454712709928	4.2585919228161	13.8269471924346	6.74277054445883	0	17.0343676912644	5.99357381729673	24.9879143706415	5.16467531064931	11.8409629073423	10.6051342543916	4.95387223674526	0	11.0336245272963	11.0336245272963	13.9505597471562	3.23652986134024	4.7133930019518	15.330930922138	6.06849349001294	20.2283116333765	15.6046975457476	10.6198636075227	5.89174125243975	0	0	21.3217338838293	7.03593448117443	7.13940410589758	17.6182069064892	9.33614383078914	15.3456157218718
19.2315542485434	20.5078301214013	25.7101840860215	19.462332899526	17.9321249074256	10.2955130934013	7.29837483732223	14.74419159055	19.995547499513	20.5910261868025	25.0831064253868	30.6863487478321	10.4076646521529	20.7340194242109	13.4771126257371	31.2229939564588	18.8491085674644	19.9633744544615	8.5611435041903	15.1321966324065	20.9964753662895	16.5872155393687	3.79136355185571	8.14810587898814	25.3927744059472	9.75718561139336	16.9401350189298	18.6100467027064	16.7482564669354	17.6027593479015	18.6606174817898	6.03171474158862	10.0528579026477	22.116287385825	9.73116644976298	17.3924201772021	16.0634087328623	21.5633802011793	21.2656609479086	10.4262497676032	17.4165763163371	20.6132387285359	14.5643843760311	17.460226883546	17.9321249074256	15.3852433988347	10.7329041725327	9.63128644221409	2.04150345099923	21.3536567863137
25.5903746049167	20.4300015440905	25.0814751099325	21.4028587604758	11.9306476198598	11.070444186453	23.2756089020174	17.8357156337298	21.9892384525436	26.7535734505947	17.6182069064892	13.0423670571649	9.44243768844519	26.3355488654292	17.5570325769528	23.606094221113	19.1531264475848	23.438971430167	18.1233884665319	18.3050765714595	18.2872527383812	11.1473222710811	4.58632687724481	11.2646625055136	32.6988119951713	12.9833518216121	15.3690741099161	13.7030498161583	14.8053755988728	29.4835299251452	10.032590043973	0	4.86428608192631	11.070444186453	16.0521440703568	6.23384235742012	10.9830459428757	21.0684390923433	17.4927211023119	20.6384709476016	16.0521440703568	16.3638361882278	31.3212567226475	16.8969937582703	18.4382735943288	16.2847838394924	14.1636565326678	29.7741381950167	27.1651668882962	8.30283313983974
23.3897281401204	19.562318080828	29.4198924262452	19.7253373981682	10.9046705518129	20.869283297435	30.2604607812808	19.9245832304729	14.7387328006238	26.2798382263996	27.0622006987064	28.5793240712096	17.1410017497451	26.2677610948618	19.9634984320949	31.6449263072217	22.1604384509379	20.2331497849272	19.5228779234069	18.8759209551849	22.9826284414791	25.2170506510673	7.6851963888967	15.3366857760877	14.9434374228547	13.8446552594095	22.8920743499051	11.4809336297542	10.4458980043256	17.8406344742245	15.7606566569171	0	4.07548293350583	9.27523702108223	9.8626686990841	16.3217156317588	25.4824932894996	10.9273886154625	20.6909133547219	29.7801360069747	10.9273886154625	15.0159783812181	15.5812670689522	7.07847035819433	16.3570058277193	22.415156134282	14.8335592065102	26.0305038978759	17.5872763515136	14.6857919500469
23.5771458335508	0	19.1390948531177	21.6909741668668	10.3454566773609	32.9984394019272	14.3543211398383	10.6328304739543	10.4871752619823	15.3992717208993	26.8414135135188	26.3162554230369	13.1346729384141	8.97145071239894	10.4666924977988	16.8874366351039	20.6615228527976	22.8652903112469	12.3478031310437	28.5407554827194	29.0720428148624	22.5947647571529	10.936625630353	30.2196234522912	24.80993777256	14.0728638625866	28.5050348876222	14.0042157461837	18.5816454884638	3.90593772512607	8.97145071239894	0	10.1495199978655	4.39979192025695	15.3112758824942	19.510727762887	8.05856625394432	7.17716056991916	19.6298408749926	10.936625630353	10.7657408548787	15.7943986651943	22.1733415981242	8.81405684025159	24.5704596087322	18.0295821080095	18.2947230213626	12.3478031310437	8.83342839374665	16.4992197009636
25.9175242802636	9.89578199791884	24.2976790127471	14.5138135969476	10.5071044379447	16.0867392084395	28.7684519510926	11.5188996801172	14.9114523256311	16.9804469422417	14.2230316172178	29.1572148152966	7.62280125890106	14.5786074076483	20.6530271608351	34.3026056650548	21.2052471383975	30.9634139631468	20.065180087946	23.1893638297096	28.5420837010498	6.4793810700659	0	21.8252836044325	12.4788079867936	17.1513028325274	6.61724024176943	15.1712337250324	4.52927608781306	19.0414464099896	18.2232592595604	0	11.7806928546653	17.8741546760439	14.5138135969476	21.1366217431276	6.54758508132976	17.4943288891779	8.97145071239894	8.88600832466181	8.74716444458897	23.4012597870341	8.5338189703307	12.2767220274933	22.0649193196839	5.63424440875296	20.5815633990329	10.032590043973	11.9619342831986	10.7244928056263
13.7368244632453	16.1563787721124	13.3290124869927	25.2757570123714	16.0108258102015	15.3207040080376	25.4732238640305	19.0153264560664	7.30356848602341	10.2138026720251	21.6731910357605	19.9935187304891	20.9082548815572	12.9587621401318	18.5125173430454	6.9694182938524	22.8882032604925	15.7274483622333	19.1096953218534	8.31439375406953	20.2466012460649	11.5188996801172	0	20.7859843851738	8.0449458083358	14.8100138744364	10.0834137017439	14.4487940238403	17.8295312663117	14.5077686933254	14.8100138744364	5.38545959070413	18.8491085674644	20.4276053440501	20.5365525725517	14.9538004169066	17.460226883546	22.9555215053763	22.7846367299021	10.1554380853278	15.5505145681582	24.731285304884	11.5590352190723	5.45632090110813	7.20487161459066	20.605236694868	3.4847091469262	3.82193906437067	16.4049384455295	14.2993237408351
25.1198672066649	16.2652981795648	25.1603831215143	28.3287276627421	18.8891765176534	15.4239896530356	12.8597513732184	19.327591972631	20.6797669491899	19.9226533018377	24.5467152405018	33.5471774953525	12.0594428904862	24.4614835903612	22.7142347624782	13.1557558805304	26.0498916157093	22.7606218995017	7.21444677319408	21.5800556987647	14.1549272132289	14.7545456576782	6.38993857054332	21.5800556987647	22.0886765401498	9.86681691039778	7.13769733943669	17.7281832292513	12.4851955079791	14.8337859673327	20.9669859345953	7.62435852167101	22.0259246181607	7.71199482651781	14.164363831371	27.6845639524753	31.1929896009418	11.1823924984508	22.9382410224632	11.9811348197687	17.4724882788294	11.9423609206756	15.6826236258761	1.47136743400669	14.3557741534166	16.2063659397838	15.6224601081298	9.0180584664926	18.0638648051898	16.0666558885788
20.3628221455166	14.901883479219	18.2947230213626	14.8309221293179	12.6579705228887	13.1217323739428	19.9046586472425	15.1778442843897	24.8607742975228	27.5892834529054	27.1297356024108	34.3940792801616	12.6269460853326	14.63577841709	10.0620976617494	18.9404191279989	14.63577841709	15.0243389060393	22.6618504522685	29.7850929189903	14.8210414350279	10.5702844123428	10.0359623431475	10.2707216962035	30.3556885687793	8.60928142181767	4.9823926526264	13.5648678012054	23.3035695184735	8.36330195262288	15.5505145681582	5.3221012425782	23.9494555916019	10.7665496401582	37.4675927477505	15.9146328418843	17.8710557513942	21.2218787047806	19.5143712227867	7.52697175736059	22.6854565464896	19.3249113080024	19.9903314965132	14.63577841709	10.2846010498471	22.0597239909763	12.0529939905447	19.8291191457349	22.5165821801385	20.1872805752966
20.0835851329726	17.1789343906005	25.9831382657833	14.2776032490769	31.4947130494343	31.4947130494343	14.4875680027398	23.329417073655	13.8059016107109	25.3405737179356	25.34940318613	22.046299134604	34.5824300150651	20.6684054386912	30.5105032666394	14.8210414350279	12.1684118600087	17.8377135855203	14.2234187965187	15.4710871120028	9.56801409096737	14.8725033844551	10.7981873312346	20.9964753662895	11.6647085368275	13.8947263453386	20.1030083294261	6.14530986330425	17.7348869598756	25.7099698362729	12.7947271763327	0	11.452622927067	12.3082786629973	11.7580262051221	18.9579826122808	16.5761647628601	11.023149567302	13.7284646625739	15.2974320525824	26.7705060920191	24.4619130481043	13.8269471924346	14.9185482865741	16.1729607551149	16.4320241997048	14.8210414350279	23.3670451657093	25.1957704395474	26.7886065018177
24.3290746517718	15.2609650088387	14.988447776538	23.1821325610454	18.6342864248851	13.4379186962065	22.1829027092762	20.7247672959538	17.2469810031396	15.1607287854637	15.3540196735267	18.7355597206725	24.6868551613567	14.988447776538	12.1781138184371	10.5800807834386	17.0323270187932	11.1418549843291	24.1749157686097	24.1918806217806	20.4905362008368	18.319213949102	0	13.673671655789	37.0085130284889	16.7517945737778	5.10245030690655	16.8163072614817	13.3877397615679	12.2354675726841	11.2413358324035	24.5265509070622	24.5265509070622	17.9172249282753	16.7870615097226	32.5962359412088	24.6126089804203	14.988447776538	9.22366017017723	10.2777927610546	32.9745851083836	11.641512836146	18.2785948494366	26.8214328632785	11.3426091281909	21.7223880819391	22.041834965497	6.76897641521071	14.7578562722836	8.26948842843476
13.693353499754	9.16209834165361	22.8336669608398	13.4377442344253	19.577794598297	20.634467170319	3.77936556593211	3.110588943154	14.6687704613803	20.9964753662895	11.5224559936955	24.4084026133116	20.9964753662895	5.90525869676893	13.7789369591275	14.8210414350279	19.3263011894256	9.47628534230766	13.2074603110531	41.992950732579	20.730697197096	6.9988251220965	10.7981873312346	2.21015530171469	15.55294471577	12.0420961659602	16.0824066635409	19.9722570557388	15.2886956550652	19.2824773772047	1.96841956558964	0	8.58946719530026	7.24016391941018	5.03915408790948	15.2886956550652	22.5435840774898	9.44841391483028	14.5360214074312	9.89833838696506	22.8336669608398	14.6771478288626	11.5224559936955	16.5761647628601	9.36329306875073	10.9546827998032	8.33683580720319	13.2074603110531	7.75254475062997	19.5484425824075
6.09450662805954	19.1145889698231	20.1499625390219	14.9518562608394	16.1010276457519	9.66714844450824	25.2312574401665	16.440119731247	12.4812156286973	18.5287011853075	21.3679348239892	18.3977918834547	12.368263451062	27.3776664932362	16.4265998959417	14.4296406929057	26.2825598335068	6.82261140220825	4.52173072404417	33.1990229475875	15.9691502785864	24.3357035495433	0	19.6734950800518	21.6317364884829	14.4296406929057	13.4208816171098	23.9320870028679	25.1768210702848	12.8730905306972	19.7119198751301	6.3715296566077	12.7430593132154	15.3063183704714	6.54143711411724	6.80454623521211	11.0663409825292	15.7695359001041	17.0724320286027	19.0235671175858	21.902133194589	10.8872739763394	21.3679348239892	15.6773163919163	13.2596698259133	6.09450662805954	12.368263451062	15.8260575341546	14.0173652445369	7.25036133338118
14.5953759921981	22.6189302809573	11.8480110995491	22.9061547924616	17.6119083912216	11.2351829392276	15.9948149843913	27.7916309742509	8.11507609558156	12.9374833845651	11.5590352190723	20.7340194242109	15.1004063033469	21.2893949445023	13.8843880072841	38.3318006161882	16.1563787721124	14.15470352601	21.0206648540387	14.5501890696217	17.996978885391	27.9744706517131	6.77029205688519	18.7073859466564	19.7466851659151	12.1964820142417	31.5106678179497	7.22439701192017	22.4307006253599	18.1347108666568	18.5125173430454	18.8491085674644	20.6442617643658	10.8947228501601	20.5365525725517	24.731285304884	29.3082379830951	19.2530180367673	2.27846367299021	17.7720166493236	14.0695131807145	14.9538004169066	15.8936734262244	17.9279115322124	14.4097432291813	11.1611698763868	12.1964820142417	5.73290859655601	12.7593965687452	8.85196231575506
6.13773007932237	13.4751074014214	13.2344804835389	16.9401350189298	8.5845278812144	18.254455839364	10.5875843868311	24.8350744876285	15.9538942815263	12.1696372262426	20.6587012425973	14.5579285318928	20.7599693859433	21.5060307857507	19.8517207253083	12.455981631566	12.0313458941262	22.4869048923846	3.41534980220358	40.8643607912779	33.5050138823769	10.2934848205302	0	14.8597675604647	20.9137469369503	14.0129793355117	18.021420232904	12.9116882766233	18.502574656598	8.6429260300662	13.2344804835389	0	6.41671781020066	24.3392744524853	19.763490855418	11.3071289568099	28.9765467429062	5.29379219341555	9.50167829587406	6.05004822104634	7.94068829012332	12.3350497710654	14.2028571042856	11.1448256703485	14.3075464686907	13.8098926784753	9.3419862236745	18.7844239121197	16.2885913643555	18.254455839364
22.0361559097894	8.79625066481674	15.5505145681582	14.74419159055	14.9434374228547	10.7244928056263	9.67587573129842	17.9182883912934	10.4143476559963	11.9161031173626	7.58561686251618	11.2309271881142	12.1964820142417	10.7989684501098	8.63917476008787	8.13098800949447	9.42455428373222	14.0673288128864	6.68839336264868	4.85006302320723	18.3719159455033	12.4788079867936	0	14.5501890696217	17.9182883912934	9.14736151068128	14.7049783150432	6.74277054445883	5.36803091888955	25.3885952133195	10.7989684501098	0	16.7547631710795	8.73847561939923	18.4302394881875	9.39405410805671	7.27509453481084	5.18350485605272	5.31641523697715	9.87334258295757	11.2309271881142	12.7490734323627	6.74277054445883	7.27509453481084	3.73585935571367	12.0197214053396	7.11461450830766	8.9178578168649	2.12656609479086	18.2713581132893
8.58551528952832	16.1563787721124	28.1390263614291	22.9061547924616	14.4097432291813	16.3420842752401	17.1796160943462	18.2839677462177	21.9107054580702	21.7894457003202	18.7834322309924	19.9935187304891	12.7772668720627	16.6612656087409	17.5868914758932	17.423545734631	18.1759261186264	15.7274483622333	16.2432410235754	13.510889850363	18.7468530056156	18.1011280687555	3.38514602844259	13.510889850363	29.2543483939483	11.3253047275102	12.6042671271799	16.6161131274164	18.9798236060738	21.7616530399881	9.25625867152272	8.07818938605619	22.4394149612672	26.5558869472652	11.8480110995491	20.7052621157168	21.2017040728773	19.9935187304891	21.2656609479086	25.3885952133195	10.3670097121054	16.6792389265497	23.8405101393366	14.8100138744364	21.614614843772	18.0295821080095	23.5217867417518	12.4213019592047	13.6707820379412	13.6184035627001
20.0741738934538	11.19287271635	23.7265583101795	15.732204429092	11.0920360252117	11.4984252761354	18.9812466481436	9.50012344751931	28.1099543104681	21.22786204825	8.13303251238848	10.2601333233209	15.0884313578248	12.0235937382666	12.0235937382666	30.1768627156496	13.4081287747943	15.8895870051429	20.6857526679856	8.10010525525331	17.5331392233964	14.9626944298429	5.86293332761192	10.8001403403377	32.3004197215657	7.54421567891239	13.0980425404096	15.0148292536403	13.9458122841254	12.5634285591684	14.42831248592	0	10.104676757816	5.89662834673612	12.9961688762064	10.9574239375271	16.7402175275235	17.9552333158115	13.1540170811806	25.6503333083021	22.4440416447644	18.9264595284559	10.6355040546619	14.1751841966933	20.797567547272	18.5871980494943	13.5795882220423	11.5840214940719	9.47089229845002	20.6381992135764
28.1437379246977	8.82689962183701	12.8955486662775	21.8465765640466	8.20066687839587	24.0647155638444	12.7438363290272	21.7267050877007	16.6260095616793	23.7159515701655	14.061143452469	21.2397272150453	34.5071198451716	25.6014569109921	23.7050526953631	26.7727653971159	15.8608352579884	16.6480794858762	7.83031418066186	14.9050717298564	13.8269471924346	16.0140800430897	8.66927641430421	25.5515515368966	23.9742952691869	3.56970205294879	23.2410388979219	19.2415647244313	12.3726566301235	12.3846805918632	10.4302231859597	33.1008735818888	20.2283116333765	19.5307836460187	11.3278545146908	25.9236615107349	28.1067066905863	11.3784252937743	4.66807191539457	13.8708422628867	13.6541103525291	17.6752237573193	19.9816249061402	16.7682056960884	10.6608669419146	15.8308525826425	16.9560847515068	5.8727356354964	9.33614383078914	6.9752798735781
24.9640367649362	6.95967085567918	15.9492457109315	16.1619023204105	6.89697111824063	8.79958384051391	22.328943995304	14.9647243707505	16.6046941648054	15.3992717208993	19.4502996474774	15.1517834253849	20.0147397156787	24.9206964233304	22.927040709464	18.7638184834488	12.3244171402652	9.03320111061605	19.5506882908192	7.83471719133475	18.5738051317176	11.5188996801172	12.7593965687452	6.71547187828693	14.9647243707505	7.50552739337951	24.4328870465333	13.2262037602846	9.91021092718071	10.4158339336695	18.9397292817311	20.2990399957309	21.2656609479086	15.3992717208993	13.6100230066615	15.4847045737199	22.8326043861756	13.5568588542917	6.54328029166419	15.4935529763334	17.5441702820246	17.962257305515	17.1162636897801	17.6281136805032	17.2424277956016	10.1705334968259	18.7638184834488	23.6666226678338	9.81492043749628	19.0657649877801
18.0295821080095	15.476110192234	19.6427552439893	8.73011344177301	8.84808794774291	16.9334096930942	15.0594456870584	15.3585329068229	8.07236516876271	16.5571116999143	17.5666916816164	18.0058589736568	11.554561908229	12.2767220274933	22.507323717071	13.4803222262671	11.1606563886303	13.3269430858924	11.6166832088109	10.3382922336786	11.6033153340021	20.9158967875812	7.48295437866258	26.4200801527341	12.1251575580181	8.66592143117174	13.9310320879356	9.58183182633623	14.6208210553965	20.043627799989	20.4612033791555	20.8332252587765	21.8252836044325	18.8148996589935	27.9363630136736	14.6208210553965	16.5412675738857	4.91068881099732	18.4675476652891	22.4488631359877	22.0980996494879	15.8921967993441	18.3651776671444	10.3382922336786	12.3873231268401	10.4381791151634	18.2947230213626	19.0091179780541	2.01464156348608	12.7941317681156
29.695782295545	17.7403374752607	19.5143712227867	23.4172454673441	17.1410017497451	10.0936402876483	18.5386526616474	24.0918163244281	13.3660076868402	14.5797026377142	13.0889075274789	30.4912050356043	26.7844310900994	16.7701627695823	10.6719217624615	28.6976047393922	24.3929640284834	12.0885485450891	15.7373961474086	32.5239520379779	22.2315621525418	20.3274700237362	0	11.9825086455708	30.1147704055351	33.0022454503011	10.3799846929717	15.4687088961114	7.57839659137348	7.96504947868846	6.09824100712085	8.87016873763033	29.5672291254344	17.9442494002637	26.0191616303823	21.7878902001988	16.4331547139257	19.5143712227867	2.50184246445984	18.1204875640162	14.63577841709	17.998691904512	21.4182123176927	10.2707216962035	5.27415438453695	19.79718819703	2.86976047393922	12.5899169179269	9.00663287205541	15.7012182252307
23.0164877974589	21.1751687736622	18.5282726769544	9.88174542770902	14.3075464686907	16.4290102554276	19.057651896296	23.5279653040691	13.0531862303397	31.6410567882309	15.4940259319479	31.7627531604933	4.15199387718866	6.61724024176943	19.8517207253083	0	4.8125383576505	18.7390874103205	11.9537243077125	33.4344770110456	12.0618049976557	11.7639826520345	0	9.28735472529043	13.0710918355939	18.683972447349	4.505355058226	6.45584413831164	12.3350497710654	6.48219452254965	16.5431006044236	43.3128452188545	8.02089726275083	9.73570978099411	11.2934233459532	11.3071289568099	13.3737908044182	25.1455129187238	13.5738261369629	15.1251205526158	10.5875843868311	9.25128732829901	18.0763635872726	22.289651340697	14.3075464686907	7.67216259915297	17.1269747434032	20.4920988132215	21.1751687736622	14.6035646714912
24.8276212634885	17.7985025161632	12.2364704798622	6.52611758925982	16.5357709187327	18.2843811768055	15.4995292744921	25.1779227980703	8.9398871085751	11.2519268780342	25.8657099574322	23.4532350864025	9.5972317489115	25.4926468330462	22.9433821497416	0	12.978074751369	19.491722888276	27.6307397932372	15.7428275179513	9.29352188343962	20.3941174664369	4.66151256375702	8.58699682797345	26.1850397099931	11.9965396861394	6.94267828644662	12.9328549787161	10.2960593034439	14.9834332406476	8.92242639156616	18.5401067876699	18.5401067876699	12.1895874512037	9.78917638388973	20.5921186068878	16.3152939731496	8.15764698657478	17.779487022022	9.32302512751403	19.3744115931151	6.33603649442701	16.9121949721672	20.3941174664369	5.51192363957755	10.6404091129236	14.3958476233673	13.1574951396367	21.3353844264263	18.7532114633903
9.28255712491577	16.1243859428607	14.780687114289	13.7953079733364	17.9765113552163	26.3334080771815	11.8245496914312	17.0312444115264	23.6221026940691	11.8925068735658	13.2185006713153	22.1710306714334	35.7441453090648	23.0948236160765	21.5551687083381	17.3890436638694	15.1166118214319	17.004330308474	16.6878725483908	13.8298826800364	21.2043612610052	22.581605313497	8.44610692245083	14.6942503475387	13.9899507666109	18.8381306358585	9.43448113678018	19.827751006973	13.8718422755463	19.1042894674483	8.46810199256138	0	8.21149284127164	16.9892955336655	15.7660662552416	15.3068604419821	11.9282738115314	16.0124110404797	13.8963725006135	22.5229517932022	16.6282730035751	20.0902543301015	15.021023490131	14.2620665137876	7.98956060231835	22.849371384408	15.9399566918802	13.5092301582211	19.7075828190519	14.7240561291767
14.6490354627577	11.3094651404787	23.3257718522373	13.4771126257371	11.5578148817392	22.7895472119559	25.658349037461	3.83963322670572	24.4973859635368	16.0867392084395	10.4302231859597	11.6628859261186	3.04912050356043	18.2232592595604	20.6530271608351	9.14736151068128	20.3216951742976	20.6422759754312	18.8111063324494	23.1893638297096	15.7473565247171	17.2783495201757	8.88600832466181	2.72816045055406	15.3585329068229	34.3026056650548	9.92586036265415	11.3784252937743	9.05855217562612	19.0414464099896	10.9339555557362	7.06841571279917	15.3149007110649	20.5552778774505	19.6973184530003	10.5683108715638	18.824307108823	13.6067002471384	17.9429014247979	0	26.2414933337669	9.05855217562612	22.7568505875485	12.2767220274933	24.1663402072728	12.3953376992565	14.8644624548571	25.0814751099325	15.5505145681582	15.1930314746373
15.2362665701488	20.3888949011446	16.6456212278876	16.8208382934443	3.78847709311809	24.1678711112706	14.0173652445369	23.3622754075616	14.4014026484969	12.8895312593443	15.3849130732723	14.0173652445369	27.4850298912489	9.85595993756504	4.38042663891779	10.3068862092183	19.1145889698231	20.4678342066247	16.9564902151657	7.37756065501944	15.9691502785864	12.6545658457625	4.00496149843913	24.5918688500648	10.3832335144718	16.4910179347493	14.9120906856776	13.6754782873531	17.6918202115515	18.5944640998959	14.2363865764828	9.55729448491155	6.3715296566077	9.66714844450824	17.7553293097468	25.857275693806	8.11531672052139	18.3977918834547	16.1738829744657	15.0186056191467	19.2738772112383	14.9700017174666	10.2566087155148	5.53317049126458	12.3125505526338	12.1890132561191	8.24550896737467	11.3043268101104	8.62607091971504	8.0559570370902
16.9690184545972	13.3052531064455	25.6126122299076	14.63577841709	11.8668473652081	11.3553453236043	16.099356258799	14.4550897946568	22.0539126832864	14.2993237408351	15.1712337250324	24.6978760788394	27.2627245024226	6.86052113301096	9.14736151068128	15.0662424881809	17.4631447022097	7.77120977898586	24.7863989321686	25.6768042405088	24.0841923319203	18.2947230213626	16.7266039052458	12.8384021202544	28.0067364771476	2.15232035545442	9.3419862236745	22.3106378309299	9.23617084573643	17.921361327049	17.1513028325274	9.97893982983412	15.5227952908531	7.57023021573623	5.85431136683602	19.1828163719141	14.63577841709	17.3799868702944	21.5783912559661	12.5449529289343	11.8915699638857	20.6037657327967	19.6333612912183	23.109123816458	18.7891749949129	19.0901457614218	13.9900823104537	15.3439612437234	13.5099493080831	11.775913668923
0	16.6179895941727	12.6942976066597	27.0811682275408	19.2129909722418	17.5093760091858	18.27978855359	11.2838200948087	22.2584944335951	30.3495850825888	9.90774447349052	21.5803059313215	19.9126236967211	41.2564672216441	9.5207232049948	29.8689355450817	15.0023517169615	14.3793813597562	21.2936605014937	21.3798696533217	10.2839879345091	15.5152526303619	11.6062149546603	30.288148675539	7.52254672987243	22.4017016588113	12.9643890450993	18.5770208877947	11.8315783518382	33.1606141561724	11.1075104058273	23.0805411030177	15.3870274020118	23.3458346789144	8.12435046826223	9.85964862653183	20.3108761706556	5.07771904266389	19.5296886256304	5.80310747733016	26.6580249739854	14.7894729397977	14.8616167102358	8.01745111999562	23.3300604662936	11.774420968496	11.9475742180327	34.397451579336	9.37425054030257	7.00375040367433
22.3815502030462	6.23970490509168	20.37653633069	8.00762129486765	28.985115690882	13.3131634828465	24.8808233090531	10.5920916598779	16.4540163593171	17.7508846437953	13.6017957534773	23.5938841723779	6.72909352509887	9.38393120492303	17.4273008091428	5.04682014382415	23.3988933940938	15.185122556639	33.2113325593589	9.0311518363169	15.2043442307614	9.53288249389007	0	12.0415357817559	10.5920916598779	11.3553453236043	14.6035646714912	6.27775188622029	13.3275250400016	14.0075008073487	20.1084240105494	0	2.5998770437882	21.6955256757498	25.1668097838698	13.3275250400016	12.6436125708437	17.1591884890021	4.39979192025695	6.12828160321504	8.57959424450106	8.32970315000103	10.4629198103671	10.1600458158565	2.31880925527056	6.21709727862396	2.52341007191208	27.6761104661324	13.1993757607709	15.778564127818
13.2631408610644	8.31960654012224	12.1544251797098	7.62630599511205	26.2798382263996	9.86160257988627	14.8712966904685	19.771904431772	9.40229506246691	26.2976068796967	11.8579757850828	22.1639517982944	8.97212470013183	12.5119082732307	7.14966187041755	10.0936402876483	8.44960039231165	21.7653423311826	12.9155182175285	21.0726876180728	17.3763934065844	11.1216962428717	0	27.0934555089507	16.2412072118127	14.2993237408351	23.122310729861	11.8579757850828	8.88501669333443	28.0150016146973	16.9804469422417	18.1991393065174	14.7326365814665	7.88928206390902	12.9647201916905	15.5487792133353	15.0519197271948	12.1544251797098	15.3992717208993	13.8907716339541	9.29456043154281	25.5444229933365	15.3456157218718	6.02076789087794	19.323410460588	18.2368186839636	22.7106906472087	9.22537015537748	12.3194173767195	20.380645331765
16.4841893558944	11.6325927159209	14.2176133194589	7.58272710371141	25.9375378125264	13.4822195270731	24.1699426430801	16.6749785845506	16.5547552349864	26.1473348403842	9.53620405573463	14.2176133194589	13.9388365877048	16.6612656087409	17.7720166493236	25.0899058578686	13.7329219562955	11.323762820808	24.0782161055352	19.9545450097669	21.5963746624692	13.8226796161406	0	8.73011344177301	22.8183917472797	4.18165097631144	10.5875843868311	18.2054804700388	11.0428064617156	7.2538843466627	2.22150208116545	6.46255150884495	15.0792868539716	10.6223547789061	16.1132950953867	10.3526310578584	12.7210224437264	14.2176133194589	12.7593965687452	6.09326285119667	13.3290124869927	11.7329818655729	17.3385528286084	7.48295437866258	15.3703927777934	22.6657603643548	17.7720166493236	18.3453075089792	17.4986010085648	15.5249800614781
14.0718689623489	16.5504367909444	15.1712337250324	12.9461194453609	17.2214004446313	20.9258396207343	20.0260285170427	18.7299181790523	10.8069062150915	11.160447797725	17.0213841793046	21.2397272150453	14.2788082117952	9.48202107814522	23.7050526953631	16.0636592382696	13.1024291261643	26.851741106252	17.6182069064892	18.0990156719684	25.34940318613	31.1853137681221	3.46771056572168	14.9050717298564	7.49196727162092	12.4939571853208	10.3293506212986	11.1009027256334	18.8535720078072	27.2462973020989	12.3266274015888	13.7920306591203	14.7114993697283	20.9258396207343	15.3735168413661	12.9618307553675	13.4145645568707	9.86130192127103	4.66807191539457	3.46771056572168	10.6198636075227	18.2643978825632	16.2813239975957	11.9772897829203	17.2214004446313	18.4693280130829	8.92425513237198	5.8727356354964	9.33614383078914	9.76539182300933
11.0951274510828	18.0951442247659	9.56954742655887	31.643303490488	18.6218220192497	13.1993757607709	11.4834569118706	10.3965453523109	24.1205031025594	12.3194173767195	15.8714445123415	21.0530043384295	3.0022109573518	16.746707996478	17.9429014247979	9.00663287205541	13.0493828543985	12.1948214993317	17.2869243834612	12.0878493809165	9.69068093828747	9.56954742655887	0	9.4016606296017	17.0125287583269	16.8874366351039	6.51543654574221	7.46891506463132	14.8653163907711	9.37425054030257	7.17716056991916	0	18.5591222818111	17.5991676810278	10.2075172549961	24.5277720447723	18.5347023840719	1.91390948531177	17.6668567874933	14.2176133194589	22.9669138237413	10.4057214735397	17.7386732784994	12.0878493809165	7.24181967415266	16.6426911766241	18.0132657441108	11.1130228179393	9.42232361999643	23.7588763693875
22.0902987990026	8.15096586701165	6.16416793692756	16.1389124166831	15.1453757664068	14.6857919500469	22.415156134282	18.8176619398911	18.4234160007798	17.0046012053174	17.4947560072445	17.3717460040686	13.1853859613424	26.6179979094599	17.5118407299078	14.5039245574766	13.7547549005822	11.901852814663	14.4613910543755	18.0894242487188	20.9964753662895	18.0566535526161	2.56173212963223	16.5164308357868	12.729594841691	16.481732451678	14.3075464686907	9.84080025407505	13.057372505407	14.6384693121842	5.60378903357051	4.07548293350583	10.8679544893489	9.7905279666979	20.3230748950824	9.57540650396515	15.1007367641479	11.207578067141	13.2191946432945	17.2916918750176	21.854777230925	17.8450757573896	15.8546226315653	12.9771956566896	27.8674914101885	17.5422961050903	15.1631938555437	12.2921823962192	10.3454566773609	17.5198921509331
12.5423179881805	13.1124233512796	18.9310612134099	12.5005102615532	17.5422961050903	22.3815502030462	19.4719486766502	5.34209840237318	20.746368453052	10.7763019496149	17.5898362029361	20.7340194242109	12.7267638409479	10.1416399357553	7.88794217225414	29.695782295545	18.0295821080095	15.3171671006098	23.2639769135606	12.6523383214102	7.30312186653548	18.0295821080095	4.12104733897359	15.1828059856922	6.23244813610204	8.48450922729858	19.9476227577977	11.4333935319084	16.1040927566687	23.548841936992	14.6490354627577	0	17.4832311350395	27.3552280259454	15.3852433988347	11.2028471350738	10.6279641899845	16.2266238972085	15.7180972223672	2.0605236694868	9.01479105400474	20.3051604323213	1.75898362029361	16.1317313597979	9.7457200583835	7.31635215977196	12.7267638409479	9.30559076542424	6.65707647064965	16.5789260763305
23.1322940253706	5.1212672334243	4.69449496397228	23.7854411507929	12.6878242269521	16.1879136688699	13.1445858991224	9.27307647204401	12.8616300382802	14.0295251796873	4.57999508680222	10.5626136689376	3.68195683448806	14.6702967624134	14.6702967624134	11.0458705034642	9.60237606267057	7.47795657977885	6.05741285673842	18.1191033697176	4.753918950858	13.0402637888119	5.3651371016826	4.94157364628661	9.27307647204401	12.4266043163972	9.98828715738783	2.28999754340111	8.20397178169913	15.3289631476646	10.2692077336894	0	0	12.9503309350959	8.76305726608158	12.7617338826431	18.7779798558891	10.5626136689376	12.0371665742879	9.38898992794455	7.04174244595842	7.29241936151033	17.1749815755083	7.41236046942991	6.34391211347605	16.3286781355557	9.66513669053116	12.1148257134768	5.77783995565819	8.63355395673063
15.3443251983059	32.7252608320234	9.26413633847721	5.64671167297658	12.8767918218216	7.30178233574558	15.8813765802466	5.22843673423758	18.8546023327129	12.1696372262426	24.5322077255842	5.29379219341555	8.30398775437733	13.2344804835389	18.1974106648659	6.227990815783	7.21880753647575	10.3064980756763	25.6151235165268	11.1448256703485	13.4020055529508	17.6459739780518	9.07507233156951	16.7172385055228	10.4568734684752	6.227990815783	15.768742703791	3.87350648298699	17.4746538423426	0	11.5801704230965	9.625076715301	6.41671781020066	25.5562381751095	9.88174542770902	2.05584162851089	5.57241283517426	18.5282726769544	9.50167829587406	3.02502411052317	7.94068829012332	12.3350497710654	18.0763635872726	8.35861925276139	25.7535836436432	15.3443251983059	14.0129793355117	13.6613992088143	19.5463096372266	13.3866009488669
22.5369776350118	9.89578199791884	16.5224217286681	8.29360776968436	14.7099462131226	10.7244928056263	23.3257718522373	11.5188996801172	20.2369710133565	23.236401078857	11.3784252937743	11.6628859261186	15.2456025178021	18.2232592595604	15.7934913582856	27.4420845320438	14.1368314255983	13.7615173169541	10.032590043973	9.54856157693923	13.7789369591275	18.3582463651867	22.2150208116545	5.45632090110813	14.3986246001465	8.00394132184612	3.30862012088472	5.68921264688714	9.81343152359496	6.34714880332987	20.6530271608351	7.06841571279917	20.027177852931	12.5119082732307	20.7340194242109	18.8719836992211	8.18448135166219	8.74716444458897	8.97145071239894	6.66450624349636	19.4381432101977	20.3817423951588	13.2748295094033	15.3459025343666	10.5071044379447	19.1564309897601	10.2907816995164	16.3029588214561	11.9619342831986	16.9804469422417
14.2455957396618	21.2227000167007	10.750973034776	9.01033930533609	34.8680206533276	24.3618108177191	21.501946069552	19.7195978062911	17.6728323859332	10.5920916598779	14.9839345432418	16.126459552164	14.4550897946568	15.3585329068229	21.1179827468815	5.42065867299631	21.6415690959777	16.8536113313809	12.881350179916	19.4002520928289	14.7752974799815	16.2117847349797	3.5105218072738	6.46675069760964	11.376691042091	9.93787423382657	5.22843673423758	14.9839345432418	14.3147491170388	13.7913356714328	2.87972492002929	5.5849210570265	21.4088640519349	9.88595221588599	3.27648702012221	19.0863321560517	13.5801764649802	13.8226796161406	3.15046828857905	8.7763045181845	11.5188996801172	18.4898842761751	8.9903607259451	13.7418452324205	20.7547741984093	13.3552460059329	14.4550897946568	17.8357156337298	11.3416858388846	7.06139443991857
21.2656609479086	23.1989028522639	15.9492457109315	11.0581436929125	8.62121389780079	10.9994798006424	12.1214267403079	11.8142560821714	6.99145017465488	19.0657649877801	26.4524075205692	6.37969828437258	2.50184246445984	10.9651064262654	22.927040709464	3.75276369668975	34.0733885642627	3.38745041648102	0	6.71547187828693	14.5360214074312	9.74676126779145	5.4683128151765	16.7886796957173	3.15046828857905	10.3201001658968	19.0033565917481	7.78011985899095	12.3877636589759	15.6237509005043	15.9492457109315	11.599451426132	16.4325561870203	16.8658690276517	15.3112758824942	8.05204637833433	9.4016606296017	19.1390948531177	18.8119308385345	8.20246922276475	12.7593965687452	14.2459282078223	12.4481917743855	10.9126418022163	15.5181850160414	16.6426911766241	11.2582910900693	20.5796718850728	10.7964124812459	24.1988555614132
17.8357156337298	9.72857216385262	18.0586620791514	16.4088583830314	15.1844606070943	5.53522209322649	20.8677872914639	13.2116412101702	16.8584161469501	16.6056662796795	7.83031418066186	18.0586620791514	17.8357156337298	16.7209834066217	22.5733275989393	6.29495845896346	15.8089297662605	12.7848935073638	13.8082959745005	31.9165437656217	14.9007244534958	14.8630963614415	10.7014293802379	14.0808281318919	14.5328053311872	9.44243768844519	22.7689986813572	14.3555759978801	12.4676847148402	4.36793035928077	10.8686392143041	0	6.48571477590175	15.3756169256291	22.8297160111741	24.9353694296805	14.6440612571676	18.0586620791514	17.149726570894	6.11510250299307	14.0456260615622	11.4287109886036	9.13536654410551	8.44849687913517	19.5228779234069	23.2639769135606	17.3111357621495	11.2192404792816	10.7014293802379	12.9155182175285
9.61577712427172	0	19.9046586472425	12.385120936062	8.96606245371282	18.3031343882689	5.30790897259799	23.7545308958861	19.0866589768078	15.2526119902241	10.5187220493558	17.4165763163371	23.4172454673441	11.403710683316	7.25690679847381	13.6600598559507	16.5872155393687	7.04589686628052	23.5431446365233	10.4761361301276	9.23844916116738	10.1366317185031	0	8.14810587898814	16.3824351006111	12.6843412948114	21.1751687736622	17.8009142373713	11.5949467848014	14.8946425251474	18.6606174817898	0	9.04757211238294	10.6768283931569	7.07721196346398	17.3924201772021	15.3649996575205	12.4404116545265	17.0125287583269	13.269772431495	11.6110508775581	16.1040927566687	12.1369869800259	8.73011344177301	5.37963747222769	18.2699765361163	7.80574848911469	17.1222870083806	18.373531058993	16.7778731892465
33.0180298845475	4.36027571681105	5.9953791106152	15.1882937468918	16.203727325987	23.7747792317499	14.988447776538	9.62221338740711	12.3192721450997	10.3368605355434	8.77372552772956	10.4919134435766	17.6334679723976	14.0516697905044	15.9252257625716	31.7402423503158	18.3949131802966	18.0391937841519	18.3729359841433	15.7773134489874	18.2138099562993	14.988447776538	10.2777927610546	15.7773134489874	17.7640862536747	16.7517945737778	10.2049006138131	13.1605882915943	4.65660513445841	0	21.5458936787734	0	7.26712619468509	8.95861246413765	9.59260657698432	16.8801936124117	18.9327761387848	7.494223888269	33.8200872906498	14.5602064114941	19.4849821094994	20.9547231050628	10.2360131156845	7.09979105204431	17.0139136922864	12.1645373258859	16.7517945737778	12.570956199677	11.0683922042127	20.6737210710869
9.10968359141531	5.7142560709787	7.85710209759571	11.8729542808113	7.07847035819433	20.7716492235289	23.0474994862807	16.1668767440241	18.6561328344738	32.5121466107408	14.0533533452931	13.7499286707925	8.21657735696283	11.4582738923271	12.2767220274933	10.7842577810137	5.35711506654253	15.2970129333722	17.7418434461839	5.5137558579619	19.2283511249178	11.6401512556973	17.9590905087902	18.3791861932063	23.2803025113947	6.93273714493739	6.68689540220911	17.8860860758276	15.2565089273703	13.8969152746591	6.54758508132976	0	13.4919935009219	15.6539965162826	11.8729542808113	11.1881065467382	20.9522722602552	22.2617892765212	14.7740381322312	14.2176133194589	8.51186060572868	13.7308580346333	13.4145645568707	14.47360912715	21.235411074583	4.55484179570766	7.70304127215265	15.2072943824433	13.6995626317053	13.8477661490193
10.6841968047464	10.0528579026477	4.60755987204687	19.6589221207333	17.4340103266638	6.35525499592671	9.21511974409373	14.7896983547183	21.4598678972046	6.35525499592671	31.4662625408079	25.3415792962578	3.61377244866421	8.63917476008787	12.9587621401318	5.42065867299631	18.8491085674644	17.9409410946958	13.3767867252974	11.3168137208169	37.327067317848	10.2390219378819	0	3.23337534880482	11.376691042091	5.42065867299631	11.7639826520345	8.9903607259451	7.1573745585194	16.925730142213	11.5188996801172	8.37738158553976	26.5283750208759	6.35525499592671	12.2868263254583	20.5774518557433	14.5501890696217	9.21511974409373	7.08855364930287	2.63289135545535	9.21511974409373	16.9987645764836	14.6093361796608	23.0377993602343	4.98114580761823	8.01314760355977	12.1964820142417	10.404167453009	7.08855364930287	8.47367332790228
9.83431751345971	20.5626638917794	19.7915639958377	13.5713581685744	15.2830610006468	11.6994466970469	20.3570372528616	22.339684228106	29.4355942012458	27.2987089597761	19.3088429227685	31.1010291363163	19.9578796596682	7.06841571279917	7.06841571279917	6.65262655322275	5.14066597294485	17.0142395918706	16.4169655265013	23.8094002957446	22.905245854134	10.9953133310209	29.0814817898023	3.96823338262409	19.5472236995928	6.65262655322275	14.4376150729515	11.0336245272963	9.88205691886486	6.92416233090531	7.06841571279917	20.5626638917794	5.14066597294485	14.2993237408351	9.04757211238294	19.7641138377297	5.95235007393614	22.6189302809573	30.4485599935964	16.1563787721124	18.3778808532778	10.9800632431832	26.2048582523286	5.95235007393614	18.3396732007762	14.7514762701896	6.65262655322275	7.29642912288946	12.1794239974386	2.5998770437882
3.8982880233534	4.89057952020699	8.40568355035577	7.17284996297025	23.6267861955946	11.5940462763528	10.7592749444554	6.64152774349098	14.7387328006238	12.3669826947763	21.3217338838293	21.854777230925	0	10.5071044379447	6.30426266276683	11.8668473652081	18.3396732007762	4.76074112586521	13.015251948938	0	11.9169184511373	20.5472264564252	0	16.5164308357868	24.9057290380912	7.91123157680543	0	6.5605335027167	13.057372505407	0	0	0	20.3774146675291	3.09174567369408	3.58642498148513	2.6114745010814	11.3255525731109	3.36227342014231	6.89697111824063	11.5277945833451	16.8113671007115	7.83442350324421	18.0414671324709	7.07847035819433	10.9046705518129	25.3388721517971	7.91123157680543	13.015251948938	0	6.18349134738815
5.76946627456303	0	7.46424699271592	13.269772431495	13.4490936805692	0	3.98093172944849	9.82946106036665	5.45333113623081	4.57578359706723	4.85479479201036	14.9284939854318	15.6114969782294	0	0	23.4172454673441	4.52378605619147	17.6147421657013	12.8417152562855	0	5.03915408790948	16.5872155393687	11.3740906555671	6.98409075341841	0	26.3444011507621	0	7.28219218801553	3.86498226160048	8.12435046826223	12.4404116545265	0	0	9.15156719413446	5.30790897259799	5.79747339240072	10.4761361301276	4.97616466181061	22.9669138237413	11.3740906555671	4.97616466181061	0	4.85479479201036	15.7142041951914	13.4490936805692	5.76946627456303	0	19.2625728844282	6.12451035299768	4.57578359706723
14.4236656864076	3.61902884495317	12.4404116545265	17.2507041609435	2.68981873611385	12.0114319423015	1.99046586472425	12.2868263254583	13.633327840577	20.5910261868025	4.85479479201036	16.1725351508845	3.90287424455734	12.4404116545265	4.66515437044745	8.78146705025403	11.3094651404787	5.28442264971039	3.21042881407136	13.9681815068368	17.6370393076832	6.9113398080703	0	3.4920453767092	12.2868263254583	2.92715568341801	8.47006750946488	4.85479479201036	1.93249113080024	8.12435046826223	3.11010291363163	9.04757211238294	12.0634294831772	0	11.9427951883455	11.5949467848014	6.28568167807657	9.95232932362123	5.10375862749807	18.4828973152966	7.46424699271592	14.4936834810018	4.85479479201036	13.0951701626595	12.1041843125123	10.0965659804853	8.78146705025403	3.21042881407136	21.4357862354919	11.4394589926681
12.9443153595965	17.399177139198	19.9365571386643	10.2075172549961	13.7939422364813	8.79958384051391	14.0353362256197	19.6904268036191	13.1089690774779	12.4660771073947	1.55602397179819	4.78477371327944	20.0147397156787	20.9333849955975	8.97145071239894	13.1346729384141	25.3737999946637	15.2435268741646	8.23186875402914	15.6694343826695	13.7284646625739	18.60745332942	3.64554187678433	22.3849062609564	7.87617072144763	1.87638184834488	9.50167829587406	3.89005992949548	10.5295991101295	0	7.97462285546573	5.79972571306598	12.5660723783096	14.6659730675232	16.1619023204105	4.33571728064156	20.1464156348608	13.5568588542917	10.6328304739543	11.8480110995491	12.7593965687452	9.91021092718071	15.5602397179819	9.23377383264453	19.8287919649418	9.24593954256896	22.5165821801385	12.3478031310437	9.81492043749628	25.6654528681656
12.0197214053396	13.4038105368636	13.8226796161406	7.37209579527498	11.207578067141	14.2993237408351	5.52907184645624	10.2390219378819	16.4104872155094	20.1249741537679	17.9807214518902	13.8226796161406	14.4550897946568	8.63917476008787	5.75944984005858	0	16.7547631710795	4.07748661243085	2.9726192722883	11.3168137208169	13.997650244193	16.6384106490581	0	6.46675069760964	13.6520292505092	5.42065867299631	11.7639826520345	17.9807214518902	5.36803091888955	0	18.7182119801904	16.7547631710795	18.1509934353361	18.0065558217923	11.0581436929125	14.3147491170388	9.70012604641445	5.75944984005858	16.53995851504	2.63289135545535	11.5188996801172	5.36803091888955	13.4855410889177	6.06257877900903	18.6792967785684	22.703918210086	8.13098800949447	10.404167453009	11.3416858388846	14.828928323829
7.09360607528242	5.93283417205438	18.3547057197933	17.4029802380262	12.1262320070706	15.471399457297	16.3152939731496	19.1352213265334	7.82240122000321	14.0649085975427	13.9276899770789	32.6305879462991	11.1967703737301	12.7463234165231	8.92242639156616	23.9930793722788	15.7590907695195	4.33149397517245	5.26299805585469	7.15583068997787	21.6848843946924	6.79803915547898	4.66151256375702	18.6051597939425	13.0925198549966	7.19792381168363	12.1496870012816	1.98966999672556	14.2560821124608	8.32412957813753	2.54926468330462	0	6.18003559588998	3.75064229267806	10.8768626487664	14.2560821124608	5.15219809678407	12.2364704798622	15.68778266649	6.99226884563552	18.3547057197933	15.8400912360675	7.95867998690222	17.1739936559469	15.4333861908171	18.9162828674198	11.9965396861394	9.21024659774572	15.0602713598304	9.37660573169515
18.7705238384756	9.91514752041966	13.633327840577	28.1755442038592	13.8175620005848	10.5775819452753	18.404992584779	1.6831268938984	11.2054749374606	4.70114753123346	8.31300478083965	28.9708216612262	5.34640307473609	9.58593363790572	28.7578009137172	8.01960461210413	20.9147643008852	11.4616472996002	15.3924669167805	7.17543570556686	1.72573770133886	19.8819364341748	0	11.9590595092781	5.89094412864439	9.02205518861715	11.6028322047464	12.4695071712595	21.1779849950711	12.5204031188973	9.58593363790572	6.19696720026228	9.29545080039343	8.618770473928	5.45333113623081	9.26536843534361	12.9157842700203	6.81666392028851	3.49572508732744	11.6857095776375	12.781244850541	5.95630827986375	21.6138124301831	8.96929463195857	15.6599036006628	9.8792230728819	9.02205518861715	13.1935430715262	4.19487010479293	8.618770473928
6.82200404086845	15.8943834406727	6.72454684028461	21.5185498889108	22.7180636496102	18.5504740421645	20.8460952048823	4.98114580761823	11.0540496004679	15.4587283684704	5.74046681487711	15.1302303906404	2.63707719226848	14.7099462131226	14.7099462131226	3.95561578840271	11.4622957504851	17.2576865812614	9.76143896170347	11.7974505969906	21.280211519888	14.9434374228547	0	4.71898023879622	25.7359200060275	11.8668473652081	14.3075464686907	6.5605335027167	12.4045038801367	12.3512084821554	10.5071044379447	15.2830610006468	12.2264488005175	10.0481734395057	11.6558811898267	15.0159783812181	24.7746462536802	12.6085253255337	10.3454566773609	1.92129909722418	10.0868202604269	11.7516352548663	9.02073356623546	8.84808794774291	9.08722545984407	11.6948640700602	8.90013552390611	2.16920865815633	4.13818267094438	10.8211098579293
3.95168922915276	18.5909016007869	8.52082990036064	9.08888522705135	15.6599036006628	17.6293032421255	19.7683253688367	13.4650151511872	27.0798977655297	13.3199180051615	18.2886105178472	8.52082990036064	6.68300384342011	18.1067635382664	19.1718672758114	22.0539126832864	10.0700717004262	7.23893513658957	15.3924669167805	7.17543570556686	14.6687704613803	11.3611065338142	0	9.56724760742247	10.0987613633904	4.00980230605207	5.8014161023732	16.6260095616793	14.5598646841114	2.78231180419939	4.26041495018032	6.19696720026228	6.19696720026228	6.26819670831128	18.1777704541027	19.8543609328792	12.1982406994637	15.3374938206492	1.74786254366372	14.6071369720468	18.7458257807934	3.97087218657583	9.97560573700758	7.17543570556686	8.29053720035089	9.8792230728819	0	7.69623345839026	16.7794804191717	14.1034425937004
14.4236656864076	15.8332511966701	4.66515437044745	0	21.854777230925	17.1591884890021	2.48808233090531	6.14341316272915	10.2249958804328	20.0190532371691	9.10274023501942	0	43.9073352512701	11.6628859261186	15.5505145681582	0	2.82736628511967	9.90829246820698	8.02607203517841	13.0951701626595	22.046299134604	13.8226796161406	0	21.8252836044325	19.9660927788697	3.65894460427251	5.29379219341555	6.06849349001294	4.8312278270006	10.1554380853278	7.77525728407908	11.3094651404787	32.0434845646896	21.4489856112526	16.5872155393687	9.66245565400119	13.0951701626595	6.22020582726327	9.56954742655887	21.3264199791883	15.5505145681582	7.2468417405009	22.7568505875485	26.190340325319	0	0	12.8063061149538	6.01955402638381	13.3973663971824	8.57959424450106
8.01314760355976	8.6167353451266	13.8226796161406	4.21262616872856	16.0108258102015	20.4276053440501	9.47840887963927	14.6271741969742	2.16402029215508	12.7105099918534	5.77951760953614	12.8353453578448	12.3900769668487	7.40500693721818	6.17083911434848	13.9388365877048	13.4636489767603	11.8829609847985	20.3836750099769	27.7146458468984	13.997650244193	18.6496471011421	4.51352803792346	5.54292916937969	13.6520292505092	8.13098800949447	3.3611379005813	9.63252934922689	5.36803091888955	9.67184579555027	4.93667129147878	7.1806127876055	9.57415038347401	9.9868292793134	8.42525233745712	16.1040927566687	3.32575750162781	12.8353453578448	9.11385469196083	2.25676401896173	9.87334258295757	10.7360618377791	6.74277054445883	17.6680867273978	9.60649548612088	6.86841223162266	10.4541274407786	14.0137765693591	9.72144500475822	15.4341907043934
22.3223397527736	9.69382726326743	11.8480110995491	16.5872155393687	16.8113671007115	9.19242240482256	11.8480110995491	10.9703806477306	18.6646750198376	7.49012195948505	6.50195731072816	15.5505145681582	8.13098800949447	19.4381432101977	11.1075104058273	17.423545734631	14.1368314255983	11.0092138535633	14.33227149139	17.6680867273978	4.49924472134775	4.93667129147878	3.38514602844259	10.3929921925869	12.433098067428	13.0676593009733	6.30213356358994	15.1712337250324	6.90175403857228	9.67184579555027	4.62812933576136	8.07818938605619	8.07818938605619	10.2138026720251	6.31893925309284	18.9798236060738	10.6008520364387	11.1075104058273	1.51897578199347	15.2331571279917	7.40500693721818	11.5029233976205	14.4487940238403	9.35369297332822	10.4070367766309	10.302618347434	17.423545734631	19.1096953218534	14.5821675071373	20.4276053440501
9.45814143370989	14.832085430136	12.2364704798622	9.78917638388973	8.81907782332408	5.62596343901709	11.4207057812047	14.0996367669194	3.35245766571566	11.2519268780342	20.8915349656183	21.4138233397588	6.39815449927434	11.4716910748708	16.57022044148	11.9965396861394	8.34304805445148	12.9944819255173	5.26299805585469	5.7246645519823	14.4565895964616	16.9950978886975	6.99226884563552	5.7246645519823	15.1067536788422	7.19792381168363	0	9.94834998362778	6.33603649442701	14.9834332406476	2.54926468330462	0	2.47201423835599	7.50128458535612	15.2276077082729	11.0880638652473	5.15219809678407	11.2167646065403	8.36681742212798	15.1499158322103	2.03941174664369	12.672072988854	5.96900999017667	8.58699682797345	2.20476945583102	9.45814143370989	15.5955015919812	7.89449708378204	11.2952035198728	5.62596343901709
7.72696376057549	16.1563787721124	4.44300416233091	4.73920443981963	15.6105551649464	22.9810560120564	10.6632099895942	13.1644567772768	6.08630707168617	20.4276053440501	2.16731910357605	13.3290124869927	3.4847091469262	12.4959492065557	11.1075104058273	18.2947230213626	8.07818938605619	22.8048001252383	5.73290859655601	14.0305394599923	8.9984894426955	7.40500693721818	15.2331571279917	12.4715906311043	15.3585329068229	5.2270637203893	11.3438404144619	14.0875741732443	6.90175403857228	10.8808265199941	5.55375520291363	32.3127575442248	8.07818938605619	8.17104213762006	7.10880665972945	10.3526310578584	5.61221578399693	0	9.11385469196083	11.4248678459938	12.21826144641	12.0780695675015	10.8365955178803	26.8918672983186	13.2089312934162	23.1808912817265	14.3744252310706	30.097770131919	10.936625630353	7.14966187041755
10.8177492648057	3.01585737079431	10.3670097121054	17.69302990866	8.96606245371282	14.2993237408351	19.075297870274	8.19121755030554	11.3611065338142	18.1124767383911	9.10274023501942	7.25690679847381	9.75718561139336	5.18350485605272	12.9587621401318	0	24.5038411377038	14.6789518047511	24.0782161055352	11.6401512556973	22.046299134604	10.3670097121054	9.47840887963926	23.2803025113947	3.07170658136458	14.63577841709	0	22.2511427967141	6.44163710266746	10.1554380853278	12.9587621401318	7.53964342698578	10.0528579026477	6.67301774572305	13.269772431495	9.66245565400119	19.2062495719006	0	14.885962663536	7.10880665972945	6.22020582726327	18.519706670169	9.10274023501942	14.1864343428811	6.72454684028461	14.4236656864076	7.31788920854502	18.7275014154163	7.6556379412471	5.71972949633404
10.7763019496149	16.6392130802445	6.43469568337579	10.6768283931569	6.95642776581167	4.93080128994314	5.14775654670064	10.5920916598779	6.26819670831128	16.4360042998105	13.2530317597984	10.0095266185846	16.8227338127472	13.4056160070329	6.25595413661536	3.36454676254943	7.14966187041755	9.11107353398343	21.2183513573682	15.0519197271948	2.89606556776407	23.8322062347252	0	7.02422920602426	16.9473466558046	8.41136690637359	4.86785489049706	7.67280786093591	15.5487792133353	4.66916693578289	5.36224640281316	0	6.06637976883913	5.25952137593935	14.4899813907129	10.5509573233346	12.0415357817559	2.85986474816702	19.7990636411563	6.53683371009604	7.8646280574593	6.66376252000082	15.3456157218718	8.27855584995716	7.72936418423519	4.97367782289917	16.8227338127472	20.2958143418305	11.4394589926681	9.20416240789386
5.80262412671569	0	12.8693913667516	25.1668097838698	4.63761851054111	13.8062436118408	13.1553778415683	12.0043705478616	10.1858196510058	13.8062436118408	8.37033584829372	12.8693913667516	5.60757793758239	19.6615701436483	9.83078507182413	0	14.2993237408351	8.60490278209546	13.8380552330662	11.0380744666095	4.34409835164611	9.53288249389007	0	11.0380744666095	15.5350677678208	17.6638705033845	6.08481861312132	2.79011194943124	6.66376252000082	7.00375040367433	16.0867392084395	5.1997540875764	15.5992622627292	2.62976068796967	6.86367539560085	7.21907606333422	10.8373822035803	9.29456043154281	8.79958384051391	9.80525056514407	6.43469568337579	8.32970315000103	9.06786383565153	8.27855584995716	8.50230060265871	20.7236575954132	3.36454676254943	17.5282032952172	17.5991676810278	8.54672223590144
13.1124233512796	18.917650780437	22.0534570239334	13.269772431495	12.2264488005175	19.4990778284115	19.9046586472425	12.2868263254583	11.7742376804983	15.0792868539716	14.89539311185	6.7856790842872	23.0624387178389	11.3094651404787	12.7231482830385	10.6442024851564	19.5345306971904	11.609716427394	12.4039295089121	13.4919935009219	16.0336720978938	17.5925013296335	15.5101236212279	10.3174067948226	16.7547631710795	12.6399904511232	17.3251380875418	4.4134498109185	14.0544809512745	13.8483246618106	4.2410494276795	14.3938647242456	18.5063975026015	10.9194835839104	15.0792868539716	16.2504935999111	15.7142041951914	11.3094651404787	13.3393691400518	7.75506181061394	1.13094651404787	10.9800632431832	14.3437118854851	6.54758508132976	10.3924814804399	15.7349080215355	9.31367717451184	13.86321533349	6.26370377011126	14.5593114452139
6.00986070266982	4.71227714186611	11.6628859261186	6.9113398080703	11.9080516963373	10.7244928056263	13.4771126257371	10.8789608089995	9.23089905872403	10.7244928056263	14.5390989864893	11.6628859261186	8.13098800949447	6.4793810700659	14.5786074076483	16.7701627695823	4.71227714186611	11.4679310974618	14.2128358956284	19.0971231538785	10.4982376831448	14.3986246001465	0	30.0097649560947	8.31920532452906	9.14736151068128	26.4689609670777	10.1141558166882	13.5878282634392	8.46286507110649	4.04961316879119	0	27.4882833275523	8.34127218215381	7.60247378887733	9.05855217562612	9.27574553188382	11.6628859261186	20.6011090432865	10.3670097121054	7.77525728407909	10.0650579729179	12.0105600323173	13.6408022527703	11.207578067141	21.7857450471781	6.09824100712085	14.2128358956284	7.17716056991916	16.0867392084395
10.9745282396579	15.7349080215355	8.11331194860426	8.65419941184455	2.92371601751505	9.32564591793593	8.65419941184455	12.0197214053396	16.3007180702551	7.46051673434875	13.1923771522021	14.8744052391078	10.6056365341232	15.212459903633	5.07081996787766	0	9.83431751345971	10.5305523816692	12.2135878796193	5.69355224463457	8.21601209985242	0	0	15.1828059856922	13.3552460059329	4.77253644035545	4.60329755949178	5.27695086088082	14.7037368647844	0	10.1416399357553	14.7514762701896	3.2781058378199	9.94735564579833	5.76946627456303	11.5529361080449	12.5258149381961	5.40887463240284	8.32134558831206	7.72696376057549	5.40887463240284	14.7037368647844	15.8308525826425	9.9637164281105	0	6.27115899409025	3.18169096023697	3.48959653703409	18.3069602942865	7.46051673434875
6.55621167563981	13.7084425945196	13.1943759972251	12.0634294831772	12.2264488005175	14.2993237408351	14.325322511273	9.30820176171084	9.29545080039343	7.7996311313646	15.6309680803364	9.42455428373222	28.0888676691627	11.7806928546653	2.35613857093306	4.43508436881516	18.8491085674644	14.0117267227169	21.8892873686684	7.93646676524819	14.3157786588338	12.5660723783096	0	21.1639113739952	15.8239429949084	7.76139764542654	6.41671781020066	19.3088429227685	10.9800632431832	15.3870274020118	9.42455428373222	0	6.8542212972598	12.1327595376783	9.04757211238294	16.1040927566687	15.8729335304964	13.1943759972251	6.76634666524365	6.46255150884495	16.964197710718	12.4440716756076	16.5504367909444	8.92852511090421	16.3019317340233	14.2051252972196	2.21754218440758	4.86428608192631	18.5591222818111	10.3995081751528
7.21183284320379	21.1110015955602	0	8.84651495432998	4.48303122685641	5.71972949633404	3.31744310787374	8.19121755030554	0	0	0	0	13.0095808151911	5.18350485605272	23.3257718522373	0	18.8491085674644	2.93579036095021	16.0521440703568	8.73011344177301	8.3985901465158	4.60755987204687	0	17.460226883546	4.09560877515277	4.87859280569668	7.05838959122073	0	8.05204637833433	13.5405841137704	15.5505145681582	0	0	7.62630599511205	8.84651495432998	17.7145020323355	3.4920453767092	4.14680388484218	8.50626437916344	21.3264199791883	4.14680388484218	3.22081855133373	0	0	11.207578067141	4.80788856213586	0	0	0	3.81315299755603
5.44289271185192	3.4141781556162	19.9516035968822	5.00746129490376	12.6878242269521	9.71274820132195	12.2056869063279	12.7504801490605	5.14465201531208	6.47516546754797	16.0299828038078	21.1252273378753	27.6146762586605	23.4724748198614	17.604356114896	0	16.0039601044509	14.1250290951378	9.08611928510764	13.177529723431	10.6963176394305	11.7362374099307	5.3651371016826	8.23595607714435	20.864422062099	2.76146762586605	35.9578337665962	9.15999017360444	10.9386290422655	11.4967223607484	0	8.5354453890405	5.690296926027	5.39597122295664	7.51119194235564	12.7617338826431	3.95325891702929	10.5626136689376	15.6483165465743	8.04770565252391	7.04174244595842	5.46931452113275	10.304988945305	7.41236046942991	7.61269453617126	21.7715708474077	4.14220143879907	13.6291789276615	8.66675993348728	14.0295251796873
12.5423179881805	0	17.5788425553092	2.88473313728152	2.92371601751505	11.1907751015231	9.73597433832512	10.6841968047464	5.92753384372914	8.70393619007354	2.63847543044041	10.8177492648057	0	20.2832798715107	10.1416399357553	0	7.37573813509478	5.74393766272868	3.48959653703409	0	8.21601209985242	12.0197214053396	9.27235651269059	11.3871044892691	5.34209840237318	6.36338192047393	4.60329755949178	11.8731394369818	10.5026691891317	4.41540786318599	38.8762864203954	0	16.3905291890995	7.46051673434875	5.76946627456303	11.5529361080449	12.5258149381961	8.11331194860426	8.32134558831206	0	2.70443731620142	11.5529361080449	7.91542629132123	2.84677612231728	2.92371601751505	25.084635976361	14.3176093210663	5.23439480555114	6.65707647064965	9.94735564579833
14.1661002277217	6.46255150884495	6.66450624349636	15.4024144294138	4.80324774306044	19.9169152104489	15.9948149843913	6.58222838863838	15.824398386384	6.12828160321504	8.66927641430421	17.7720166493236	0	2.77687760145682	9.71907160509886	15.6811911611679	12.1172840790843	4.71823450866999	11.465817193112	17.1484371177684	7.87367826235857	19.7466851659151	5.07771904266389	21.8252836044325	14.2614948420498	5.2270637203893	3.78128013815396	9.75293596609223	7.76447329339382	12.6942976066597	2.77687760145682	0	17.5027436697884	6.12828160321504	2.36960221990982	12.940788822323	9.35369297332822	13.3290124869927	2.27846367299021	11.4248678459938	3.33225312174818	8.62719254821535	17.3385528286084	7.01526972999617	12.0081193576511	2.5756545868585	5.2270637203893	8.59936289483401	2.73415640758825	11.2351829392276
8.89130076559371	9.91514752041966	19.5979087708295	8.17999670434622	3.68468320015595	4.70114753123346	23.8583237210098	11.7818882572888	11.2054749374606	17.237540947856	8.31300478083965	9.37291289039671	5.34640307473609	11.7161411129959	8.52082990036064	12.0294069181562	7.74620900032786	12.6681364890317	10.9946192262718	11.9590595092781	3.45147540267773	15.1481420450856	3.89523652587915	4.78362380371124	9.25719791644119	4.00980230605207	10.1524781791531	9.97560573700758	12.5744285908235	8.34693541259818	0	12.3939344005246	10.3282786671038	8.618770473928	11.8155507951668	15.8834887463033	22.2438506872573	20.4499917608655	21.8482817957965	13.633327840577	11.9291618605049	7.94174437315167	14.1321081274274	8.96929463195857	13.8175620005848	4.93961153644095	6.0147034590781	7.69623345839026	18.8769154715682	17.237540947856
10.4899386810237	27.96522289282	4.52378605619147	13.269772431495	4.89057952020699	12.4794098101834	10.8570865348595	2.2339684228106	14.8727212806295	10.3995081751528	6.62017471637776	7.91662559833507	3.54806749505213	14.1368314255983	0	5.3221012425782	8.22506555671176	14.4120617719374	2.91857164915579	12.6983468243971	9.16209834165361	0	0	12.6983468243971	5.5849210570265	6.65262655322275	13.4751074014214	0	9.66245565400119	3.69288657648283	8.482098855359	0	4.11253277835588	0	7.23805768990635	6.14883541618258	17.1427682129361	13.5713581685744	17.399177139198	3.87753090530697	2.26189302809573	6.14883541618258	8.82689962183701	14.2856401774467	4.89057952020699	5.24496934051185	2.6610506212891	5.83714329831157	8.35160502681502	11.4394589926681
18.3573926917915	13.1601048907388	19.2260907388137	10.8570865348595	9.78115904041398	9.35955735763752	12.6666009573361	12.2868263254583	4.95757376020983	8.31960654012224	19.8605241491333	11.3094651404787	5.3221012425782	15.5505145681582	5.65473257023933	10.6442024851564	18.5063975026015	3.20268039376387	30.6450023161357	9.52376011829783	17.1789343906005	2.51321447566193	12.9251030176899	6.34917341219855	21.2227000167007	7.9831518638673	23.1001841167224	11.0336245272963	4.39202529727327	7.38577315296566	2.82736628511967	0	9.59590981616372	2.07990163503056	15.6824583281304	7.90564553509189	10.4761361301276	5.65473257023933	2.31989028522639	10.3400824141519	6.7856790842872	7.02724047563723	5.51681226364813	10.7142301330851	12.2264488005175	10.4899386810237	5.3221012425782	10.2150007720452	6.95967085567918	10.3995081751528
5.47734139990161	14.8884098051871	8.66104608859442	8.3985901465158	23.8338369022746	9.77422129120374	12.5978852197737	13.997650244193	4.31434425334716	11.5842622710563	14.5951109253476	11.023149567302	19.7613885800372	5.90525869676893	9.84209782794821	14.8210414350279	14.3157786588338	11.1485709909502	10.1595848546562	6.63046590514406	12.7573521212898	12.2479439636689	3.5993957770782	7.7355435560014	8.55411959367351	8.33683580720319	24.1236099953114	6.14530986330425	11.0078608716469	14.1404834099501	14.7631467419223	5.7263114635335	11.452622927067	10.8602458791153	9.23844916116738	10.3963130454443	11.2717920387449	7.08631043612271	3.23022697942916	8.9984894426955	16.534724350953	10.3963130454443	8.44980106204334	3.31523295257203	13.6193353727283	9.12890233316935	5.55789053813546	11.1755433401218	12.5978852197737	8.68819670329221
15.7758843445083	0	5.83144296305931	6.22020582726327	4.20284177517788	10.7244928056263	12.4404116545265	13.43871629347	5.3255186877254	10.7244928056263	15.1712337250324	17.4943288891779	13.7210422660219	14.5786074076483	4.85953580254943	9.14736151068128	12.3697274973985	6.88075865847707	12.5407375549663	17.7330429286014	3.93683913117928	10.7989684501098	4.44300416233091	10.9126418022163	7.67926645341144	13.7210422660219	3.30862012088472	6.63741475470166	15.8524663073457	19.0414464099896	2.42976790127471	0	11.7806928546653	5.36224640281316	10.3670097121054	16.6073456553145	6.54758508132976	3.88762864203954	11.9619342831986	6.66450624349636	12.6347930866285	7.54879347968843	25.6014569109921	15.3459025343666	12.6085253255337	11.2684888175059	6.86052113301096	8.77851628847639	2.39238685663972	1.78741546760439
17.734015188206	11.8656683441088	14.2758822265059	7.61380385413646	12.1262320070706	16.8778903170513	6.52611758925982	12.0854029430737	4.46994355428755	12.1895874512037	5.96900999017667	11.2167646065403	15.9953862481858	7.64779404991385	5.09852936660924	19.194463497823	5.56203203630098	10.1068192754024	7.89449708378204	22.8986582079292	12.3913625112528	4.53202610365265	4.66151256375702	12.8804952419602	10.0711691192281	10.7968857175254	12.1496870012816	4.97417499181389	6.33603649442701	6.65930366251002	6.37316170826155	0	14.832085430136	12.1895874512037	11.964548913643	13.4640775506574	15.4565942903522	10.1970587332185	12.550226133192	4.66151256375702	9.17735285989663	4.75202737082026	10.9431849819906	5.36687301748341	7.71669309540857	8.27587375449615	8.39757778029756	5.26299805585469	11.2952035198728	9.37660573169515
22.9467408647393	13.7084425945196	11.3094651404787	13.068715273442	8.15096586701165	15.5992622627292	9.80153645508151	7.44656140936867	14.4595901339453	17.3325136252547	20.2283116333765	15.0792868539716	5.91344582508689	8.24648499826569	14.1368314255983	37.6982171349289	7.71099895941727	7.33947590237554	23.10535888915	11.9047001478723	16.2245491466783	13.6132450765021	4.3083676725633	21.1639113739952	19.5472236995928	2.21754218440758	14.4376150729515	14.7114993697283	9.51605481075875	9.23221644120708	11.7806928546653	13.7084425945196	6.8542212972598	13.8660109002037	16.0845726442363	11.7120674593954	7.14282008872337	1.88491085674644	3.86648380871066	14.0021949358307	19.7915639958377	6.5880379459099	16.5504367909444	13.8888168391843	11.207578067141	8.74161556751974	6.65262655322275	10.9446436843342	20.8790125670375	18.1991393065174
9.20659511898356	0	2.64689609670777	4.23503375473244	17.1690557624288	0	9.52882594814798	5.22843673423758	8.7021241535598	19.4714195619882	5.16467531064931	5.29379219341555	4.15199387718866	3.30862012088472	3.30862012088472	6.227990815783	4.8125383576505	5.62172622309616	5.12302470330537	3.71494189011617	12.0618049976557	16.1754761465475	0	7.42988378023235	23.5279653040691	3.1139954078915	4.505355058226	2.58233765532466	0	15.1251205526158	0	0	3.20835890510033	17.0374921167397	5.64671167297658	8.22336651404357	10.0303431033137	5.29379219341555	0	9.07507233156951	6.61724024176943	8.22336651404357	7.74701296597397	13.9310320879356	5.72301858747627	13.8098926784753	6.227990815783	6.83069960440716	0	9.73570978099411
12.0197214053396	12.3375983350676	19.7915639958377	6.03171474158862	18.3396732007762	15.5992622627292	12.8173938258758	13.9623026425663	9.29545080039343	23.3988933940938	8.2752183954722	11.3094651404787	0	14.1368314255983	9.42455428373222	17.7403374752607	16.278775580992	12.6772765586487	19.4571443277052	15.8729335304964	12.4070081709893	6.28303618915482	4.3083676725633	14.5501890696217	11.169842114053	2.21754218440758	9.625076715301	14.7114993697283	8.78405059454654	16.925730142213	2.35613857093306	13.7084425945196	9.13896172967973	11.2661338564155	6.03171474158862	5.12402951348548	15.0792868539716	5.65473257023933	9.66620952177664	3.23127575442248	10.3670097121054	10.9800632431832	10.1141558166882	11.9047001478723	14.2641902672704	5.46350972969984	6.65262655322275	6.08035760240789	16.2392319965848	12.1327595376783
2.44468909939111	13.8013811883807	17.9226269599111	6.74734191431948	6.83852221045893	15.9958536761884	11.8078483500591	12.4950776191101	9.24293412920476	9.69445677344752	9.25702396781636	7.37990521878693	14.8838424580577	25.0389641351699	17.1319228293268	4.96128081935256	10.5427217411242	2.98554951961039	5.44140476961248	8.87808146620984	6.40570434903748	5.85706763395788	0	8.87808146620984	4.16502587303671	18.6048030725721	7.17802331310583	8.22846574917009	5.73196521847528	0	7.90704130584314	0	6.38952832795405	12.6027938054818	12.370126842919	9.00737391474687	8.87808146620984	8.43417739289935	4.32521917584582	7.22929490819944	10.5427217411242	9.00737391474687	12.3426986237551	2.21952036655246	10.2577833156884	12.2234454969556	4.96128081935256	34.008779810078	15.5707890330449	9.69445677344752
19.491440116767	7.33586928031049	6.72454684028461	12.5524874351979	0	6.95642776581167	12.1041843125123	10.7924825831728	11.0540496004679	16.2316647868939	12.3010003175938	13.4490936805692	5.27415438453695	10.5071044379447	8.40568355035577	3.95561578840271	13.7547549005822	2.97546320366576	8.67683463262531	23.5949011939811	3.40483384318208	5.60378903357051	3.84259819444835	7.07847035819433	14.1132464549183	8.90013552390611	7.15377323434533	8.20066687839587	4.57008037689246	2.74471299603454	2.10142088758894	15.2830610006468	8.15096586701165	13.9128555316233	7.17284996297025	3.26434312635175	2.83138814327773	10.9273886154625	6.03484972846055	6.72454684028461	14.2896620356048	20.8917960086512	6.5605335027167	5.30885276864575	7.26978036787526	6.82200404086845	5.93342368260407	2.16920865815633	4.13818267094438	15.4587283684704
7.72696376057549	14.5407408949011	4.44300416233091	13.032812209504	10.807307421886	12.2565632064301	11.5518108220604	14.2614948420498	9.73809131469788	11.2351829392276	8.66927641430421	4.44300416233091	3.4847091469262	2.77687760145682	8.33063280437045	5.2270637203893	4.0390946930281	11.0092138535633	12.899044342251	0	4.49924472134775	2.46833564573939	0	14.0305394599923	4.38815225909225	6.53382965048663	3.78128013815396	14.0875741732443	3.45087701928614	7.2538843466627	2.77687760145682	0	5.38545959070413	4.08552106881003	0	3.45087701928614	11.2244315679939	2.22150208116545	6.83539101897062	2.53885952133195	3.33225312174818	6.03903478375075	19.5058719321845	9.35369297332822	4.80324774306044	6.43913646714624	6.53382965048663	5.73290859655601	8.20246922276475	6.12828160321504
0	17.653799243674	19.7226038425421	8.09132465335059	19.6816005081501	12.5555037724406	10.9232882820233	13.4855410889177	14.9634086055114	9.76539182300933	19.2415647244313	15.1712337250324	0	11.3784252937743	20.8604463719195	14.2788082117952	13.7920306591203	5.37034822125039	3.91515709033093	17.0343676912644	3.07265493165212	0	0	4.2585919228161	17.9807214518902	10.7091061588464	10.3293506212986	5.92048145367117	14.1401790058554	12.3846805918632	7.58561686251618	0	20.2283116333765	9.76539182300933	14.5643843760311	25.9236615107349	8.94304303791381	18.2054804700388	12.4481917743855	6.93542113144336	6.06849349001294	10.6051342543916	16.2813239975957	3.19394394211208	3.28026675135835	3.51796724058721	7.13940410589758	9.78789272582733	11.203372596947	12.5555037724406
19.0901457614218	5.3221012425782	10.9768338128175	0	7.91123157680543	0	16.099356258799	14.4550897946568	12.0294069181562	10.0936402876483	10.7091061588464	10.9768338128175	11.4790418957569	4.57368075534064	6.86052113301096	8.60928142181767	3.32631327661137	5.18080651932391	4.72121884422259	5.13536084810177	11.1157810762709	0	0	10.2707216962035	3.61377244866421	12.9139221327265	0	14.2788082117952	8.52569616529517	5.97378710901634	4.57368075534064	26.610506212891	4.43508436881516	0	11.708622733672	8.52569616529517	6.16243301772212	3.65894460427251	0	12.5449529289343	7.31788920854502	14.2094936088253	17.848510264744	7.70304127215265	3.95561578840271	4.24225461364929	0	4.72121884422259	4.50331643602771	3.36454676254943
15.6778974852256	15.7349080215355	8.11331194860426	7.21183284320379	13.1567220788177	11.1907751015231	6.49064955888341	5.34209840237318	13.3369511483906	9.94735564579833	13.1923771522021	14.8744052391078	14.8478911477725	6.76109329050355	8.45136661312944	6.36338192047393	13.5221865810071	13.4025212130336	10.4687896111023	3.79570149642305	15.0626888497294	6.00986070266982	0	3.79570149642305	20.0328690088994	11.1359183608294	0	5.27695086088082	8.40213535130538	15.453927521151	6.76109329050355	0	6.55621167563981	11.1907751015231	2.88473313728152	4.20106767565269	11.3871044892691	8.11331194860426	8.32134558831206	6.18157100846039	10.8177492648057	9.45240227021856	0	0	7.30929004378762	9.40673849113538	14.3176093210663	0	11.6498838236369	7.46051673434875
16.5090149422737	16.3510339380414	11.2413358324035	6.39507105132288	11.3426091281909	16.5389768568695	20.3842889760917	17.7640862536747	10.6767025257531	28.9432094995216	19.7408824373915	17.9861373318456	2.35112906298635	11.2413358324035	13.1148918044707	7.05338718895906	10.9006892920276	13.7946775996456	23.2079191378653	21.0364179319831	12.1425399708662	12.490373147115	3.42593092035154	16.8291343455865	17.7640862536747	4.40836699309941	6.37806288363319	15.3540196735267	13.9698154033752	11.0119208154157	10.3045578463699	13.6258616150345	10.9006892920276	10.3368605355434	7.9938388141536	19.2084961796409	6.94201791755444	10.4919134435766	21.5218737304135	14.5602064114941	5.9953791106152	11.0594371943387	13.1605882915943	11.0441194142912	12.1527954944903	7.82005970949808	21.1601615668772	20.3069292456321	16.602588306319	6.89124035702896
12.5423179881805	13.1124233512796	11.7192283702062	10.5773548366989	22.415156134282	0	4.32709970592227	11.5745465384752	14.8188346093229	7.46051673434875	18.4693280130829	9.01479105400474	7.07042435608215	19.1564309897601	6.76109329050355	21.2112730682464	18.0295821080095	8.93501414202239	20.9375792222045	11.3871044892691	5.47734139990161	9.01479105400474	6.18157100846039	5.06093532856406	9.79384707101749	12.7267638409479	6.13773007932237	14.0718689623489	12.6032030269581	13.246223589558	9.01479105400474	0	8.74161556751974	6.63157043053222	1.92315542485434	12.6032030269581	10.6279641899845	10.8177492648057	4.62296977128448	7.21183284320379	13.5221865810071	11.2028471350738	17.5898362029361	17.0806567339037	9.7457200583835	14.6327043195439	2.12112730682464	4.65279538271212	9.98561470597448	1.65789260763305
20.605236694868	6.46255150884495	7.77525728407908	9.47840887963926	4.80324774306044	12.2565632064301	13.3290124869927	17.552609036369	15.824398386384	16.3420842752401	10.8365955178803	8.88600832466181	10.4541274407786	20.8265820109261	13.8843880072841	10.4541274407786	15.1466050988554	7.86372418111665	20.065180087946	6.23579531555215	11.2481118033694	8.63917476008787	5.07771904266389	10.9126418022163	9.87334258295757	5.2270637203893	5.67192020723094	8.66927641430421	6.90175403857228	3.62694217333135	4.16531640218522	0	6.73182448838016	13.2779434736326	11.8480110995491	8.62719254821535	1.87073859466564	7.77525728407908	4.55692734598042	7.61657856399584	4.44300416233091	19.8425428608953	8.66927641430421	10.5229045949942	9.60649548612088	15.453927521151	5.2270637203893	7.16613574569501	21.873251260706	4.08552106881003
0	0	0	9.15156719413446	11.5940462763528	0	3.43183769780042	10.5920916598779	4.70114753123346	11.8339230958635	4.18516792414686	0	0	0	10.7244928056263	0	9.74953891420575	9.11107353398343	13.8380552330662	18.0623036726338	4.34409835164611	4.76644124694503	0	18.0623036726338	21.1841833197557	10.0936402876483	0	0	3.33188126000041	7.00375040367433	0	15.5992622627292	15.5992622627292	3.94464103195451	4.57578359706723	3.33188126000041	5.41869110179014	6.43469568337579	4.39979192025695	4.90262528257203	12.8693913667516	13.3275250400016	4.18516792414686	6.77336387723768	0	14.9210334686975	5.04682014382415	0	18.4791260650792	0
6.70868171460818	8.41634615105389	13.0190354524115	3.08599358871976	12.5107848191342	11.9715268527922	6.94348557461946	18.5731095617393	12.6821654330949	5.32067860124097	0	2.89311898942478	9.07645173152871	9.04099684195242	14.4655949471239	13.6146775972931	5.26021634440868	7.16879041627378	13.0656986619183	0	0	9.64372996474925	0	8.12103575978884	5.71480294207363	13.6146775972931	9.84891570868009	11.2902204465357	0	0	0	0	3.50681089627246	3.99050895093073	9.25798076615928	8.98833084093134	7.30893218380996	2.89311898942478	5.93460305523031	14.8788976598988	5.78623797884955	7.86478948581492	2.82255511163393	10.6588594347229	10.9469367167424	3.35434085730409	5.1055040989849	14.9322270421924	7.12152366627637	2.66033930062048
13.3552460059329	11.7283342197557	25.3415792962578	4.91473053018332	7.47171871142735	9.53288249389007	5.52907184645624	10.2390219378819	0	10.5920916598779	11.2379509074314	28.7972492002929	10.8413173459926	2.87972492002929	5.75944984005858	16.2619760189889	12.5660723783096	8.97047054734788	14.8630963614415	12.9335013952193	2.3329417073655	10.2390219378819	0	16.1668767440241	22.753382084182	12.1964820142417	3.92132755067818	4.49518036297255	1.78934363962985	3.76127336493622	7.19931230007323	0	18.1509934353361	10.5920916598779	13.5155089580041	5.36803091888955	7.76010083713156	10.3670097121054	4.72570243286858	10.5315654218214	9.21511974409373	21.4721236755582	13.4855410889177	10.9126418022163	17.4340103266638	2.67104920118659	2.71032933649816	5.9452385445766	18.4302394881875	8.47367332790228
6.09450662805954	16.56597710718	10.5130239334027	6.54143711411724	16.1010276457519	14.5007226667624	10.5130239334027	12.9790418930898	16.3215896682964	12.8895312593443	17.949065252151	15.7695359001041	5.49700597824978	21.902133194589	6.57063995837669	0	7.96441207075963	11.1642732036135	11.3043268101104	9.83674754002592	13.3076252321553	13.6279939877442	0	8.60715409752268	9.51796405493249	6.184131725531	11.9296725485421	13.6754782873531	6.80454623521211	10.0124037460978	8.76085327783559	19.1145889698231	8.49537287547694	13.6951269630533	7.4759281304197	8.84591010577574	14.0173652445369	1.75217065556712	13.4782358120548	11.0136441207076	21.0260478668054	8.84591010577574	9.40189132255527	10.1441459006517	10.4183120060748	16.2520176748254	2.06137724184367	11.3043268101104	11.8608475146082	13.6951269630533
14.7935032681103	8.11961599829238	17.5441702820246	13.6100230066615	14.6560636262613	7.69963586044967	6.37969828437258	5.51331950501334	8.73931271831861	13.932674414147	15.5602397179819	13.5568588542917	10.0073698578393	7.97462285546573	23.9238685663972	13.1346729384141	2.89986285653299	9.03320111061605	16.4637375080583	4.47698125219129	4.03778372428644	5.31641523697715	7.29108375356867	4.47698125219129	8.6637877935924	6.56733646920707	14.9312087506592	10.8921678025873	18.5816454884638	2.60395848341738	3.98731142773286	0	6.76634666524365	7.33298653376159	7.6556379412471	15.4847045737199	9.4016606296017	15.1517834253849	12.2686505468704	7.29108375356867	11.164471997652	2.47755273179518	10.1141558166882	10.0732078174304	3.44848555912031	12.9443153595965	7.50552739337951	2.05796718850728	6.8704443062474	1.46659730675232
14.606243733071	9.16209834165361	6.29894260988685	15.95732127838	11.0657099903418	15.2043442307614	13.2277794807624	17.108239187347	16.3945081627192	13.7563114468793	7.68163732913031	25.1957704395474	11.1157810762709	13.7789369591275	13.7789369591275	14.8210414350279	16.4631454576588	4.45942839638007	27.4308791075718	4.42031060342937	15.9466901516123	11.3730908234068	3.5993957770782	11.0507765085734	13.2200030084045	10.1894659865817	13.4020055529508	8.44980106204334	1.83464347860782	16.7114803935774	14.7631467419223	0	14.3157786588338	9.41221309523323	6.71887211721264	11.6194086978495	11.2717920387449	10.2357817410661	4.84534046914373	14.3975831083128	11.8105173935379	16.5117913074704	13.0587834595215	10.7745070958591	10.2145015295462	11.8675730331202	11.1157810762709	12.1915018255875	13.5669533136025	17.3763934065844
5.91133839606868	8.89925125808158	15.2955880998277	2.17537252975327	4.40953891166204	15.471399457297	16.3152939731496	12.0854029430737	6.70491533143132	1.87532114633903	3.97933999345111	3.05911761996554	12.7963089985487	15.2955880998277	6.37316170826155	4.79861587445575	9.27005339383497	7.94107228781616	19.7362427094551	8.58699682797345	10.326135426044	9.06405220730531	6.99226884563552	15.7428275179513	4.02846764769125	7.19792381168363	3.47133914322331	6.96384498853944	13.4640775506574	3.32965183125501	5.09852936660924	7.41604271506798	2.47201423835599	3.75064229267806	11.964548913643	3.16801824721351	10.3043961935681	11.2167646065403	0	2.33075628187851	17.3349998464714	4.75202737082026	12.9328549787161	4.29349841398673	15.4333861908171	14.1872121505648	14.3958476233673	10.5259961117094	7.53013567991518	9.37660573169515
10.6538439729147	3.08439958376691	6.36157414151925	9.04757211238294	11.4622957504851	6.82467723994402	6.7856790842872	6.28303618915482	9.29545080039343	11.6994466970469	9.65442146138423	12.7231482830385	4.43508436881516	3.53420785639958	9.71907160509886	16.6315663830569	8.35358220603538	8.00670098440968	5.4723218421671	6.94440841959216	16.4631454576588	4.71227714186611	0	12.8967584935283	9.07549671766807	6.65262655322275	9.625076715301	10.3440229943402	5.49003162159159	6.92416233090531	3.53420785639958	0	14.5652202566771	7.7996311313646	3.01585737079431	4.39202529727327	2.97617503696807	3.53420785639958	5.07475999893274	3.23127575442248	4.94789099895942	12.6270727296607	8.2752183954722	5.95235007393614	7.64153050032342	4.91715875672986	12.4736747872926	5.4723218421671	7.82962971263908	10.3995081751528
9.17869634589573	3.2900262226847	13.5713581685744	21.714173069719	24.452897601035	14.0393360364563	8.14281490114464	6.7019052684318	7.43636064031474	17.6791638977598	8.82689962183701	4.52378605619147	21.2884049703128	18.3778808532778	5.65473257023933	18.6273543490237	15.4219979188345	13.6113916734965	8.75571494746736	20.6348135896453	13.7431475124804	15.0792868539716	5.17004120707596	17.460226883546	11.169842114053	10.6442024851564	3.8500306861204	2.20672490545925	1.75681011890931	11.0786597294485	7.06841571279917	12.3375983350676	2.74168851890392	11.4394589926681	2.41268589663545	10.5408607134558	8.57138410646804	18.0951442247659	6.95967085567918	0	19.2260907388137	14.0544809512745	15.4470743382148	2.38094002957446	25.6755424810867	13.1124233512796	7.9831518638673	8.75571494746736	2.78386834227167	4.15980327006112
18.6111815308485	11.6742865966231	10.032590043973	12.1282866309363	16.6305997125318	11.070444186453	8.5611435041903	8.58756678661064	8.79569538101744	7.38029612430199	11.092945089271	19.3963407516812	6.29495845896346	15.8849342362906	10.032590043973	3.14747922948173	10.3366079240934	13.2584080817106	12.9452774760942	11.2646625055136	14.2234187965187	9.66101263493698	3.05755125149654	15.9582718828109	10.5693129681362	3.14747922948173	22.7689986813572	2.61010472688729	12.4676847148402	5.45991294910096	6.68839336264868	14.5928582457789	9.72857216385262	5.53522209322649	9.2745721295395	10.3897372623669	7.32203062858381	14.7144653978271	10.2898359425364	16.0521440703568	13.3767867252974	7.79230294677516	9.78789272582733	10.560621098919	13.7383215016567	19.3866474279672	4.72121884422259	11.2192404792816	11.5246162556408	3.69014806215099
4.87286002919175	9.78115904041398	10.9273886154625	7.17284996297025	8.17850291385967	11.5940462763528	9.41436557639846	12.4528645190456	6.44819560027292	16.2316647868939	9.02073356623546	12.6085253255337	11.8668473652081	5.25355221897235	14.7099462131226	15.8224631536109	12.2264488005175	7.14111168879782	4.33841731631265	8.25821541789339	8.51208460795521	9.33964838928419	0	9.43796047759244	9.96229161523646	5.93342368260407	0	9.84080025407505	11.7516352548663	6.86178249008634	2.10142088758894	12.2264488005175	4.07548293350583	11.5940462763528	4.48303122685641	15.0159783812181	7.07847035819433	1.68113671007115	8.62121389780079	13.4490936805692	8.40568355035577	9.14016075378491	19.6816005081501	8.84808794774291	10.9046705518129	6.82200404086845	3.95561578840271	4.33841731631265	3.10363700320828	13.1399191131998
19.0501244914817	8.5354453890405	4.69449496397228	10.0149225898075	26.6444308765994	3.23758273377398	4.69449496397228	4.636538236022	10.2893040306242	9.71274820132195	14.8849840321072	8.21536618695148	27.6146762586605	5.86811870496535	5.86811870496535	5.52293525173209	12.8031680835608	3.32353625767949	6.05741285673842	16.4719121542887	4.753918950858	19.5603956832178	0	21.4134858005753	16.227883826077	12.4266043163972	9.98828715738783	6.86999263020333	7.29241936151033	9.58060196729036	10.2692077336894	0	22.761187704108	8.63355395673063	5.00746129490376	6.38086694132154	8.89483256331589	7.04174244595842	9.62973325943031	13.4128427542065	10.5626136689376	19.1426008239646	11.4499877170056	7.41236046942991	10.1502593815617	8.16433906777787	4.14220143879907	13.6291789276615	5.77783995565819	6.47516546754797
8.61114369337766	20.2557584605588	11.1406671533073	21.7861935442455	7.02564595253616	10.2442916352251	11.8833782968612	11.0031280526492	11.1915377795782	17.0738193920419	2.71723589105057	17.6393896594033	14.5629635990946	9.28388929442279	17.4072924270427	21.8444453986419	13.5038389737059	2.62906599488079	15.5729755906447	9.12101404364344	19.7429544488991	10.3154325493587	6.36609551617563	13.0300200623478	7.33541870176615	6.55333361959256	6.32094590258573	16.3034153463034	11.5372604823895	3.03147405532173	4.64194464721139	6.75191948685294	6.75191948685294	31.5865658752775	1.98056304947686	14.4215756029869	17.9814276860399	8.35550036498051	7.61755019029562	10.610159193626	16.711000729961	0	18.1149059403371	9.77251504676083	6.021982245031	11.8403225783943	6.55333361959256	25.1563451848876	11.4263252854434	8.53690969602095
13.0213648557846	5.02642895132385	8.63917476008787	16.5872155393687	6.53775387249893	7.14966187041755	13.1315456353336	14.5052810786661	11.3611065338142	10.3272893683809	7.58561686251618	19.8701019482021	8.13098800949447	8.63917476008787	4.31958738004394	14.2292290166153	8.63917476008787	11.0092138535633	4.45892890843245	3.63754726740542	6.9988251220965	9.5990830667643	7.89867406636605	21.8252836044325	23.0377993602343	6.09824100712085	10.2934848205302	6.74277054445883	8.05204637833433	2.82095502370216	4.31958738004394	12.5660723783096	9.42455428373222	1.58881374898168	12.9011676417312	16.7750966215298	10.1851323487352	3.45566990403515	14.1771072986057	3.94933703318303	18.1422669961845	5.36803091888955	8.42846318057353	7.27509453481084	7.47171871142735	15.0246517566746	6.09824100712085	14.4915189524055	12.7593965687452	14.2993237408351
15.7758843445083	0	9.71907160509886	24.8808233090531	11.5578148817392	13.4056160070329	5.44268009885536	10.5589913734407	19.1718672758114	7.14966187041755	18.9640421562904	7.77525728407908	10.6719217624615	14.5786074076483	12.1488395063736	9.14736151068128	10.6026235691988	6.88075865847707	7.52444253297976	6.82040112638516	13.7789369591275	4.31958738004394	11.1075104058273	6.82040112638516	19.1981661335286	6.86052113301096	0	5.68921264688714	13.5878282634392	11.1075104058273	2.42976790127471	0	7.06841571279917	8.93707733802194	15.5505145681582	11.3231902195326	12.2767220274933	16.5224217286681	7.97462285546573	14.4397635275754	7.77525728407908	13.5878282634392	10.4302231859597	8.18448135166219	12.6085253255337	6.76109329050355	2.28684037767032	17.5570325769528	4.78477371327944	9.83078507182413
5.8474320350301	7.33586928031049	10.0868202604269	17.0355186620544	7.26978036787526	6.95642776581167	13.4490936805692	9.96229161523646	10.1328788004289	24.7339653895526	14.7612003811126	8.40568355035577	22.415156134282	16.8113671007115	6.30426266276683	7.91123157680543	12.9906018505498	9.52148225173043	15.1844606070943	14.1569407163887	12.7681269119328	15.8774022617831	3.84259819444835	0	15.7736283907911	12.8557513123088	11.4460371749525	9.84080025407505	11.098766629596	12.3512084821554	6.30426266276683	0	8.15096586701165	10.8211098579293	14.3456999259405	16.3217156317588	12.0333996089304	14.2896620356048	16.3803064058215	12.4884441319571	10.9273886154625	6.52868625270351	8.20066687839587	2.65442638432287	8.17850291385967	10.7202920642218	1.97780789420136	7.59223030354714	12.4145480128331	13.1399191131998
17.0279386575645	18.8491085674644	14.6865970921494	10.1366317185031	11.207578067141	11.9161031173626	8.29360776968436	11.0922737660387	5.68055326690709	24.626613109216	14.328387406975	17.2783495201757	5.42065867299631	15.1185558301538	7.55927791507689	0	7.85379523644352	11.0092138535633	13.3767867252974	16.9752205812253	13.1227971039309	15.3585329068229	0	12.1251575580181	11.0922737660387	2.03274700237362	16.1754761465475	8.42846318057353	14.7620850269463	8.46286507110649	10.7989684501098	0	14.6604177746946	17.4769512387985	16.5872155393687	6.71003864861194	12.3676607091784	8.63917476008787	10.6328304739543	8.88600832466181	12.094844664123	4.02602318916716	15.1712337250324	1.81877363370271	10.2736132282126	7.01150415311479	12.1964820142417	6.68839336264868	9.56954742655887	9.53288249389007
10.5172562296722	3.76982171349289	11.6628859261186	15.2049475777547	9.80663080874839	0	10.3670097121054	14.0786551645876	5.68055326690709	23.8322062347252	10.1141558166882	2.59175242802636	30.4912050356043	24.2976790127471	16.1984526751648	6.09824100712085	0	11.9266483413602	10.032590043973	12.731415435919	2.62455942078619	5.75944984005858	11.8480110995491	7.27509453481084	15.3585329068229	3.04912050356043	8.82298698902591	0	10.0650579729179	14.8100138744364	0	0	0	9.53288249389007	19.3517514625968	16.1040927566687	10.9126418022163	15.5505145681582	7.97462285546573	8.88600832466181	14.254638354145	7.04554058104254	7.58561686251618	0	8.40568355035577	6.00986070266982	9.14736151068128	3.34419668132434	6.37969828437258	2.38322062347252
6.67762300296647	30.1585737079431	14.9745695841523	13.5155089580041	4.98114580761823	6.35525499592671	13.8226796161406	20.4780438757638	12.623451704238	16.9473466558046	5.61897545371569	19.5821294561992	9.03443112166052	8.63917476008787	17.2783495201757	27.1032933649816	8.37738158553976	8.15497322486171	16.3494059975856	6.46675069760964	13.997650244193	12.7987774223524	0	16.1668767440241	6.82601462525461	8.13098800949447	11.7639826520345	8.9903607259451	3.5786872792597	9.40318341234054	2.87972492002929	0	11.169842114053	16.9473466558046	12.2868263254583	3.5786872792597	15.5202016742631	13.8226796161406	11.8142560821714	18.4302394881875	12.6707896481289	5.36803091888955	4.49518036297255	10.9126418022163	11.207578067141	8.01314760355977	12.1964820142417	20.8083349060181	14.1771072986057	18.0065558217923
11.8876365547315	4.97119346834227	15.7213993436324	11.6657340057099	21.429874545962	3.7712502173631	5.4683128151765	12.1518062559478	15.7307628929735	20.7418761954971	8.00240899781927	11.6201647322501	11.7944001895964	11.1075104058273	12.8163581605699	19.2999275829759	9.94238693668454	14.5176446420615	15.8757468827705	14.3902968820434	12.4594469206553	10.6328304739543	3.12475018010086	11.5122375056347	10.1265052132898	20.1040912322665	4.65388324695872	4.00120449890963	10.618083136265	11.1598220717888	5.12654326422797	0	10.7709191814083	10.6852089491955	14.5821675071373	11.1489872930783	20.1464156348608	8.20246922276475	12.6191834196381	9.37425054030257	10.2530865284559	4.24723325450602	8.00240899781927	17.2683562584521	18.4740297810017	22.9827640058143	13.6707820379412	11.465817193112	13.4604623142806	8.79958384051391
17.2783495201757	11.3094651404787	10.3670097121054	6.9113398080703	22.415156134282	14.2993237408351	10.8853601977107	5.11951096894096	9.23089905872403	8.93707733802194	18.9640421562904	18.7902051031911	10.1637350118681	12.1488395063736	11.3389168726153	0	12.3697274973985	14.6789518047511	18.3930817472839	12.731415435919	15.0912166695206	7.91924353008055	2.96200277488727	13.6408022527703	11.5188996801172	12.9587621401318	2.20574674725648	11.3784252937743	11.5748166688556	0	4.85953580254943	9.42455428373222	9.42455428373222	14.2993237408351	11.0581436929125	15.0975869593769	10.9126418022163	23.9737099592438	12.6264861878207	10.3670097121054	11.6628859261186	6.54228768239664	13.9069642479463	20.4612033791555	11.207578067141	6.00986070266982	19.8192832731428	15.0488850659595	11.164471997652	14.8951288967032
9.24593954256896	6.95967085567918	9.56954742655887	12.7593965687452	16.3803064058215	10.9994798006424	17.225185367806	11.8142560821714	8.73931271831861	12.4660771073947	14.0042157461837	13.5568588542917	12.5092123222992	11.9619342831986	22.927040709464	11.2582910900693	9.42455428373222	11.8560764576836	12.3478031310437	15.6694343826695	11.305794428002	22.1517301540715	3.64554187678433	7.83471719133475	17.3275755871848	18.7638184834488	13.5738261369629	7.00210787309186	17.3428691225662	5.20791696683476	8.97145071239894	5.79972571306598	7.73296761742131	9.53288249389007	7.6556379412471	13.6265400248735	8.05856625394432	14.3543211398383	5.72537025520616	5.4683128151765	9.56954742655887	16.7234809396174	13.2262037602846	4.19716992392933	11.207578067141	12.9443153595965	10.3201001658968	6.17390156552185	9.81492043749628	21.9989596012848
9.20659511898356	3.8500306861204	5.29379219341555	15.5284571006856	18.5998104092979	0	16.9401350189298	11.7639826520345	5.8014161023732	18.254455839364	16.7851947596103	25.1455129187238	0	14.8887905439812	23.160340846193	18.683972447349	9.625076715301	22.4869048923846	13.6613992088143	11.1448256703485	0	7.35248915752159	12.1000964420927	3.71494189011617	15.6853102027127	17.1269747434032	13.516065174678	5.16467531064931	6.16752488553268	6.48219452254965	3.30862012088472	0	6.41671781020066	9.73570978099411	11.2934233459532	10.2792081425545	7.80137796924396	7.94068829012332	14.9312087506592	16.6376326078774	17.2048246286005	11.3071289568099	24.5322077255842	0	15.7383011155597	15.3443251983059	23.3549655591862	23.9074486154251	0	12.1696372262426
6.00986070266982	9.42455428373222	7.77525728407909	17.9694835009828	21.0142088758894	7.14966187041755	9.3303087408949	7.67926645341144	2.84027663345355	11.9161031173626	21.4925811104625	16.8463907821714	30.4912050356043	16.1984526751648	14.5786074076483	6.09824100712085	4.71227714186611	5.50460692678165	6.68839336264868	12.731415435919	20.9964753662895	28.7972492002929	0	3.63754726740542	2.55975548447048	9.14736151068128	17.6459739780518	7.58561686251618	3.01951739187537	8.46286507110649	11.3389168726153	9.42455428373222	10.9953133310209	4.76644124694503	15.2049475777547	8.05204637833433	12.0039059824379	20.7340194242109	17.2783495201757	2.96200277488727	9.07113349809226	12.0780695675015	27.8139284958927	16.3689627033244	8.40568355035577	33.054233864684	3.04912050356043	6.68839336264868	7.97462285546573	17.8741546760439
18.9162828674198	8.89925125808158	10.1970587332185	15.2276077082729	16.5357709187327	12.6584177377884	11.4207057812047	17.1209875026878	11.1748588857189	8.43894515852563	14.9225249754417	17.3349998464714	6.39815449927434	10.1970587332185	10.1970587332185	14.3958476233673	12.978074751369	4.33149397517245	10.5259961117094	5.7246645519823	15.489203139066	9.06405220730531	6.99226884563552	8.58699682797345	6.04270147153687	10.7968857175254	3.47133914322331	21.8863699639811	11.8800684270506	3.32965183125501	5.09852936660924	0	4.94402847671199	8.43894515852563	8.7014901190131	12.672072988854	8.58699682797345	16.3152939731496	11.504373955426	17.4806721140888	10.1970587332185	19.008109483281	5.96900999017667	20.3941174664369	11.0238472791551	7.09360607528242	20.3941174664369	6.57874756981837	17.5703165864687	6.5636240121866
22.415156134282	9.78115904041398	10.9273886154625	8.96606245371282	24.535508741579	10.4346416487175	11.4317296284838	8.30190967936372	9.21170800038988	15.4587283684704	11.4809336297542	15.1302303906404	7.91123157680543	19.9634984320949	14.7099462131226	21.7558868362149	22.1604384509379	16.6625939405282	10.8460432907816	4.71898023879622	7.66087614715969	11.207578067141	0	12.9771956566896	18.2642012946002	9.88903947100678	27.1843382905123	4.10033343919793	15.0159783812181	5.48942599206907	4.20284177517788	0	25.4717683344114	7.72936418423519	9.8626686990841	11.7516352548663	12.0333996089304	13.4490936805692	12.0696994569211	14.4097432291813	8.40568355035577	4.57008037689246	15.5812670689522	11.5025143320658	12.7221156437817	9.7457200583835	5.93342368260407	10.8460432907816	8.27636534188876	13.1399191131998
14.8815598351824	10.0528579026477	5.92400554977454	18.9568177592785	8.53910709877411	16.3420842752401	14.2176133194589	31.2046382868782	10.8201014607754	9.9868292793134	14.4487940238403	11.8480110995491	12.3900769668487	7.40500693721818	13.5758460515667	11.6156971564207	26.9272979535206	6.98997704988146	12.7397968812356	18.014519800484	1.999664320599	20.8437232306882	0	13.8573229234492	13.6520292505092	8.13098800949447	15.1251205526158	7.70602347938152	13.8035080771446	9.67184579555027	4.93667129147878	0	11.9676879793425	11.8026164210067	9.47840887963927	9.20233871809637	11.6401512556973	9.87334258295757	15.1897578199347	21.4392581801364	17.7720166493236	9.96920027793774	6.74277054445883	16.6287875081391	13.8760490355079	6.86841223162266	11.6156971564207	15.2877562574827	13.3669868815426	9.07893570846673
5.76946627456303	12.6666009573361	2.48808233090531	13.269772431495	2.68981873611385	22.3069450357028	3.98093172944849	11.0581436929125	9.54332948840392	14.8712966904685	7.28219218801553	8.70828815816857	0	0	9.3303087408949	5.85431136683602	11.3094651404787	0	12.8417152562855	19.2062495719006	12.5978852197737	13.8226796161406	0	8.73011344177301	4.91473053018332	8.78146705025403	8.47006750946488	4.85479479201036	13.5274379156017	0	6.22020582726327	0	3.01585737079431	6.86367539560085	14.5967496746445	2.89873669620036	9.42852251711485	7.46424699271592	11.4834569118706	9.95232932362123	12.4404116545265	11.5949467848014	0	2.6190340325319	5.37963747222769	15.8660322550483	11.708622733672	8.02607203517841	0	4.57578359706723
6.09450662805954	10.1944474505723	11.3891092611863	7.4759281304197	19.88950473887	9.66714844450824	16.8208382934443	10.3832335144718	11.5211221187975	6.44476562967216	24.7868043958275	24.5303891779396	26.1107783966865	18.6168132154006	6.57063995837669	14.4296406929057	23.0967950052029	12.404748004015	15.8260575341546	11.0663409825292	15.0819752631094	11.6811377037808	8.00992299687825	14.7551213100389	10.3832335144718	14.4296406929057	20.8769269599486	15.3849130732723	13.6090924704242	2.86068678459938	8.76085327783559	12.7430593132154	14.8669025320846	7.25036133338118	5.60694609781478	18.3722748350727	13.279609179035	13.1412799167534	8.98549054136983	21.0260478668054	13.1412799167534	14.2895470939454	12.8207608943935	15.6773163919163	6.62983491295666	18.2835198841786	12.368263451062	14.6956248531436	15.0956241095013	11.2783398519263
27.9167722962727	5.83714329831157	12.0391080527676	20.332715822452	6.50762597446898	22.140888372906	9.63128644221409	20.8083349060181	12.094081148899	16.6056662796795	4.89394636291366	20.065180087946	9.44243768844519	17.5570325769528	10.032590043973	4.72121884422259	13.6808046054177	26.9903307377681	18.1233884665319	14.0808281318919	14.2234187965187	0	0	11.2646625055136	10.8996039983904	15.3439612437234	5.12302470330537	9.78789272582733	9.35076353613019	4.91392165419086	2.50814751099325	21.8892873686684	4.86428608192631	18.450740310755	5.35071469011894	14.0261453041953	15.2072943824433	9.02933103957571	13.3767867252974	4.58632687724481	10.032590043973	14.0261453041953	10.7666819984101	6.33637265935138	28.1997125560322	31.4063688333068	9.44243768844519	11.6507497284848	2.46956062620874	29.5211844972079
7.64891362157978	5.48337703780784	9.42455428373222	4.02114316105908	23.4340268676585	12.999385218941	9.04757211238294	8.37738158553976	19.6237294674972	8.66625681262733	16.5504367909444	10.3670097121054	8.87016873763033	15.3149007110649	8.24648499826569	13.3052531064455	10.2813319458897	15.3461768867852	10.9446436843342	10.5819556869976	21.9508606102118	15.707590472887	0	21.1639113739952	13.0314824663952	13.3052531064455	6.41671781020066	17.4699055015524	8.05204637833433	4.61610822060354	11.7806928546653	0	13.7084425945196	13.8660109002037	2.01057158052954	16.1040927566687	10.3174067948226	13.1943759972251	8.69958856959898	18.310562608394	12.2519205688519	16.8360969728809	22.0672490545925	24.8014586414006	7.1320951336352	9.83431751345971	7.76139764542654	8.51250064337104	10.4395062835188	19.0657649877801
16.2266238972085	20.3570372528616	21.7707203954214	16.5872155393687	16.8113671007115	20.37653633069	13.6844528199792	15.3585329068229	5.96458093025245	13.5843575537933	4.55137011750971	15.5505145681582	26.8322604313317	12.6347930866285	11.6628859261186	14.63577841709	16.2573561394381	14.8624387023105	4.01303601758921	9.82137762199463	9.44841391483028	12.9587621401318	0	15.2776985231028	13.8226796161406	7.31788920854502	2.64689609670777	4.55137011750971	16.305393916127	6.34714880332986	9.71907160509886	11.3094651404787	5.65473257023933	9.29456043154281	9.12296854665279	20.5327182647525	11.7856531463936	16.3280402965661	14.3543211398383	15.9948149843913	10.8853601977107	9.66245565400119	15.929795411284	5.72913694616354	14.2896620356048	1.80295821080095	3.65894460427251	6.01955402638381	8.61259268390299	9.29456043154281
23.1148488564224	4.63978057045279	25.5187931374903	11.9087701308288	22.415156134282	6.59968788038543	14.0353362256197	24.4161292364877	13.1089690774779	16.1325703742755	8.55813184489005	15.9492457109315	12.5092123222992	15.9492457109315	14.9524178539982	13.1346729384141	21.0240057098642	22.0184277071266	30.8695078276093	15.6694343826695	16.9586916420031	14.1771072986057	7.29108375356867	21.2656609479086	30.7170658136458	7.50552739337951	23.075504432837	6.22409588719276	27.8724682326957	20.831667867339	7.97462285546573	17.399177139198	13.5326933304873	15.3992717208993	17.8631551962432	10.5295991101295	14.7740381322312	12.7593965687452	9.81492043749628	15.4935529763334	28.7086422796766	16.7234809396174	18.6722876615783	22.6647175892184	10.3454566773609	12.9443153595965	6.56733646920707	8.23186875402914	7.85193634999702	21.2656609479086
17.016684236773	16.2652981795648	16.0746892165231	11.1823924984508	1.51113412141227	11.5679922397767	12.3006317482959	13.1151516957139	18.3820150659466	19.2799870662945	18.4100364303763	25.1603831215143	12.0594428904862	1.74724882788294	21.8406103485368	6.57787794026519	8.25972173181026	17.3178644887513	10.8216701597911	1.96182324534225	14.8626735738903	7.7655503461464	0	7.847292981369	5.52216913503744	9.86681691039778	10.706546009155	8.1822384135006	9.22818798415844	4.56424183610237	8.7362441394147	5.08290568111401	16.9430189370467	12.2106584753199	14.9098566646011	9.77102257146188	8.23965763043744	8.38679437383811	9.31866041537568	11.1823924984508	10.4834929672976	3.79984211112406	8.1822384135006	14.7136743400669	9.82237178917977	4.86190978193514	13.1557558805304	21.6433403195822	10.3222084601084	10.2826597686904
10.302618347434	12.9251030176899	5.07771904266389	8.12435046826223	27.4471299603454	15.7584384082673	15.2331571279917	5.01503115324829	12.5204031188973	4.66916693578289	8.66927641430421	2.53885952133195	13.9388365877048	20.6282336108221	6.34714880332987	5.97378710901634	25.3885952133195	10.7845360198171	14.7417649625726	10.6899348266608	23.1389728526456	8.46286507110649	0	8.90827902221735	7.52254672987243	2.98689355450817	19.446583567649	8.66927641430421	10.845613489185	8.29015353904309	14.2810848074922	0	16.925730142213	4.66916693578289	13.5405841137704	6.90175403857228	16.0349022399912	11.4248678459938	5.20791696683476	10.1554380853278	2.53885952133195	16.7614026651041	9.90774447349052	12.0261766799934	13.7235649801727	13.246223589558	7.46723388627043	6.55189553892115	24.9980014408069	7.00375040367433
12.7951873024583	8.75571494746736	17.0554030747541	12.8417152562855	18.4382735943288	5.53522209322649	12.0391080527676	26.7535734505947	20.8897765299164	27.6761104661324	8.8091034532446	17.0554030747541	18.8848753768904	13.7948113104629	18.8111063324494	9.44243768844519	6.38437548252828	7.10271861520213	12.9452774760942	15.4889109450811	14.2234187965187	12.2620544981892	0	21.1212421978379	22.7900810875436	12.9833518216121	6.83069960440716	5.8727356354964	8.57153324145267	21.2936605014937	26.3355488654292	7.29642912288946	14.5928582457789	11.9929812019907	9.63128644221409	7.79230294677516	16.0521440703568	14.0456260615622	2.05796718850728	5.73290859655601	5.01629502198651	5.45461206274261	16.6394176339065	9.50455898902707	11.9306476198598	10.4687896111023	4.72121884422259	11.6507497284848	13.5825834441481	22.140888372906
25.3388721517971	13.4490936805692	16.8113671007115	11.6558811898267	9.99594800582848	6.95642776581167	18.1562764687685	22.415156134282	5.52702480023393	17.0046012053174	8.20066687839587	9.24625190539135	10.5483087690739	8.40568355035577	14.7099462131226	7.91123157680543	6.11322440025874	10.1165748924636	8.67683463262531	10.6177055372915	13.6193353727283	7.47171871142735	0	23.5949011939811	14.1132464549183	24.722598677517	5.72301858747627	9.84080025407505	13.057372505407	13.7235649801727	8.40568355035577	6.11322440025874	12.2264488005175	6.18349134738815	7.17284996297025	14.3631097559477	12.7412466447498	15.1302303906404	8.62121389780079	9.60649548612088	17.6519354557471	11.098766629596	15.5812670689522	15.9265583059372	12.7221156437817	12.6694360758985	15.8224631536109	9.76143896170347	8.27636534188876	13.1399191131998
20.605236694868	5.17004120707596	10.6632099895942	19.9046586472425	13.4490936805692	15.9335321683591	10.6632099895942	3.5105218072738	14.6071369720468	21.2447095578121	20.8062633943301	8.88600832466181	9.75718561139336	22.2150208116545	13.3290124869927	10.4541274407786	17.7720166493236	20.1311339036586	10.3192354738008	11.2244315679939	15.2974320525824	20.7340194242109	14.2176133194589	12.4715906311043	5.2657827109107	8.36330195262288	12.1000964420927	8.66927641430421	12.4231572694301	5.80310747733016	15.5505145681582	0	12.9251030176899	20.4276053440501	15.1654542074228	13.1133326732873	7.48295437866258	15.1062141519251	1.82277093839217	12.1865257023933	13.3290124869927	6.90175403857228	9.53620405573463	12.1598008653267	15.3703927777934	22.6657603643548	17.7720166493236	24.0782161055352	14.2176133194589	4.90262528257203
9.56671703690298	7.38577315296566	6.34714880332986	23.6960221990982	12.3512084821554	18.3848448096451	21.3264199791883	16.925730142213	2.78231180419939	18.6766677431316	16.1000847694221	20.9455910509886	9.95631184836057	23.801808012487	10.314116805411	17.921361327049	13.8483246618106	20.2210050371571	13.9227780202074	16.0349022399912	16.0687311476705	13.3995363625853	2.90155373866508	12.4715906311043	13.1644567772768	7.46723388627043	12.9643890450993	9.28851044389736	11.3385959205116	14.5077686933254	22.2150208116545	11.5402705515088	16.925730142213	15.7584384082672	10.8324672910163	21.1982445470434	11.7589283093269	13.3290124869927	11.7178131753782	18.1347108666568	17.1373017689906	10.3526310578584	20.4347229765742	5.34496741333041	21.9577039682763	6.62311179477899	14.1877443839138	10.6468302507469	12.4990007204034	9.92197973853864
13.2849552374807	10.7142301330851	9.00292948682841	15.7142041951914	15.041749511163	13.5467277544754	20.9522722602552	24.2503151160361	9.86622409515443	12.7941317681156	22.3576075947845	9.82137762199463	7.70304127215265	21.4842635481133	8.18448135166219	17.3318428623435	16.3689627033244	6.37375538890507	14.7848695384865	14.9330887819801	28.1794800968622	20.0065099707298	7.48295437866258	11.486991370754	17.7835644184265	7.70304127215265	6.96551604396782	19.1636636526725	15.8921967993441	10.6899348266608	6.13836101374665	17.8570502218084	11.9047001478723	9.78374782267665	27.9363630136736	21.6133876471079	23.4334623963381	16.3689627033244	17.6281136805032	8.4183236759954	7.36603321649598	19.7063240311866	10.3803178118642	11.1998165864851	20.3506022798087	5.69355224463457	7.70304127215265	12.6727453187028	8.05856625394432	12.7941317681156
0	4.11253277835588	9.89578199791884	12.0634294831772	22.9245915009703	11.6994466970469	16.964197710718	34.9057566064156	15.4924180006557	14.2993237408351	19.3088429227685	15.5505145681582	8.87016873763033	14.1368314255983	7.06841571279917	26.610506212891	17.992330905307	3.00251286915363	9.12053640361183	17.8570502218084	15.7473565247171	12.5660723783096	6.46255150884495	15.8729335304964	25.1321447566193	23.2841929362796	4.8125383576505	5.51681226364813	12.0780695675015	9.23221644120708	5.30131178459938	15.4219979188345	3.4271106486299	7.7996311313646	15.0792868539716	10.9800632431832	9.52376011829783	16.964197710718	23.1989028522639	11.3094651404787	5.65473257023933	4.39202529727327	5.51681226364813	8.92852511090421	0	19.6686350269194	23.2841929362796	14.5928582457789	3.47983542783959	18.1991393065174
9.01479105400474	0	13.6067002471384	22.807421366632	0	21.4489856112526	6.22020582726327	7.67926645341144	23.4322822259918	16.0867392084395	7.58561686251618	13.6067002471384	9.14736151068128	12.1488395063736	34.016750617846	0	19.4381432101977	5.50460692678165	20.065180087946	5.45632090110813	0	6.4793810700659	0	5.45632090110813	11.5188996801172	9.14736151068128	6.61724024176943	7.58561686251618	3.01951739187537	6.34714880332987	4.85953580254943	0	11.7806928546653	12.5119082732307	12.4404116545265	6.03903478375075	6.54758508132976	5.83144296305931	17.9429014247979	11.1075104058273	11.6628859261186	15.0975869593769	3.79280843125809	8.18448135166219	4.20284177517788	4.50739552700237	9.14736151068128	12.5407375549663	0	7.14966187041755
9.61577712427172	12.0634294831772	16.5872155393687	20.64186822677	14.9434374228547	7.62630599511205	21.0104730165337	19.1128409507129	21.2073988631198	7.62630599511205	21.5768657422682	19.3517514625968	17.3461077535882	19.0061844721933	10.3670097121054	6.50479040759557	33.928395421436	10.7645646568175	19.6192871971028	11.6401512556973	25.1957704395474	9.21511974409373	6.31893925309284	15.5202016742631	24.5736526509166	19.5143712227867	4.70559306081382	16.1826493067012	11.809668021557	4.51352803792346	15.5505145681582	0	11.7283342197557	7.62630599511205	13.269772431495	23.619336043114	16.2962117579763	22.116287385825	9.92397510902402	23.6960221990982	19.3517514625968	12.8832742053349	29.6681903956188	5.82007562784867	0	35.257849455663	3.25239520379779	30.3207165773407	20.4150345099923	10.1684079934827
6.41051808284781	8.04228632211816	2.76453592322812	2.94883831810999	2.98868748457094	3.81315299755603	2.2116287385825	9.55642047535646	0	10.1684079934827	9.43987876224236	11.0581436929125	6.50479040759557	6.9113398080703	13.8226796161406	13.0095808151911	5.02642895132385	8.80737108285065	8.9178578168649	0	8.3985901465158	3.07170658136458	0	0	8.19121755030554	3.25239520379779	11.7639826520345	2.69710821778353	8.58884947022328	0	13.8226796161406	0	8.37738158553976	10.1684079934827	8.84651495432998	0	4.65606050227894	8.29360776968436	8.50626437916344	4.73920443981963	6.9113398080703	6.44163710266746	10.7884328711341	8.73011344177301	14.9434374228547	3.20525904142391	3.25239520379779	14.2685725069838	10.2075172549961	2.54210199837068
18.4488747151725	0	14.4655949471239	6.17198717743952	12.5107848191342	15.9620358037229	17.3587139365487	14.2870073551841	3.17054135827373	19.9525447546536	11.2902204465357	11.5724759576991	6.80733879864653	21.6983924206858	7.23279747356194	13.6146775972931	7.89032451661302	6.14467749966324	13.0656986619183	32.4841430391554	17.5784444927075	25.7166132393313	0	12.1815536396833	21.4305110327761	3.40366939932327	9.84891570868009	9.87894289071875	13.482496261397	16.5321085109987	7.23279747356194	0	17.5340544813623	6.65084825155121	9.25798076615928	16.8531203267463	10.9633982757149	5.78623797884955	17.8038091656909	8.26605425549936	18.805273431261	17.9766616818627	22.5804408930714	16.7496362545645	9.38308861435062	10.0630225719123	23.8256857952629	16.7987554224664	3.56076183313819	6.65084825155121
16.1458944250831	13.5038389737059	17.6393896594033	7.92225219790745	17.0622830275878	10.2442916352251	11.8833782968612	9.16927337720769	25.4353131354049	10.2442916352251	11.7746888612191	13.9258339416342	23.3007417585513	4.64194464721139	8.12340313261994	10.9222226993209	10.1278792302794	8.54446448336257	26.3542663841679	11.727018056113	22.5633765130275	16.5046920789738	8.48812735490083	10.4240160498782	33.0093841579477	16.3833340489814	9.48141885387859	19.020651237354	7.21078780149343	10.610159193626	19.7282647506484	6.75191948685294	9.00255931580392	10.2442916352251	4.95140762369215	19.4691270640323	14.8542228710765	19.4961675182879	14.2829066068043	8.48812735490083	12.0690560827496	12.9794180426882	10.8689435642023	3.90900601870433	6.021982245031	16.1458944250831	4.36888907972837	21.5625815870465	9.14106022835474	17.927510361644
19.4605013229309	5.7444902300844	14.8100138744364	10.5315654218214	13.8760490355079	10.8947228501601	10.2682762862759	19.5028989292989	7.57407102254279	29.0525942670935	24.0813233730672	14.8100138744364	0	22.2150208116545	19.7466851659151	25.5545337441255	11.6684957798589	13.9799540997629	19.1096953218534	26.3289135545535	14.9974824044925	32.9111419431919	4.51352803792346	2.77146458468984	19.5028989292989	17.423545734631	8.40284475145325	9.63252934922689	9.20233871809637	9.67184579555027	7.40500693721818	7.1806127876055	9.57415038347401	20.8815521294735	14.74419159055	23.0058467952409	12.4715906311043	12.8353453578448	5.06325260664491	10.1554380853278	12.8353453578448	19.9384005558755	16.3752998936857	10.3929921925869	12.8086606481612	13.7368244632453	9.29255772513653	10.1918375049885	9.72144500475822	9.07893570846673
22.5369776350118	0	31.1010291363163	20.7340194242109	8.40568355035577	26.8112320140658	21.7707203954214	34.5566990403515	38.3437345516229	7.14966187041755	7.58561686251618	15.5505145681582	30.4912050356043	0	0	18.2947230213626	7.06841571279917	22.0184277071266	10.032590043973	0	7.87367826235857	0	0	0	26.87743258694	0	13.2344804835389	15.1712337250324	6.03903478375075	12.6942976066597	9.71907160509886	0	0	7.14966187041755	33.1744310787374	24.156139135003	16.3689627033244	19.4381432101977	7.97462285546573	22.2150208116545	15.5505145681582	30.1951739187537	22.7568505875485	16.3689627033244	0	9.01479105400474	27.4420845320438	10.032590043973	9.56954742655887	7.14966187041755
13.7368244632453	12.9251030176899	22.9555215053763	15.0074807260955	16.8113671007115	22.4703658784552	16.5872155393687	27.0602722644022	12.9841217529305	12.2565632064301	20.9507513345685	17.7720166493236	18.5851154502731	13.8843880072841	12.9587621401318	3.4847091469262	14.1368314255983	12.5819586897866	5.73290859655601	14.5501890696217	12.7478600438186	21.3922422630747	3.38514602844259	15.5894882888804	21.2094025856126	7.84059558058395	12.6042671271799	10.1141558166882	13.2283619072635	7.2538843466627	19.4381432101977	16.1563787721124	10.7709191814083	14.9802439189701	17.3770829460053	27.0318699844081	16.2130678204356	18.5125173430454	18.2277093839217	12.6942976066597	12.5885117932709	12.6532157373825	23.1180704381445	10.1331673877722	18.4124496817317	22.3223397527736	6.9694182938524	15.2877562574827	10.0252401611569	13.6184035627001
18.2578046663387	9.16209834165361	21.2589313083681	14.2776032490769	24.6850453630701	10.8602458791153	10.7082024368077	19.4411808947125	18.1202458640581	19.5484425824075	17.6677658569997	21.2589313083681	2.47017357250465	8.85788804515339	20.6684054386912	27.7894526906773	19.3263011894256	13.3782851891402	18.2872527383812	14.3660094611455	8.77067958338676	18.3719159455033	0	13.2609318102881	18.663533658924	14.8210414350279	28.1442116611966	14.5951109253476	11.6194086978495	16.7114803935774	18.6999858731016	5.7263114635335	16.2245491466783	11.5842622710563	3.35943605860632	10.3963130454443	7.29351249565846	11.8105173935379	16.1511348971458	18.8968278296606	15.7473565247171	15.9002434812678	17.6677658569997	23.2066306680042	12.7681269119328	10.0417925664863	7.41052071751395	8.12766788372497	10.6597490321162	13.0322950549383
9.5450728807109	11.9747277958009	10.9768338128175	13.6600598559507	21.7558868362149	12.6170503595604	13.172200575381	15.3585329068229	14.0343080711822	5.04682014382415	22.3106378309299	24.6978760788394	10.0441616587873	19.4381432101977	9.14736151068128	15.0662424881809	15.799988063904	12.9520162983098	14.1636565326678	17.9737629683562	22.2315621525418	14.2292290166153	0	26.9606444525343	9.03443112166052	8.60928142181767	10.8989839276202	13.386382698558	11.3675948870602	8.96068066352452	13.7210422660219	6.65262655322275	2.21754218440758	15.1404604314725	7.80574848911469	22.7351897741205	9.24364952658319	13.7210422660219	4.69095462086219	12.5449529289343	14.63577841709	22.0247150936792	16.0636592382696	26.9606444525343	12.8557513123088	12.7267638409479	4.30464071090884	10.6227423995008	9.00663287205541	11.775913668923
6.7310439869902	3.61902884495317	31.5157095248006	23.000938881258	14.3456999259405	18.3031343882689	19.2411700256677	18.8398003657027	16.3599934086924	15.2526119902241	24.2739739600518	27.3689056399584	10.4076646521529	6.22020582726327	26.9542252514742	17.5629341005081	15.0792868539716	13.504635660371	17.1222870083806	32.5924235159526	15.1174622637284	29.4883831810999	0	18.6242420091158	22.9354091408555	16.5872155393687	16.9401350189298	8.09132465335059	12.2391104950682	13.5405841137704	9.3303087408949	15.0792868539716	4.02114316105908	4.57578359706723	17.69302990866	21.9015661490694	9.77772705478577	17.4165763163371	17.8631551962432	15.1654542074228	9.12296854665279	25.1223847004031	12.1369869800259	7.85710209759571	7.17284996297025	13.4620879739804	11.708622733672	26.7535734505947	21.4357862354919	9.15156719413446
22.5369776350118	6.7856790842872	12.4404116545265	14.9284939854318	8.40568355035577	18.2316377695648	12.4404116545265	19.9660927788697	16.1895768106852	5.71972949633404	16.6883570975356	9.3303087408949	7.31788920854502	22.3538646917274	12.6347930866285	16.4652507192263	17.6710392819979	11.5596745462415	19.0619210835487	29.4641328659839	14.9599886984813	19.0061844721933	0	16.3689627033244	7.67926645341144	14.63577841709	11.911032435185	21.2397272150453	11.4741660891264	21.5803059313215	1.94381432101977	5.65473257023933	24.5038411377038	11.4394589926681	19.9046586472425	11.4741660891264	20.2975137521222	21.7707203954214	9.56954742655887	7.10880665972945	10.1078344693028	11.4741660891264	13.6541103525291	16.3689627033244	18.4925038107827	12.6207074756066	13.7210422660219	23.0749571011379	25.837778051709	12.8693913667516
10.7639296167221	16.2046067684471	7.42711143553823	17.8250674452918	13.0476281975672	14.0859009984346	11.1406671533073	7.33541870176615	21.3656630337401	16.2201284224398	14.4919247522697	22.2813343066147	17.4755563189135	9.28388929442279	13.9258339416342	39.3200017175553	11.8158591019926	5.25813198976158	10.7812907935232	11.727018056113	11.2816882565138	15.473148824038	0	33.8780521621042	14.6708374035323	7.64555588952465	0	0	12.9794180426882	21.2203183872521	5.80243080901424	10.1278792302794	12.3785190592304	11.0979826048272	11.8833782968612	10.0951029220908	19.5450300935217	8.35550036498051	13.3307128330173	4.24406367745042	12.0690560827496	11.5372604823895	8.15170767315172	16.6132755794934	15.0549556125775	17.2222873867553	24.028889938506	16.770896789925	9.14106022835474	1.70738193920419
21.6354985296114	14.7023046826223	20.9931946670135	30.6863487478321	31.1010291363163	20.37653633069	14.3064734027055	19.9660927788697	23.0062407309737	17.1591884890021	25.791097332555	23.3257718522373	17.0750748199384	25.269586173257	23.3257718522373	10.9768338128175	2.82736628511967	13.7615173169541	20.065180087946	16.3689627033244	14.9599886984813	15.5505145681582	10.6632099895942	15.2776985231028	10.750973034776	28.356820683112	7.94068829012332	13.6541103525291	12.6819730458766	8.88600832466181	9.71907160509886	0	9.42455428373222	24.3088503594197	24.0514625320846	14.4936834810018	22.9165477846541	11.6628859261186	15.1517834253849	20.4378191467222	16.3280402965661	21.7405252215027	6.06849349001294	9.82137762199463	12.6085253255337	10.8177492648057	5.48841690640877	12.0391080527676	13.3973663971824	13.5843575537933
17.4078723801471	21.8389671678209	24.6663334529405	16.0152425897353	10.4346416487175	11.8339230958635	13.7273507912017	22.2433924857435	17.6293032421255	15.778564127818	20.9258396207343	38.6081741002548	15.1404604314725	13.4056160070329	26.8112320140658	7.57023021573623	19.4990778284115	15.185122556639	35.9789436059722	21.0726876180728	10.8602458791153	14.2993237408351	0	16.5571116999143	30.7170658136458	11.3553453236043	31.0325749269187	12.5555037724406	0	17.5093760091858	13.4056160070329	23.3988933940938	32.4984630473525	14.7924038698294	12.5834048919349	24.156139135003	27.0934555089507	17.1591884890021	6.59968788038543	22.0618137715742	7.50714496393843	24.9891094500031	10.4629198103671	25.9645615294111	11.5940462763528	13.6776140129727	31.542625898901	30.4437215127457	17.1591884890021	7.88928206390902
28.1139246429978	21.4688151819256	44.2794313127216	23.6156967001182	18.2360592278905	37.8083814164453	16.8683547857987	20.8251293651836	11.553667661506	19.388913546895	19.542606154279	32.682437397485	24.8064040967628	38.2173663115752	13.1784021764052	12.4032020483814	21.0854434822484	21.6452340171753	10.882809539225	19.235843176788	25.6228173961499	11.7141352679158	4.81952993879963	14.7968024436831	21.8663858334427	4.96128081935256	0	2.05711643729252	15.5581913072901	12.0488248469991	19.7676032646078	19.1685849838622	10.2232453247265	11.633348128137	24.7402536858381	10.6450782628827	22.1952036655246	30.5738930492601	6.48782876376873	7.22929490819944	18.9768991340235	9.82622608881477	12.3426986237551	17.7561629324197	13.6770444209179	22.00220189452	11.1628818435433	0	5.19026301101498	11.633348128137
9.30559076542424	19.4571443277052	11.3702687165027	9.98800075488869	18.0767388179694	13.8380552330662	16.0521440703568	21.7992079967809	17.5913907620349	19.0657649877801	15.6606283613237	18.0586620791514	20.9831948632115	11.7046883846352	30.9338193022501	22.0323546063721	20.065180087946	17.9935538251787	26.7535734505947	22.5293250110271	10.8368905116333	8.17470299879282	6.11510250299307	31.9165437656217	14.5328053311872	16.5242659547791	11.3844993406786	11.092945089271	14.5456321673136	10.9198258982019	8.36049170331084	9.72857216385262	8.9178578168649	11.6854688634781	20.6894301351266	17.1430664829053	10.1381962549622	14.7144653978271	8.9178578168649	12.2302050059861	14.7144653978271	21.2989613878521	20.2283116333765	11.9687039121082	22.415156134282	20.9375792222045	15.7373961474086	7.76716648565653	8.23186875402914	15.3756169256291
11.1455598485877	6.58005244536941	19.2260907388137	6.63488621574749	15.8943834406727	10.9194835839104	16.2856298022893	12.2868263254583	16.1121147206819	11.4394589926681	18.2054804700388	14.1368314255983	20.4013880965498	20.4984055671176	12.7231482830385	11.9747277958009	12.3375983350676	18.0150772149218	13.86321533349	11.1110534713475	19.4694589760139	9.42455428373222	0	9.52376011829783	13.4038105368636	14.63577841709	5.7750460291806	9.93026207456664	6.14883541618258	13.8483246618106	9.89578199791884	0	7.53964342698578	21.8389671678209	15.6824583281304	10.9800632431832	12.8570761597021	20.9225105098855	7.53964342698578	12.2788478668054	19.7915639958377	14.9328860107291	4.96513103728332	7.14282008872337	10.3924814804399	12.4568021837156	14.63577841709	13.86321533349	17.399177139198	13.5193606276986
24.2924895771075	17.1427682129361	13.0951701626595	15.3649996575205	12.0333996089304	13.5467277544754	14.6665905821787	5.17340055808771	7.89297927612354	27.0934555089507	15.9697197105604	15.7142041951914	20.5414433924071	12.2767220274933	9.00292948682841	6.16243301772212	20.2379902513829	13.9063753939747	17.7418434461839	21.1360641221873	13.9239784008025	12.3676607091784	2.99318175146503	22.9739827415079	18.7535770230679	16.1763866715206	13.3737908044182	8.3042542494914	16.7821598201073	14.9659087573252	10.6398257571609	0	10.3174067948226	12.0415357817559	7.68249982876025	11.1881065467382	23.7091501892362	17.6784797195903	11.4163021930878	15.7142041951914	26.190340325319	9.15390535642218	10.2206206147586	15.1628286093952	13.4490936805692	10.6279641899845	9.24364952658319	15.2072943824433	6.44685300315545	19.2664572508094
18.8134769822708	9.17869634589573	7.21183284320379	15.3852433988347	22.415156134282	22.3815502030462	21.6354985296114	20.4780438757638	16.7946792238992	17.4078723801471	24.6257706841105	24.3399358458128	12.7267638409479	15.7758843445083	20.2832798715107	10.6056365341232	14.7514762701896	15.9553823964686	18.6111815308485	22.7742089785383	20.9964753662895	19.0312255584544	18.5447130253812	10.1218706571281	26.7104920118659	14.8478911477725	9.20659511898356	11.4333935319084	13.3033809729002	16.189828831682	19.1564309897601	6.55621167563981	18.5759330809795	12.4341945572479	8.65419941184455	8.40213535130539	17.460226883546	17.128103002609	22.1902549021655	10.302618347434	11.7192283702062	15.4039148107265	15.8308525826425	16.1317313597979	12.6694360758985	26.1298291420427	4.24225461364929	16.2847838394924	14.4236656864076	11.6052482534314
26.4738167661911	10.3073606343603	28.3452417444908	10.9181671904705	11.9169184511373	27.1506146977882	13.8576737417511	24.1070643094435	12.9430327600415	19.5484425824075	13.8269471924346	24.4084026133116	16.0561282212802	21.6526152214861	19.6841956558964	12.9684112556494	17.1789343906005	15.6079993873303	28.4468375930374	13.2609318102881	1.59466901516123	21.8713285065516	0	22.1015530171469	7.776472357885	11.1157810762709	5.3608022211803	9.21796479495637	16.5117913074704	30.8519638035274	14.7631467419223	5.7263114635335	12.4070081709893	16.6523770146434	27.7153474835022	9.78476521924171	14.5870249913169	9.44841391483028	12.9209079177166	15.2974320525824	20.4715634821323	18.9579826122808	11.5224559936955	11.6033153340021	18.7265861375015	20.0835851329726	8.33683580720319	14.2234187965187	14.5360214074312	7.96418031135119
11.6948640700602	11.0038039204657	12.6085253255337	26.0015811157672	15.4482832817349	17.3910694145292	26.8981873611385	12.4528645190456	17.5022452007408	31.6903931553643	30.3424674500647	18.4925038107827	19.7780789420136	13.6592357693281	26.2677610948618	17.8002710478122	19.1038262508086	16.6625939405282	13.015251948938	10.6177055372915	18.7265861375015	9.33964838928419	3.84259819444835	22.415156134282	19.0943922625366	8.90013552390611	17.1690557624288	6.5605335027167	11.098766629596	4.1170694940518	4.20284177517788	0	25.4717683344114	10.8211098579293	22.415156134282	17.6274528822995	13.4490936805692	15.970798745676	26.7257630831824	19.2129909722418	27.738755716174	12.4045038801367	18.8615338203105	5.30885276864575	13.6308381897661	30.2117321809888	14.8335592065102	10.8460432907816	10.3454566773609	11.5940462763528
14.8478911477725	9.31367717451184	19.2094591724307	26.3444011507621	23.7336947304163	5.04682014382415	30.0033457550346	27.1032933649816	23.0563632597994	21.028417265934	19.6333612912183	28.356820683112	31.5673652133315	20.5815633990329	24.0118239655384	21.5232035545442	25.7789278937381	25.2564317817041	38.9500554648364	21.8252836044325	12.9684112556494	13.2128555154285	4.18165097631144	17.9737629683562	18.068862243321	11.8377619549993	12.455981631566	25.8803398838787	17.7618670110316	2.98689355450817	12.5776220771868	6.65262655322275	22.1754218440758	15.9815971221098	17.5629341005081	19.8932910523554	20.7982114348122	24.6978760788394	10.3201001658968	21.9536676256351	22.8684037767032	21.3142404132379	5.35455307942319	11.554561908229	16.8113671007115	11.6662001875355	3.22848053318163	15.3439612437234	15.761607526097	17.6638705033845
6.86841223162266	18.6695932477743	9.87334258295757	8.42525233745712	18.145602584895	21.7894457003202	15.0074807260955	19.5028989292989	23.8042232137059	10.8947228501601	14.4487940238403	12.8353453578448	24.7801539336974	12.341678228697	0	4.64627886256827	17.0539553705631	9.78596786983405	7.64387812874134	13.8573229234492	17.996978885391	14.2614948420498	0	11.0858583387594	17.552609036369	6.9694182938524	10.0834137017439	9.63252934922689	13.8035080771446	8.05987149629189	12.341678228697	14.361225575211	20.3450695648823	16.3420842752401	4.21262616872856	15.3372311968273	33.2575750162781	10.8606768412533	20.2530104265796	13.5405841137704	17.7720166493236	15.3372311968273	11.5590352190723	10.3929921925869	17.0782141975482	14.8815598351824	9.29255772513653	28.0275531387183	8.50626437916344	14.5262971335468
17.768283816589	20.9798773620474	16.2266238972085	13.4620879739804	16.5677240992519	13.6776140129727	20.1931319609706	12.4648962722041	11.8550676874583	14.9210334686975	16.7103443927893	23.4384567404123	0	10.1416399357553	12.3953376992565	12.7267638409479	25.4053202431043	15.9553823964686	15.1215849938144	10.1218706571281	15.5191339663879	4.00657380177988	14.4236656864076	25.3046766428203	12.4648962722041	23.3324003750711	13.8098926784753	12.3128853420552	21.7055163242056	13.246223589558	13.5221865810071	6.55621167563981	8.74161556751974	4.97367782289917	3.84631084970869	11.903025081016	15.9419462849768	28.8473313728152	5.54756372554138	8.24209467794719	20.7340194242109	14.7037368647844	7.03593448117443	18.9785074821152	5.8474320350301	13.5875111538622	18.0295821080095	16.2847838394924	2.21902549021655	14.092087164881
7.51232587833728	10.3670097121054	14.254638354145	18.6606174817898	19.6132616174968	13.4056160070329	14.5138135969476	26.87743258694	12.0711756921776	19.0657649877801	15.1712337250324	12.9587621401318	15.2456025178021	25.1076016465054	19.4381432101977	15.2456025178021	23.5613857093306	19.2661242437358	15.0488850659595	19.0971231538785	17.0596362351102	23.0377993602343	16.29101526188	10.0032549853649	24.3176771024696	17.5324428954724	14.3373538571671	17.0676379406614	17.1105985539604	10.5785813388831	3.23969053503295	11.7806928546653	12.5660723783096	11.3202979614945	16.5872155393687	10.0650579729179	15.8233306132136	17.4943288891779	11.9619342831986	13.3290124869927	16.1984526751648	17.1105985539604	12.6426947708603	10.9126418022163	12.6085253255337	9.76602364183846	12.9587621401318	10.032590043973	24.7213308519438	14.2993237408351
23.4384567404123	9.04757211238294	25.658349037461	17.4165763163371	23.5359139409961	6.43469568337579	10.5743499063476	16.8943861975052	17.0416598007213	21.4489856112526	9.86130192127103	26.4358747658689	19.5143712227867	12.6347930866285	16.5224217286681	7.31788920854502	14.8436729968783	9.35783177552881	18.0586620791514	10.9126418022163	16.534724350953	17.2783495201757	0	4.3650567208865	17.6623128428463	14.63577841709	22.4986168220161	16.6883570975356	13.2858765242516	11.4248678459938	16.5224217286681	25.446296566077	14.1368314255983	22.8789179853362	13.269772431495	18.1171043512522	6.54758508132976	14.7729888397503	22.328943995304	9.77460915712799	21.7707203954214	14.4936834810018	7.58561686251618	11.4582738923271	27.738755716174	14.4236656864076	10.9768338128175	18.0586620791514	11.4834569118706	16.4442223019604
13.3552460059329	20.1057158052954	11.5188996801172	23.3449700183708	31.132161297614	25.4210199837068	14.74419159055	7.96368372946372	11.3611065338142	20.1249741537679	0	29.9491391683046	9.03443112166052	35.9965615003661	15.8384870601611	5.42065867299631	17.801935869272	13.0479571597787	29.726192722883	14.5501890696217	9.331766829462	14.0786551645876	15.7973481327321	16.1668767440241	18.2027056673456	10.8413173459926	3.92132755067818	6.74277054445883	17.8934363962985	18.8063668246811	20.158074440205	0	5.5849210570265	20.1249741537679	8.60077842782081	11.630733657594	19.4002520928289	11.5188996801172	7.08855364930287	5.2657827109107	11.5188996801172	10.7360618377791	28.0948772685784	6.06257877900903	21.1698696823775	16.0262952071195	20.3274700237362	8.9178578168649	9.92397510902402	11.6513008258656
18.4488747151725	24.1969951842799	13.7423151997677	20.0589583266784	13.2927088703301	20.9501719923863	20.8304567238584	20.0018102972577	22.9864248474845	22.6128840552741	23.2860796709799	18.805273431261	4.53822586576435	12.6573955787334	25.3147911574668	11.9128428976314	18.4107572054304	19.4581454156003	23.3316047534256	19.2874599294985	19.0433148670998	12.0546624559366	9.91926510659923	9.13616522976245	25.0022628715721	14.4655949471239	14.7733735630201	18.3466082256205	14.0442669389552	4.72345957457106	12.6573955787334	5.26021634440868	16.6573517572942	23.9430537055844	27.0024439012979	11.7971842287224	21.3177188694457	11.5724759576991	10.385555346653	8.26605425549936	15.1888746944801	20.7855150696537	21.8748021151629	14.4655949471239	14.8565569727218	11.7401930005643	16.1674296467855	12.1324344717813	13.3528568742682	15.2969509785678
28.8473313728152	24.5576957336108	10.6632099895942	11.3740906555671	21.1342900694659	15.9335321683591	23.4590619771072	15.7973481327321	16.5547552349864	22.0618137715742	22.5401186771909	23.9922224765869	19.5143712227867	26.6580249739854	14.4397635275754	0	20.1954734651405	14.4692524932546	22.931634386224	22.4488631359877	14.3975831083128	27.6453592322812	8.12435046826223	16.2130678204356	20.1855003918244	24.0444931137908	22.6876808289238	14.7377699043172	15.183858884859	2.90155373866508	18.8827676899063	12.9251030176899	7.53964342698578	13.8907716339541	5.68704532778356	24.156139135003	17.9590905087902	15.1062141519251	10.936625630353	20.3108761706556	5.33160499479709	13.8035080771446	13.8708422628867	30.8671868119831	12.4884441319571	14.4236656864076	13.5903656730122	13.7589806317344	30.6225517649884	12.2565632064301
19.8947112915967	15.5992622627292	10.7244928056263	22.8789179853362	42.8979712225053	38.4602500615565	17.1591884890021	25.4210199837068	27.0315983045924	13.8062436118408	15.6943797155507	32.173478416879	6.72909352509887	10.7244928056263	32.173478416879	27.7575107910328	22.4239395026732	12.1480980453112	8.30283313983974	3.01038394543897	23.8925409340536	10.7244928056263	4.90262528257203	12.0415357817559	25.4210199837068	12.6170503595604	14.6035646714912	14.648087734514	23.3231688200029	5.25281280275575	5.36224640281316	7.7996311313646	10.3995081751528	14.7924038698294	20.5910261868025	22.4901985050028	30.7059162434775	16.0867392084395	5.49973990032119	20.8361574509311	23.5938841723779	11.6615844100014	10.4629198103671	11.2889397953961	20.869283297435	17.4078723801471	6.30852517978019	24.9084994195192	15.839250912925	7.88928206390902
22.9081749137062	13.8374632307033	16.8311451796536	20.2949460716982	15.8224631536109	22.2060086328263	15.8066406904572	26.0191616303823	15.2372487629979	19.5143712227867	11.4230465694361	23.4172454673441	9.18323351660552	20.1241953234988	18.2947230213626	8.60928142181767	16.6315663830569	15.0243389060393	9.44243768844519	18.4872990531664	31.1241870135586	16.2619760189889	15.0539435147212	15.4060825443053	15.9005987741225	12.0529939905447	21.1751687736622	10.7091061588464	15.3462530975313	19.1161187488523	1.82947230213626	15.9663037277346	10.6442024851564	19.5143712227867	17.1726466760523	16.4830125862373	19.7197856567108	13.172200575381	7.50552739337951	8.36330195262288	16.8311451796536	19.3249113080024	25.7018547812313	20.7982114348122	12.6579705228887	13.5752147636777	10.3311377061812	18.8848753768904	21.615918892933	10.0936402876483
21.4101287532612	15.5505145681582	19.4381432101977	20.7340194242109	19.9634984320949	0	30.3235034079084	16.3184412134993	36.2135270765327	21.4489856112526	18.0158400484759	17.4943288891779	15.2456025178021	15.7934913582856	18.2232592595604	13.7210422660219	17.6710392819979	11.0092138535633	20.065180087946	9.54856157693923	20.6684054386912	16.1984526751648	6.66450624349636	13.6408022527703	22.0778910535579	11.4342018883516	13.2344804835389	4.74101053907261	6.03903478375075	15.8678720083247	9.71907160509886	21.2052471383975	24.7394549947971	16.0867392084395	9.3303087408949	12.8329489154703	18.824307108823	10.6909787656087	9.96827856933216	7.77525728407908	17.4943288891779	15.0975869593769	7.58561686251618	15.3459025343666	25.2170506510673	11.2684888175059	17.1513028325274	5.01629502198651	9.56954742655887	15.1930314746373
14.092087164881	9.35955735763752	25.0238165464614	15.2526119902241	11.5940462763528	16.7647243858067	17.7311614386355	15.5350677678208	18.8045901249338	25.6401667077043	17.4381996839452	15.7292561149186	21.3087961628131	13.4056160070329	18.7678624098461	15.1404604314725	13.649354479888	16.7036348123029	22.140888372906	18.0623036726338	17.3763934065844	17.4769512387985	22.8789179853362	22.0761489332191	19.0657649877801	13.4581870501977	14.6035646714912	16.7406716965874	8.88501669333443	11.6729173394572	5.36224640281316	7.7996311313646	12.1327595376783	16.4360042998105	12.2020895921793	28.8763042533369	13.2456893599315	17.1591884890021	21.2656609479086	12.2565632064301	10.0095266185846	17.7700333866689	23.0184235828077	10.5363438090364	6.95642776581167	4.97367782289917	14.2993237408351	9.22537015537748	10.5595006086167	19.7232051597725
22.8667870638169	4.4134498109185	19.7226038425421	8.09132465335059	21.3217338838293	4.18516792414686	13.3506856780285	17.9807214518902	9.97560573700758	19.5307836460187	20.7216850878491	19.7226038425421	21.4182123176927	32.2388716656938	7.58561686251618	28.5576164235903	13.7920306591203	2.14813928850016	0	23.4222555754886	9.21796479495637	18.5426189972618	20.8062633943301	4.2585919228161	8.9903607259451	10.7091061588464	5.16467531064931	5.92048145367117	18.8535720078072	19.815488946981	9.48202107814522	11.0336245272963	14.7114993697283	27.9011194943124	19.4191791680414	16.4968755068313	21.7188188063621	6.06849349001294	14.0042157461837	6.93542113144336	22.7568505875485	25.9236615107349	2.96024072683558	17.5666916816164	3.28026675135835	14.0718689623489	17.848510264744	19.5757854516547	7.46891506463132	18.1357276713031
20.9964753662895	19.4694589760139	24.4084026133116	10.9181671904705	21.280211519888	31.4947130494343	22.6761933955927	14.7752974799815	24.1603278187441	28.2366392856997	9.21796479495637	21.2589313083681	0	25.5894543526653	16.731566307512	29.6420828700558	31.4947130494343	18.3951421350678	29.462796078503	24.3117083188615	27.9067077653215	20.9964753662895	3.5993957770782	15.4710871120028	9.331766829462	21.3052470628526	20.1030083294261	7.68163732913031	18.9579826122808	37.2794562625957	3.93683913117928	11.452622927067	19.087704878445	14.4803278388204	18.4768983223348	20.181078264686	21.217490896461	25.9831382657833	18.5738051317176	14.3975831083128	14.9599886984813	18.3464347860782	21.5085845215649	19.8913977154322	16.1729607551149	21.9093655996064	18.5263017937849	18.2872527383812	7.75254475062997	14.4803278388204
32.1608761926655	7.33586928031049	17.6519354557471	22.415156134282	16.3570058277193	11.5940462763528	18.8287311527969	11.6226735511092	9.21170800038988	24.7339653895526	22.9618672595084	14.2896620356048	10.5483087690739	28.3691819824507	29.4198924262452	17.8002710478122	13.7547549005822	16.6625939405282	10.8460432907816	9.43796047759244	15.3217522943194	12.1415429060694	3.84259819444835	20.0556660148839	18.2642012946002	22.7447907833156	11.4460371749525	18.0414671324709	15.0159783812181	13.7235649801727	10.5071044379447	6.11322440025874	7.1320951336352	14.6857919500469	12.5524874351979	16.3217156317588	16.9883288596664	9.24625190539135	10.3454566773609	14.4097432291813	21.854777230925	15.0159783812181	13.941133693273	9.73289674251721	9.08722545984407	17.5422961050903	7.91123157680543	9.76143896170347	15.5181850160414	10.8211098579293
10.4687896111023	10.2150007720452	29.0945111275217	20.332715822452	17.3536692652506	29.0599159894391	32.9068953442315	18.8265887244926	21.9892384525436	21.2183513573682	5.8727356354964	21.0684390923433	15.7373961474086	17.5570325769528	20.065180087946	18.8848753768904	18.2410728072237	27.7006025992883	16.8288607189225	11.2646625055136	18.2872527383812	11.1473222710811	4.58632687724481	11.2646625055136	10.8996039983904	2.3606094221113	13.6613992088143	12.7242605435755	17.9222967775829	8.18986942365144	17.5570325769528	0	14.5928582457789	11.9929812019907	16.0521440703568	21.0392179562929	8.44849687913517	13.0423670571649	8.23186875402914	12.6123989124232	10.032590043973	10.9092241254852	12.7242605435755	4.22424843956758	24.9458995687978	12.7951873024583	15.3439612437234	15.5343329713131	7.40868187862622	13.8380552330662
25.3388721517971	7.33586928031049	15.970798745676	20.6219436435395	12.7221156437817	32.4633295737878	27.5706420451669	15.7736283907911	20.2657576008577	12.3669826947763	11.4809336297542	18.4925038107827	5.27415438453695	13.6592357693281	25.2170506510673	3.95561578840271	6.87737745029108	19.638057144194	18.4382735943288	9.43796047759244	22.1314199806835	18.6792967785684	3.84259819444835	8.25821541789339	18.2642012946002	16.8113671007115	5.72301858747627	17.2214004446313	5.87581762743316	15.09592147819	11.5578148817392	18.3396732007762	15.2830610006468	19.323410460588	15.2423061713118	13.057372505407	12.0333996089304	17.6519354557471	6.03484972846055	3.84259819444835	10.0868202604269	15.0159783812181	9.02073356623546	13.2721319216144	9.08722545984407	17.5422961050903	10.8779434181075	15.1844606070943	18.6218220192497	15.4587283684704
24.3290746517718	27.2517232300691	26.2297836089415	23.9815164424608	16.203727325987	17.5726629104239	13.789371954415	24.4256185988027	7.39156328705983	18.6063489639782	11.6983007036394	29.2274731642491	16.4579034409045	23.4194496508406	29.976895553076	7.05338718895906	12.9445685342828	14.8558066457722	8.70296967669948	21.0364179319831	25.0439886899116	11.657681603974	5.13889638052731	19.984597035384	24.4256185988027	19.3968147696374	16.5829634974463	10.9671569096619	23.8651013140993	4.89418702907363	14.988447776538	10.9006892920276	29.976895553076	9.64773649984055	13.5895259840611	23.283025672292	17.6705910628658	14.2390253877111	17.6786819928397	6.85186184070308	14.988447776538	18.0443448960263	15.3540196735267	8.67752239694305	11.3426091281909	10.4267462793308	20.2784881682573	11.6039595689326	13.8354902552658	22.0519691424927
12.7804632664371	10.3073606343603	28.3452417444908	17.6370393076832	23.8338369022746	19.5484425824075	19.5267220906492	23.329417073655	24.1603278187441	21.7204917582305	14.5951109253476	32.2820808756701	23.4666489387942	25.5894543526653	7.87367826235857	50.0210148432191	12.1684118600087	20.6248563332578	26.4149206221062	26.5218636205762	22.3253662122572	27.995300488386	3.5993957770782	6.63046590514406	24.1070643094435	8.33683580720319	8.04120333177045	13.0587834595215	13.4540521764574	10.2839879345091	8.85788804515339	11.452622927067	14.3157786588338	12.3082786629973	20.9964753662895	16.5117913074704	12.5978852197737	17.3220921771888	21.8040321111468	14.3975831083128	12.5978852197737	10.3963130454443	13.0587834595215	14.9185482865741	23.8338369022746	16.4320241997048	7.41052071751395	25.3989621366405	21.3194980642324	13.7563114468793
15.2978272431596	10.9667540756157	16.0217422823448	22.116287385825	19.3585439341527	24.6988319159879	18.0951442247659	24.2013245804482	14.4595901339453	16.4658879439919	22.9867177652005	33.928395421436	14.7836145627172	14.1368314255983	27.0955935657301	13.3052531064455	11.1381096080472	15.3461768867852	8.51250064337104	18.5184224522458	14.3157786588338	24.0849720584268	4.3083676725633	7.93646676524819	13.0314824663952	8.87016873763033	12.8334356204013	14.7114993697283	14.6400843242442	20.0031356226153	8.24648499826569	17.1355532431495	11.4237021620997	10.3995081751528	16.0845726442363	10.9800632431832	29.3649270314183	10.3670097121054	14.499314282665	15.0792868539716	14.1368314255983	21.9601264863663	27.5840613182407	16.8649918761524	18.3396732007762	16.3905291890995	4.43508436881516	19.4571443277052	15.0792868539716	13.8660109002037
17.3083988236891	0	0	18.577681404093	8.06945620834154	0	7.96186345889698	4.91473053018332	0	13.7273507912017	16.9917817720362	0	27.3201197119014	6.22020582726327	6.22020582726327	29.2715568341801	0	10.5688452994208	16.0521440703568	0	12.5978852197737	0	0	20.9522722602552	4.91473053018332	11.708622733672	0	7.28219218801553	7.72996452320095	20.3108761706556	0	0	27.1427163371488	0	13.269772431495	32.8523492236041	4.19045445205104	14.9284939854318	0	22.7481813111342	0	0	16.9917817720362	10.4761361301276	5.37963747222769	17.3083988236891	0	6.42085762814273	0	13.7273507912017
11.774420968496	7.38577315296566	22.8497356919875	18.9568177592785	6.86178249008634	24.5131264128602	23.3575075962539	28.8364291311777	11.1292472167976	14.0075008073487	16.1000847694221	21.5803059313215	11.9475742180327	36.4961056191467	15.8678720083247	23.8951484360654	20.7724869927159	16.1768040297257	14.7417649625726	21.3798696533217	16.7114803935774	8.46286507110649	5.80310747733016	32.0698044799825	12.5375778831207	10.4541274407786	12.9643890450993	24.7693611837263	6.90175403857228	29.0155373866508	17.4546592091571	23.0805411030177	3.07740548040236	19.8439594770773	14.8946425251474	19.7192972530637	12.827921791993	13.9637273673257	5.20791696683476	10.1554380853278	13.9637273673257	14.7894729397977	28.4847653612852	13.362418533326	24.7024169643108	10.302618347434	14.9344677725409	9.82784330838173	18.7485010806051	9.33833387156578
18.0295821080095	16.964197710718	25.269586173257	14.5138135969476	12.6085253255337	10.7244928056263	32.6560805931322	28.7972492002929	19.1718672758114	21.4489856112526	15.1712337250324	19.4381432101977	0	17.008375308923	19.4381432101977	27.4420845320438	8.83551964099896	8.25691039017248	17.5570325769528	13.6408022527703	7.87367826235857	19.4381432101977	0	21.8252836044325	30.7170658136458	4.57368075534064	43.0120615715013	22.7568505875485	18.1171043512522	6.34714880332987	0	0	4.71227714186611	17.8741546760439	16.5872155393687	6.03903478375075	16.3689627033244	11.6628859261186	7.97462285546573	11.1075104058273	36.9324720993757	19.6268630471899	22.7568505875485	4.0922406758311	18.9127879883005	9.01479105400474	22.8684037767032	17.5570325769528	9.56954742655887	10.7244928056263
15.3694798297786	8.89925125808158	16.3152939731496	15.2276077082729	29.7643876537188	14.0649085975427	17.131058671807	26.1850397099931	26.8196613257253	32.818120060933	22.8812049623439	30.5911761996554	20.7940021226416	21.6687498080893	21.6687498080893	9.5972317489115	14.832085430136	11.5506506004599	32.8937378490918	18.6051597939425	22.7174979372968	16.9950978886975	4.66151256375702	17.1739936559469	16.113870590765	14.3958476233673	26.0350435741748	13.9276899770789	21.3841231686912	13.31860732502	5.09852936660924	7.41604271506798	4.94402847671199	20.6285326097293	17.4029802380262	21.3841231686912	20.6087923871363	12.2364704798622	25.1004522663839	13.984537691271	19.3744115931151	16.6320957978709	21.8863699639811	15.0272444489535	27.5596181978878	23.6453535842747	17.9948095292091	19.7362427094551	10.0401809065536	7.50128458535612
19.3866474279672	21.4028587604758	32.1042881407136	12.1282866309363	23.8612952397196	20.2958143418305	10.166357911226	9.90873090762767	13.1935430715262	25.831036435057	16.9656807247674	27.4224127868596	13.6390766610875	22.5733275989393	14.2128358956284	15.7373961474086	11.552679444575	16.0994955277915	21.575462460157	26.284212512865	15.5780301104729	22.2946445421622	0	23.4680468864866	21.7992079967809	13.3767867252974	27.3227984176286	18.9232592699328	6.75332922053847	18.5637040269433	19.2291309176149	0	6.48571477590175	20.9108390188556	14.982001132333	17.1430664829053	27.5984231385082	21.4028587604758	14.405770319551	6.11510250299307	14.0456260615622	24.9353694296805	11.7454712709928	11.2646625055136	20.9690170288445	23.2639769135606	9.44243768844519	19.8494254633445	12.3478031310437	15.9906416026543
2.5756545868585	3.23127575442248	5.55375520291363	20.1416188692334	8.40568355035577	9.19242240482256	16.8834158168574	10.9703806477306	4.86904565734894	17.3634645424426	11.9202550696683	11.1075104058273	6.9694182938524	2.77687760145682	8.33063280437045	13.0676593009733	4.0390946930281	9.43646901733998	2.866454298278	0	6.74886708202163	11.1075104058273	5.07771904266389	12.4715906311043	18.6496471011421	14.3744252310706	5.67192020723094	9.75293596609223	5.17631552892921	14.5077686933254	9.71907160509886	16.1563787721124	5.38545959070413	6.12828160321504	11.8480110995491	6.90175403857228	9.35369297332822	14.4397635275754	6.83539101897062	10.1554380853278	8.88600832466181	9.48991180303689	6.50195731072816	18.7073859466564	24.0162387153022	7.72696376057549	9.14736151068128	11.465817193112	4.10123461138237	11.2351829392276
22.346524302885	20.3888949011446	28.0347304890739	29.9037125216788	20.8366240121495	20.54269044458	36.445149635796	28.5538921647975	24.9624312573946	12.8895312593443	15.3849130732723	31.5390718002081	23.3622754075616	18.6168132154006	8.76085327783559	8.24550896737467	28.6718834547347	27.290445608833	14.6956248531436	17.2143081950454	15.9691502785864	23.3622754075616	4.00496149843913	7.37756065501944	19.9011975694043	24.736526902124	13.4208816171098	23.0773696099084	21.7745479526787	18.5944640998959	19.7119198751301	6.3715296566077	15.9288241415193	11.2783398519263	13.0828742282345	17.6918202115515	13.279609179035	22.7782185223725	18.8695301368767	8.00992299687825	21.902133194589	22.4550025762	11.1113261084744	18.4439016375486	17.0481469190314	18.2835198841786	8.24550896737467	13.5651921721325	20.4869184343232	11.2783398519263
6.2037271769495	14.5928582457789	15.383304734092	14.982001132333	11.5691128435004	15.6831292641417	14.982001132333	21.1386259362724	11.7275938413566	20.9108390188556	18.9232592699328	38.1238421670974	9.44243768844519	21.7372784286082	10.032590043973	31.4747922948173	10.3366079240934	8.52326233824256	18.9864069649382	3.75488750183785	23.7056979941978	19.322025269874	3.05755125149654	16.8969937582703	17.1751335732213	21.2454847990017	10.2460494066107	14.3555759978801	16.623579619787	13.1037910778423	8.36049170331084	4.86428608192631	21.8892873686684	7.38029612430199	17.8357156337298	19.7405007984971	15.770527507719	10.7014293802379	21.2656609479086	16.816531883231	11.3702687165027	11.4287109886036	18.9232592699328	21.1212421978379	7.95376507990653	17.8357156337298	17.3111357621495	20.7124439617507	20.5796718850728	13.5305428945536
27.6008417455947	15.6377789596742	16.8943861975052	10.6485828153972	27.3963019419003	22.2433924857435	19.0445808044604	22.753382084182	26.9300303023744	16.2412072118127	11.9871476345935	25.3415792962578	4.81836326488561	26.87743258694	26.87743258694	10.8413173459926	18.8491085674644	21.2029303846404	17.8357156337298	30.1781699221783	18.663533658924	15.3585329068229	21.0631308436428	19.4002520928289	14.410475319982	9.93787423382657	7.84265510135637	9.73955745310719	10.7360618377791	25.0751557662414	24.9576159735872	5.5849210570265	13.9623026425663	14.828928323829	9.82946106036665	17.2969885164219	21.9869523718728	13.0547529707995	19.6904268036191	3.5105218072738	25.3415792962578	32.8046333932139	12.7363443617556	14.5501890696217	8.30190967936372	22.2587433432216	19.8757484676531	27.7444465413575	18.9028097314743	13.4166494358453
11.6662001875355	13.3052531064455	20.1241953234988	11.708622733672	8.90013552390611	30.2809208629449	20.4900897839261	26.1998502528155	16.0392092242083	16.8227338127472	6.24697859266038	10.9768338128175	24.3929640284834	16.0078826436922	18.2947230213626	15.0662424881809	9.97893982983412	11.0092138535633	11.8030471105565	11.554561908229	27.7894526906773	9.14736151068128	12.5449529289343	29.5283248765852	22.5860778041513	15.0662424881809	20.2409701512947	14.2788082117952	16.3409176501491	14.9344677725409	6.86052113301096	13.3052531064455	8.87016873763033	8.41136690637359	28.2958382730407	16.3409176501491	11.554561908229	14.63577841709	9.38190924172438	13.5903656730122	10.9768338128175	19.1828163719141	7.13940410589758	5.77728095411449	10.8779434181075	8.48450922729858	5.38080088863604	10.6227423995008	11.2582910900693	22.7106906472087
21.6354985296114	13.5713581685744	22.5482461238293	29.8569879708637	13.4490936805692	16.0867392084395	18.0385968990635	19.1981661335286	23.0062407309737	21.4489856112526	17.4469187837872	17.105566024974	24.3929640284834	15.5505145681582	12.6347930866285	21.9536676256351	22.6189302809573	12.1101352389196	28.0912521231244	13.0951701626595	9.44841391483028	16.414432044167	0	14.1864343428811	34.5566990403515	16.4652507192263	26.4689609670777	16.6883570975356	15.7014904377519	7.61657856399584	18.4662360496878	5.65473257023933	19.7915639958377	21.4489856112526	16.5872155393687	24.156139135003	18.9879967358563	19.4381432101977	19.1390948531177	16.8834158168574	16.3280402965661	14.4936834810018	16.6883570975356	17.1874108384906	14.2896620356048	18.9310612134099	10.9768338128175	15.0488850659595	6.69868319859121	12.8693913667516
19.8127275912192	11.9308643240215	9.56954742655887	22.6023596360629	25.1246805021623	29.227189184564	20.232757416153	27.0040139021062	30.7124418386625	11.9422923549832	16.6716854121235	25.2909467701913	25.7332367773012	34.1769550948531	15.3796297926839	24.1249094787198	26.0987657087969	18.3890165466112	34.397451579336	16.3090031329825	15.2282129030232	19.7466851659151	9.37425054030257	10.5528843801652	22.2783114692376	12.0624547393599	5.8173540586984	12.6704809132138	12.7416997635181	16.7397331076832	18.7973253021692	24.8559673417114	15.7421126497505	22.6275013041786	28.4352266389178	34.5087701928614	12.0878493809165	23.9238685663972	19.6298408749926	6.24950036020171	32.1263377891619	11.6798914498916	12.0036134967289	16.5488414143499	22.168835737202	9.51010924378522	10.4541274407786	21.1676625103606	15.1430201035657	16.3420842752401
19.927432856221	4.76188005914891	21.2796515143217	20.9522722602552	25.6594550484544	20.320091631713	24.2260648009201	16.1668767440241	10.7631535583503	22.5778795907923	12.7757757684483	19.6427552439893	6.41920106012721	18.4150830412399	9.20754152061997	5.77728095411449	7.44043759242018	22.5978600152089	15.8409316483784	9.18959309660316	14.9185482865741	33.6473122235001	9.35369297332822	35.6096732493373	16.1668767440241	12.5174420672481	8.35861925276139	8.78334584080821	8.89963020763268	29.3973207733173	4.0922406758311	11.9047001478723	1.98411669131205	14.2993237408351	24.4443176369644	10.806693823554	16.5412675738857	10.6398257571609	10.9126418022163	13.0951701626595	4.91068881099732	20.3420119031604	10.3803178118642	18.953535761744	15.041749511163	9.48925374105762	25.0348841344961	26.4015527472974	17.1244532896317	12.0415357817559
13.1124233512796	24.6751966701353	19.3876545265349	22.4035118973292	15.7197198863796	18.9419613190283	20.0339096774194	14.361225575211	20.3614636580046	22.2846603753274	12.6098566026243	15.3485598335068	6.33583481259309	23.2247944849116	25.2443418314256	26.610506212891	12.4844745057232	16.0134019688194	37.524492632003	21.5418383628165	18.8150233801815	16.1563787721124	5.53932986472425	17.0067144969604	19.148300766948	25.660130991002	15.1251205526158	11.0336245272963	10.6663471505208	7.91332837817749	12.1172840790843	5.87504682622269	18.6043149497052	8.17104213762006	26.7118795698925	22.5875586716911	27.8910117750151	12.1172840790843	24.0274350969876	8.30899479708637	16.964197710718	16.3132368184436	13.3979726402883	19.5577216715045	15.7197198863796	20.605236694868	19.0075044377793	13.5505112282233	9.94238693668454	15.5992622627292
10.5341378608595	13.2155547708964	13.2790910919103	14.9098566646011	23.4225788818902	22.1719851262387	16.7735887476762	22.7789476820294	26.8071053045054	31.4906455416144	12.2733576202509	25.1603831215143	8.77050392035358	18.3461126927709	23.5878591764197	19.7336338207956	21.6023491447345	22.7606218995017	24.34875785953	20.5991440760936	20.5246444591819	13.9779906230635	15.9748464263583	26.4846138121204	28.3011168170669	17.2669295931961	11.8961622323945	16.3644768270012	19.5420451429238	12.5516650492815	21.8406103485368	25.41452840557	10.165811362228	21.207985772924	8.94591399876066	16.2850376191031	8.82820460404012	17.4724882788294	14.3364006390395	7.98742321317916	22.3647849969016	22.2562180794409	19.7737428326264	13.2423069060602	20.4003106390657	12.1547744548378	19.7336338207956	23.4469520128807	13.7629446134779	18.6373208307514
18.8491085674644	15.4219979188345	31.1010291363163	18.8491085674644	14.5189079506145	12.6744005884675	19.7915639958377	18.8491085674644	27.1117315011475	15.5992622627292	15.1712337250324	23.3257718522373	8.87016873763033	11.4861755332986	6.18486374869927	13.3052531064455	22.4904136316337	27.5230346339083	16.4169655265013	7.93646676524819	20.7578790553089	13.351451901954	6.46255150884495	22.8173419500885	9.77361184979638	18.2947230213626	8.42194212588837	9.65442146138423	6.03903478375075	18.4644328824142	13.2532794614984	5.14066597294485	14.5652202566771	9.74953891420575	28.650645022546	15.3720885404564	13.0951701626595	14.1368314255983	18.8491085674644	22.6189302809573	19.7915639958377	14.2740822161381	6.89601532956016	10.4166126293882	12.2264488005175	13.1124233512796	3.32631327661137	3.64821456144473	20.8790125670375	16.2492315236762
10.1416399357553	11.3094651404787	9.71907160509886	10.3670097121054	21.0142088758894	14.7461776077362	26.4358747658689	22.0778910535579	31.9531121263524	19.6615701436483	27.4978611266212	35.9605649388658	28.966644783824	26.7274469140219	48.5953580254943	29.7289249097141	25.623006958897	13.7615173169541	23.8274013544359	16.3689627033244	26.5736641354602	17.2783495201757	0	16.3689627033244	26.87743258694	34.3026056650548	14.8887905439812	18.9640421562904	9.05855217562612	19.0414464099896	10.9339555557362	0	12.9587621401318	18.7678624098461	26.9542252514742	27.1756565268784	13.0951701626595	20.4100503707076	17.9429014247979	21.1042697710718	14.5786074076483	21.1366217431276	16.1194358328469	9.20754152061997	9.45639399415024	18.0295821080095	13.7210422660219	12.5407375549663	20.3352882814376	21.4489856112526
25.3181365772048	19.250153430602	37.7182693780858	26.8218804466388	25.7535836436432	14.6035646714912	15.8813765802466	26.7957382629676	19.5797793455096	17.6459739780518	23.8866233117531	30.4393051121394	29.0639571403206	22.3331858159718	23.9874958764142	24.911963263132	18.6485861358957	15.9282242987724	25.6151235165268	26.0045932308132	30.8246127717867	24.2632142198213	6.05004822104634	14.8597675604647	16.3388647944924	20.2409701512947	24.779452820243	10.9749350351298	25.1840599492584	10.8036575375827	23.160340846193	9.625076715301	13.6355253466764	19.4714195619882	18.3518129371739	19.5304954708535	19.5034449231099	10.5875843868311	27.826343580774	9.07507233156951	21.1751687736622	22.1002975064921	32.2792206915582	17.4137901099196	17.8844330858633	19.1804064978824	23.3549655591862	17.0767490110179	16.2885913643555	20.6883832846125
18.0295821080095	12.2519205688519	23.3257718522373	19.3517514625968	22.415156134282	10.7244928056263	17.105566024974	30.7170658136458	32.6631812847158	28.5986474816702	36.6638148354949	31.7489672433229	28.4584580332306	24.2976790127471	10.5289942388571	19.8192832731428	18.8491085674644	17.8899725120404	22.5733275989393	34.5566990403515	22.3087550766826	22.317868130227	13.3290124869927	20.9158967875812	31.3570046847634	21.343843524923	6.61724024176943	11.3784252937743	13.0845753647933	12.6942976066597	13.76868477389	0	21.2052471383975	17.2783495201757	21.4251534050179	23.6528862363571	28.3728686857623	13.6067002471384	12.6264861878207	15.5505145681582	14.254638354145	19.123610148544	19.5961768948335	9.54856157693923	28.7194187970489	18.7808146958432	17.5324428954724	18.3930817472839	29.5061045652232	19.0657649877801
20.2832798715107	9.42455428373222	16.1984526751648	13.1315456353336	22.415156134282	28.5986474816702	25.3991737946583	21.7579216179991	17.7517289590847	19.0657649877801	17.6997726792044	20.7340194242109	16.2619760189889	18.6282205764395	20.2480658439559	9.14736151068128	22.9723510665973	17.8899725120404	21.7372784286082	16.3689627033244	27.557873918255	25.9175242802636	7.40500693721818	7.27509453481084	14.7185940357053	14.483322391912	14.3373538571671	12.0105600323173	16.1040927566687	10.5785813388831	8.90914897134062	4.71227714186611	5.49765666551046	15.4909340525714	18.6606174817898	17.6138514526063	24.0078119648758	15.5505145681582	19.9365571386643	12.5885117932709	12.9587621401318	27.1756565268784	12.0105600323173	10.9126418022163	18.9127879883005	18.7808146958432	12.1964820142417	10.032590043973	15.9492457109315	30.3860629492746
22.9467408647393	23.6470634755463	16.964197710718	12.0634294831772	22.1604384509379	23.3988933940938	26.5772430801249	18.1509934353361	18.5909016007869	27.9486782207231	13.7920306591203	24.0326134235172	8.87016873763033	21.2052471383975	18.5545912460978	13.3052531064455	10.9239151925078	25.0209405762802	30.097770131919	16.8649918761524	17.8947233235422	12.5660723783096	6.46255150884495	12.8967584935283	18.8491085674644	19.9578796596682	27.6720955564904	28.9632643841527	22.5091296485255	25.3885952133195	18.5545912460978	10.2813319458897	17.1355532431495	20.7990163503056	24.8808233090531	31.293180243072	26.7855753327126	17.6710392819979	10.1495199978655	22.6189302809573	22.6189302809573	17.0190980269339	13.1024291261643	7.44043759242018	27.5095098011643	16.3905291890995	15.799988063904	18.2410728072237	22.6189302809573	16.2492315236762
17.6459739780518	11.5500920583612	23.82206487037	17.6459739780518	10.730659851518	18.254455839364	34.4096492572011	18.9530831616112	23.2056644094928	23.122310729861	22.5954544840908	13.8962045077158	18.683972447349	28.1232710275201	19.8517207253083	6.227990815783	20.4532880200146	18.7390874103205	23.9074486154251	20.432180395639	26.133910828254	13.969729399291	18.150144663139	24.1471222857551	28.102847446527	9.3419862236745	20.274097762017	16.1396103457791	13.3629705853208	14.0447547988576	20.6788757555295	14.4376150729515	20.0522431568771	15.2120465328033	19.763490855418	25.1840599492584	20.0606862066273	27.7924090154316	19.0033565917481	18.150144663139	17.8665486527775	20.5584162851089	9.0381817936363	18.8068933187131	10.0152825280835	17.6459739780518	15.5699770394575	19.6382613626706	16.2885913643555	13.3866009488669
25.0516298763921	7.61900809463826	13.0951701626595	12.5713633561531	13.4490936805692	14.449842938107	24.6189199057999	27.1603529299605	17.9385892639171	24.0830715635117	21.0800300179397	20.2975137521222	21.5685155620274	8.18448135166219	14.732066432992	12.3248660354442	14.8808751848404	20.3960172444962	21.1212421978379	19.2981455028666	25.1957704395474	11.6401512556973	5.98636350293006	11.9464710255841	9.05345097665349	15.4060825443053	6.68689540220911	9.58183182633623	10.6795562491592	12.827921791993	9.00292948682841	9.52376011829783	11.9047001478723	12.0415357817559	11.1745452054694	22.3762130934764	30.3256572187904	12.4404116545265	15.4455853200599	17.9590905087902	11.7856531463936	15.2565089273703	14.0533533452931	15.8520480916405	27.6060343969579	33.4021731685228	16.9466907987358	10.1381962549622	16.1171325078886	13.8477661490193
21.8032155724766	16.8326923021078	8.67935696827433	37.8034214618171	19.5481012798971	9.97627237732681	17.3587139365487	15.0013577229433	19.8158834892108	21.947799230119	14.8184143360781	33.9941481257411	18.1529034630574	20.7942927364906	23.5065917890763	17.0183469966163	16.4381760762771	26.626935831874	15.8654912323294	18.2723304595249	15.3811389311191	16.8765274383112	0	25.3782367493401	13.5726569874249	37.4403633925559	9.84891570868009	19.7578857814375	18.5384323594209	15.351243617356	18.9860933681001	0	27.1777844461115	13.3016965031024	10.8009775605192	18.5384323594209	37.7628162830181	23.1449519153982	5.93460305523031	14.0522922343489	6.50951772620575	23.0325977798866	16.9353306698036	12.9429007421635	21.8938734334848	15.0945338578684	13.6146775972931	15.8654912323294	20.4743805405446	14.6318661534127
21.3683936094927	14.5207947482689	26.87743258694	9.01033930533609	19.9245832304729	10.5920916598779	19.6589221207333	16.6858135284002	19.3559592798316	11.2982311038697	29.9678690864837	21.501946069552	19.2734530595424	19.1981661335286	22.0778910535579	30.7170658136458	13.9623026425663	25.0085845562426	18.8265887244926	15.0890849610891	13.997650244193	11.0922737660387	0	18.322460309894	13.6520292505092	16.2619760189889	16.9924193862721	14.2347378160797	15.507644876792	13.7913356714328	16.3184412134993	0	23.2705044042771	12.7105099918534	18.0206786106722	15.507644876792	26.5136778601995	16.8943861975052	7.08855364930287	13.1644567772768	13.8226796161406	20.8756757956816	8.9903607259451	6.46675069760964	22.415156134282	31.1622406805102	16.2619760189889	16.844842542967	15.1222477851795	9.88595221588599
17.3779104655513	19.6212407256497	29.2274731642491	18.3858292725533	17.0139136922864	29.976895553076	22.1829027092762	17.0239159931049	16.4256961934663	24.1193412496014	11.6983007036394	24.7309388312877	7.05338718895906	25.2930056229079	18.7355597206725	7.05338718895906	17.0323270187932	15.9169356918988	16.4389427226546	17.8809552421857	19.7316274526576	14.155756233397	3.42593092035154	15.7773134489874	20.7247672959538	22.041834965497	7.65367546035983	9.50486932170702	16.2981179706044	11.0119208154157	20.6091156927397	10.9006892920276	22.7097693583909	21.3628451067898	5.59568716990752	9.31321026891681	17.6705910628658	5.2459567217883	35.3573639856794	11.9907582212304	16.4872925541918	32.5962359412088	24.8588889952337	18.9327761387848	23.4954046226812	28.6735522681596	10.5800807834386	12.570956199677	6.45656211912406	11.0259845712463
31.8662381443888	10.5204326888174	21.6983924206858	6.17198717743952	6.25539240956708	7.98101790186145	3.47174278730973	5.71480294207363	11.096894753958	13.3016965031024	14.1127755581696	18.805273431261	22.6911293288218	19.8901930522953	25.3147911574668	20.4220163959396	7.89032451661302	20.4822583322108	11.1991702816443	14.2118125796305	14.6487037439229	20.8947482569567	6.61284340439949	4.06051787989442	21.4305110327761	3.40366939932327	9.84891570868009	9.87894289071875	19.1002030369791	14.1703787237132	3.61639873678097	0	10.5204326888174	19.9525447546536	21.6019551210383	8.98833084093134	4.87262145587331	13.0190354524115	8.90190458284546	13.225686808799	2.89311898942478	6.74124813069851	8.46766533490178	3.04538840992082	9.38308861435062	3.35434085730409	13.6146775972931	5.59958514082215	14.2430473325527	10.6413572024819
24.0394428106793	30.1585737079431	30.1585737079431	18.0951442247659	25.4717683344114	15.5992622627292	24.1268589663545	26.9937851089614	13.4267622672349	12.1327595376783	16.5504367909444	28.2736628511967	8.87016873763033	25.9175242802636	18.8491085674644	8.87016873763033	11.9948872702046	11.3428263945804	24.3214304096315	31.7458670609928	25.7684015859008	28.2736628511967	8.6167353451266	18.5184224522458	10.2390219378819	13.3052531064455	17.6459739780518	18.3893742121604	16.8360969728809	15.3870274020118	14.1368314255983	0	11.4237021620997	17.3325136252547	9.04757211238294	19.7641138377297	16.6665802070212	17.9066531390912	16.4325561870203	12.9251030176899	7.53964342698578	19.7641138377297	16.5504367909444	9.92058345656024	17.3208024673998	19.6686350269194	15.5227952908531	10.9446436843342	9.27956114090557	21.6656420315683
37.7762672739246	14.361225575211	40.480704590126	37.9136355185571	32.0216516204029	19.0657649877801	17.3770829460053	26.3289135545535	15.1481420450856	20.8815521294735	10.5957822841496	28.6326934905769	13.9388365877048	19.7466851659151	28.385859926003	20.9082548815572	19.7466851659151	11.1839632798103	21.6576546981005	11.0858583387594	9.99832160299501	16.4555709715959	4.51352803792346	22.1717166775187	23.4034787151587	16.2619760189889	3.3611379005813	13.4855410889177	16.1040927566687	3.22394859851676	9.87334258295757	7.1806127876055	13.1644567772768	21.7894457003202	16.8505046749142	16.87095431651	34.0890143916851	8.88600832466181	35.4427682465143	15.7973481327321	25.6706907156897	27.6070161542891	38.5301173969076	25.9824804814673	27.7520980710159	19.4605013229309	15.1004063033469	21.6576546981005	37.6705993934381	16.3420842752401
51.5130917371699	4.3083676725633	13.3290124869927	17.3770829460053	24.0162387153022	26.5558869472652	21.3264199791883	20.4780438757638	14.6071369720468	19.0657649877801	21.6731910357605	10.3670097121054	30.2008126066937	25.9175242802636	7.40500693721818	13.9388365877048	16.1563787721124	22.0184277071266	22.931634386224	29.1003781392434	34.4942095303328	13.1644567772768	10.1554380853278	18.7073859466564	14.6271741969742	19.1659003080941	30.2502411052317	24.5629498405286	19.5549697759548	9.67184579555027	3.70250346860909	0	19.7466851659151	12.2565632064301	6.31893925309284	14.9538004169066	18.7073859466564	17.7720166493236	31.8984914218629	13.5405841137704	11.8480110995491	6.90175403857228	31.7873468524488	40.532669551089	24.0162387153022	20.605236694868	13.9388365877048	26.7535734505947	7.29108375356867	0
7.7965760467068	19.562318080828	33.6227342014231	32.2778248333661	10.9046705518129	20.869283297435	14.7940030486262	18.2642012946002	12.8963912005458	9.27523702108223	16.4013337567917	20.1736405208538	13.1853859613424	16.8113671007115	23.1156297634784	0	12.2264488005175	17.8527792219945	17.3536692652506	9.43796047759244	28.9410876670477	20.5472264564252	0	25.9543913133792	9.96229161523646	3.95561578840271	51.5071672872864	3.28026675135835	13.057372505407	5.48942599206907	8.40568355035577	12.2264488005175	24.452897601035	7.72936418423519	32.2778248333661	18.2803215075698	21.235411074583	13.4490936805692	20.6909133547219	19.2129909722418	15.1302303906404	23.5032705097326	11.4809336297542	15.9265583059372	10.9046705518129	0	15.8224631536109	17.3536692652506	16.5527306837775	15.4587283684704
12.3631420169208	5.17004120707596	8.88600832466181	3.79136355185571	15.3703927777934	9.80525056514407	15.6393746514048	10.5315654218214	7.7904730517583	14.7078758477161	19.0724081114693	19.549218314256	22.3021385403277	13.3290124869927	28.8795270551509	37.634858786803	16.1563787721124	22.6475256416159	4.58632687724481	34.920453767092	3.5993957770782	19.7466851659151	0	0	50.9025662054701	0	15.1251205526158	13.8708422628867	16.5642096925735	14.5077686933254	0	0	4.3083676725633	8.17104213762006	15.1654542074228	15.183858884859	14.9659087573252	7.10880665972945	14.5821675071373	36.55957710718	7.10880665972945	26.2266653465747	24.2739739600518	14.9659087573252	21.1342900694659	26.7868077033284	29.2715568341801	4.58632687724481	21.873251260706	0
8.32134558831206	6.95967085567918	10.7657408548787	11.4834569118706	19.3977312700518	31.3485174318308	15.3112758824942	14.1771072986057	20.9743505239647	15.3992717208993	40.8456292597025	32.2972225646362	11.2582910900693	16.4476596393981	14.9524178539982	0	9.78703714079885	22.8652903112469	16.9782293051851	18.4675476652891	10.9020160555734	7.97462285546573	5.4683128151765	25.183019543576	14.1771072986057	18.2947230213626	16.2885913643555	12.8371977673351	6.50357592096234	13.6707820379412	11.9619342831986	8.69958856959898	18.8491085674644	15.3992717208993	16.5872155393687	17.6525632140406	10.0732078174304	21.5314817097575	22.0835709843666	16.4049384455295	14.3543211398383	18.5816454884638	23.3403595769729	20.1464156348608	11.6386387620311	15.2558002452388	18.2947230213626	6.17390156552185	13.25014259062	8.79958384051391
14.7712238957186	33.7921368052857	31.4757403307298	22.3827486796301	21.8750318900825	22.7410931781956	25.7801301756454	28.1264699016515	15.604411383793	25.4975893210072	10.9671569096619	33.7240074972105	14.1067743779181	23.4194496508406	22.482671664807	10.5800807834386	18.3949131802966	24.4059680609114	14.5049494611658	22.0882388285823	18.2138099562993	21.649980121666	3.42593092035154	17.8809552421857	20.7247672959538	19.3968147696374	5.10245030690655	28.5146079651211	20.3726474632555	12.2354675726841	12.1781138184371	13.6258616150345	21.8013785840553	8.26948842843476	20.7839809167994	33.1783115830161	21.4571462906228	18.7355597206725	19.2159586878692	23.9815164424608	16.4872925541918	20.9547231050628	20.472026231369	14.1995821040886	16.203727325987	31.2802388379923	13.2251009792982	30.9438921838204	30.4380785615849	24.1193412496014
35.4867965300504	2.8722451150422	29.6200277488727	38.9667920607392	32.0216516204029	27.2368071254002	23.6960221990982	31.2046382868782	30.2962840901712	37.2236364047136	32.7505997873714	16.7846823910279	30.9751924171218	24.6833564573939	17.2783495201757	32.5239520379779	35.0054873395768	23.0669242646088	24.2056140743476	8.31439375406953	26.9954683280865	23.0377993602343	13.5405841137704	11.0858583387594	17.552609036369	30.2008126066937	13.4445516023252	21.1915645682992	23.7727083550823	20.9556658903589	11.1075104058273	0	11.9676879793425	15.4341907043934	17.9036612170964	23.7727083550823	24.1117418868016	11.8480110995491	9.11385469196083	7.89867406636605	13.8226796161406	10.7360618377791	37.5668644619849	4.15719687703477	11.7412722608144	8.01314760355976	33.6855217536199	26.7535734505947	4.86072250237911	19.0657649877801
37.9570149642305	21.4284602661701	36.8301660824799	32.3014197345601	28.3138814327773	29.3512434680299	27.499857341585	18.5919082556277	29.5986722854633	25.5882635362312	25.5515515368966	23.7349959198204	24.3929640284834	32.7379254066488	17.3920228722822	23.109123816458	29.7617503696807	26.6538861717848	33.7939875165407	25.2713810156587	29.0082883350052	25.4628308718379	0	42.5018680717896	21.8252836044325	10.5916817492099	23.6827545494906	15.9697197105604	24.156139135003	25.3885952133195	8.18448135166219	14.8808751848404	29.7617503696807	20.320091631713	16.5872155393687	12.7137574394753	15.1628286093952	13.0951701626595	19.3069816500749	29.9318175146503	22.9165477846541	23.5204512630292	25.5515515368966	15.5074383505178	18.5809846902601	27.5188358490671	27.9235246115534	14.7848695384865	9.06588703568735	25.5882635362312
24.3290746517718	25.0715853716636	16.4872925541918	16.7870615097226	19.4444727911844	16.5389768568695	31.175971375199	28.1264699016515	34.4939620062792	29.6323335352245	22.6654576133014	27.7286283865953	17.6334679723976	30.9136735391096	37.471119441345	29.976895553076	21.1200855033035	23.8754035378481	3.86798652297755	16.8291343455865	28.0796236826281	19.151905492243	3.42593092035154	12.6218507591899	27.3862996410818	14.1067743779181	22.9610263810795	15.3540196735267	15.7160423287971	24.4709351453682	13.1148918044707	10.9006892920276	15.4426431637058	13.7824807140579	19.984597035384	13.3877397615679	22.7193313665418	18.7355597206725	29.976895553076	14.5602064114941	17.9861373318456	17.462269254219	17.5474510554591	20.5105074836836	26.7361500878786	28.6735522681596	18.5151413710175	20.3069292456321	16.602588306319	26.875837392413
24.8407575710353	18.0951442247659	29.0276271938952	22.116287385825	18.6792967785684	16.2059002396131	20.4575658318881	17.747638025662	25.7518414766455	25.4210199837068	16.1826493067012	33.1744310787374	18.4302394881875	16.414432044167	37.1484514683778	29.2715568341801	20.1057158052954	23.4863228876017	16.0521440703568	28.1303655346019	9.79835517093511	26.1095059415989	3.15946962654642	23.2803025113947	37.5430804389004	4.06549400474723	23.5279653040691	17.5312034155929	11.2728649296681	16.925730142213	12.9587621401318	10.0528579026477	20.9434539638494	10.1684079934827	28.7511736015724	25.7665484106698	15.7142041951914	20.0428854434039	18.4302394881875	17.3770829460053	17.9694835009828	27.3769576863367	15.5083722522553	18.9152457905082	32.8755623302803	28.8473313728152	26.8322604313317	7.13428625349192	13.6100230066615	18.4302394881875
33.8956143630578	15.380872591051	16.7945557336108	23.8855903766909	20.1736405208538	16.301229064552	30.3546044370447	28.874041864827	17.0416598007213	26.3107556831366	11.5301376310246	22.3927409781478	17.5629341005081	12.4404116545265	17.105566024974	24.8808233090531	22.0534570239334	13.6514251784185	29.6964665301601	6.98409075341841	22.6761933955927	18.6606174817898	15.6393746514048	12.2221588184822	19.6589221207333	20.4900897839261	16.9401350189298	15.1712337250324	16.9092973945021	6.09326285119667	13.9954631113424	29.4046093652445	33.1744310787374	15.4432696401019	25.2125676198404	18.8417885253023	18.8570450342297	17.4165763163371	19.777064681555	18.4828973152966	14.3064734027055	18.8417885253023	17.5986311210375	15.0594456870584	22.1910045729392	20.1931319609706	9.51325597110853	24.8808233090531	13.7801482942448	18.3031343882689
29.3504825014108	15.780649033226	27.4846303995354	18.5159615323186	18.7661772287012	14.9644085659902	16.2014663407787	15.0013577229433	27.7422368848951	20.6176295798087	23.9917184488884	18.0819936839048	13.6146775972931	23.5065917890763	25.3147911574668	15.3165122969547	24.9860276359412	19.4581454156003	24.2648689435626	20.3025893994721	16.8460093055114	16.8765274383112	9.91926510659923	34.5144019791026	32.1457665491642	19.5710990461088	14.7733735630201	19.052247003529	19.1002030369791	11.8086489364277	25.3147911574668	10.5204326888174	26.3010817220434	33.254241257756	16.2014663407787	14.0442669389552	35.3265055550815	20.2518329259734	23.7384122209212	19.0119247876485	20.9751126733296	30.8973872657015	23.2860796709799	15.2269420496041	19.5481012798971	30.1890677157368	11.9128428976314	20.5318121830145	8.90190458284546	17.2922054540331
21.1651616050546	22.6189302809573	44.6232157173234	25.9625982355336	19.0041541138478	35.4374544881565	33.5350227208976	20.0328690088994	28.8967274881796	13.6776140129727	28.3636108772344	25.6921545039135	25.4535276818957	17.7478698875718	16.0575965649459	19.0901457614218	20.8979247161019	21.5397662352326	17.4479826851705	20.8763582303268	28.0713746744958	21.7857450471781	10.8177492648057	26.5699104749613	18.0295821080095	17.4993002813033	21.865663407586	7.91542629132123	21.0053383782635	26.492447179116	16.0575965649459	4.91715875672986	25.4053202431043	14.2993237408351	20.1931319609706	19.4299379998937	24.4822746519287	32.4532477944171	16.6426911766241	10.8177492648057	25.0160451748631	17.3294041620674	24.4058977315738	20.6391268868003	36.5464502189381	22.7329513535772	31.8169096023697	20.065180087946	18.3069602942865	24.2466793866334
36.0591642160189	15.780649033226	33.2708683783849	23.1449519153982	20.330025331093	9.97627237732681	26.038070904823	20.0018102972577	22.1937895079161	15.2969509785678	25.4029960047054	19.5285531786172	23.8256857952629	12.6573955787334	28.9311898942478	51.055040989849	26.9586087650945	22.0184277071266	21.4650763731516	17.2572009895513	24.1703611774728	20.8947482569567	6.61284340439949	17.2572009895513	15.0013577229433	18.720181696278	9.84891570868009	25.4029960047054	21.3472857472119	23.6172978728553	17.1778939997096	15.780649033226	33.3147035145883	18.6223751043434	29.3169390928377	19.6619737145373	23.7540295973824	26.7613506521792	15.5783330199796	21.4917410642983	17.3587139365487	16.8531203267463	36.6932164512411	27.4084956892873	23.4577215358766	21.8032155724766	22.974768445432	13.0656986619183	24.9253328319673	26.6033930062048
29.0626099651496	33.7595974342647	14.8542228710765	21.7861935442455	41.1502120077118	26.891265542466	28.2230234550453	22.9231834430192	23.4004880845725	35.855020723288	32.6068306926069	29.7084457421529	11.6503708792757	13.9258339416342	25.5306955596627	21.8444453986419	15.1918188454191	23.0043274552069	26.3542663841679	26.0600401246955	27.2640799532416	20.6308650987173	4.24406367745042	29.9690461433999	32.0924568202269	13.1066672391851	22.12331065905	25.360868316472	22.3534421846296	27.2832664978955	20.8887509124513	0	18.0051186316078	35.855020723288	14.8542228710765	11.5372604823895	28.9266445384121	30.6368346715952	14.2829066068043	25.4643820647025	15.7826118005187	41.1014904685125	39.8527930687417	15.6360240748173	16.0586193200827	18.2986803484275	13.1066672391851	19.1667391884858	26.2805481565199	19.6348923008482
29.9712533743534	31.7252528616025	28.2736628511967	20.6801648283039	17.4663554293107	35.6554566005239	32.3127575442248	21.5418383628165	19.4761826293958	31.9413465379693	20.4910169792645	37.1596711758585	10.1373357001489	17.1661524453694	31.3029838709677	17.1067539940013	25.7033298647242	25.7358245927454	25.0163284213353	20.4080573963525	18.8150233801815	27.8248745519713	11.0786597294485	15.8729335304964	24.7332218239745	20.9082548815572	17.8751424712733	27.5840613182407	19.4503977450673	17.1455448193846	16.1563787721124	29.3752341311134	14.6876170655567	19.3133723252838	14.6484500867152	22.5875586716911	29.9318175146503	13.7329219562955	32.3127575442248	20.3108761706556	17.7720166493236	16.3132368184436	11.8217405649603	17.8570502218084	12.2264488005175	23.4150416987136	9.50375221888964	8.3387761404451	20.8790125670375	16.3420842752401
11.4473537193711	7.1806127876055	16.7846823910279	21.0631308436428	34.1564283950964	16.3420842752401	14.2176133194589	21.4531888222288	32.4603043823262	30.8683814087869	19.2650586984538	19.7466851659151	29.4264327962657	19.7466851659151	13.5758460515667	25.5545337441255	19.7466851659151	16.7759449197155	21.6576546981005	9.70012604641445	6.9988251220965	19.7466851659151	18.0541121516938	15.2430552157941	14.6271741969742	13.9388365877048	3.3611379005813	3.85301173969076	14.5703696369859	12.895794394067	20.9808529887848	7.1806127876055	21.5418383628165	18.1578714169335	22.116287385825	27.6070161542891	14.9659087573252	20.7340194242109	19.2403599052506	20.3108761706556	18.7593509076194	23.0058467952409	17.3385528286084	8.31439375406953	20.2803793595885	11.4473537193711	18.5851154502731	7.64387812874134	15.7973481327321	11.8026164210067
23.723134352644	19.0475202365957	24.5534440549866	27.9363630136736	15.041749511163	29.3512434680299	34.0474424229147	24.2503151160361	32.2894606750509	22.5778795907923	31.9394394211208	21.2796515143217	15.4060825443053	26.5995643929021	17.3920228722822	17.3318428623435	27.5296190919547	31.8687769445254	33.7939875165407	25.2713810156587	39.7827954308643	18.1877363370271	3.74147718933129	19.5278853302817	33.1420973252494	34.6636857246869	19.5034449231099	24.7530655513686	33.0557693426357	36.0785300399803	25.5765042239444	14.8808751848404	16.8649918761524	25.5882635362312	31.4284083903828	19.7063240311866	31.0148767010357	31.1010291363163	21.8252836044325	26.190340325319	20.4612033791555	17.1635725432916	23.9545795658406	19.8150601145506	17.6961758954858	13.2849552374807	8.66592143117174	19.0091179780541	20.1464156348608	21.8252836044325
16.6426911766241	23.6628809093092	29.6655970223325	28.5810483139892	39.3127353739716	31.6785018258501	32.9192431473625	25.5187931374903	16.7794804191717	33.4384185939528	42.9462616216301	20.0960495957736	19.5143712227867	11.9619342831986	28.7086422796766	18.0132657441108	8.69958856959898	25.0671330819595	22.2260456358787	38.9497368940642	31.9792470963486	24.4555100900949	0	25.5187931374903	47.2570243286858	22.5165821801385	24.4328870465333	18.6722876615783	25.2710378643108	24.9980014408069	7.17716056991916	6.95967085567918	25.5187931374903	13.1993757607709	24.4980414119907	20.8114429470795	29.816695139594	14.3543211398383	25.5187931374903	16.4049384455295	19.1390948531177	35.6767593378506	23.3403595769729	13.0951701626595	25.8636416934024	28.8473313728152	16.8874366351039	7.40868187862622	22.3780185974915	18.4791260650792
22.3223397527736	16.1563787721124	25.1770235865418	29.2250940455544	24.8167800058123	21.4489856112526	31.9896299687825	20.4780438757638	36.517842430117	15.6611640971051	29.6200277488727	22.9555215053763	15.1004063033469	25.9175242802636	18.5125173430454	31.3623823223358	37.0250346860909	24.1154208220911	23.8871191523167	33.2575750162781	29.994964808985	28.7972492002929	11.8480110995491	25.9824804814673	21.2094025856126	12.1964820142417	23.9481075416418	15.8936734262244	27.6070161542891	12.0898072444378	23.1406466788068	0	24.2345681581686	14.9802439189701	9.47840887963927	26.4567238145271	26.190340325319	22.9555215053763	14.430269928938	16.925730142213	8.88600832466181	20.7052621157168	19.5058719321845	18.7073859466564	12.0081193576511	21.4637882238208	18.2947230213626	36.3084211115214	12.7593965687452	21.7894457003202
19.133434073806	17.5412112382934	22.8497356919875	18.9568177592785	19.8991692212504	26.2640640137787	27.419682830385	20.0601246129932	37.5612093566918	26.8477098807516	27.8655313316921	15.2331571279917	10.9519430331966	19.0414464099896	27.7687760145682	29.8689355450817	21.9265140478668	21.5690720396342	16.3797388473029	34.7422881866477	40.4932024921298	19.0414464099896	15.9585455626579	46.3230509155302	20.6870035071492	17.174637938422	22.6876808289238	13.0039146214563	24.156139135003	24.8704606171293	19.0414464099896	16.1563787721124	22.3111897329171	21.011251211023	12.1865257023933	23.6631567036764	30.4663142559833	13.3290124869927	22.1336471090477	19.5854877359893	26.6580249739854	27.1140337229625	17.9577868582016	26.7248370666521	10.2926737351295	25.020644558054	17.174637938422	19.6556866167635	21.873251260706	9.33833387156578
14.5771089383906	13.4751074014214	37.0565453539088	12.7051012641973	23.6074516733396	41.0725256385689	24.8808233090531	34.638393364324	24.6560184350861	23.7307925911731	24.5322077255842	25.1455129187238	24.911963263132	22.3331858159718	32.259046178626	21.7979678552405	24.0626917882525	15.9282242987724	29.8843107692813	19.5034449231099	20.1030083294261	24.2632142198213	6.05004822104634	26.9333287033423	28.7564020383067	12.455981631566	6.758032587339	19.3675324149349	21.0723766922366	10.8036575375827	15.7159455742024	7.21880753647575	22.4585123357023	26.1647200364217	18.3518129371739	27.2399015777693	29.5337880264236	13.2344804835389	22.3968131259889	20.4189127460314	14.5579285318928	21.5863370993644	14.8484415181168	14.6275836923324	15.7383011155597	40.6624617755107	14.7914781874846	26.4689609670777	15.4741617961378	19.4714195619882
21.2808182258472	17.7985025161632	36.7094114395865	22.8414115624094	13.2286167349861	30.942798914594	23.6571762610669	23.1636889742247	13.4098306628626	24.3791749024074	14.9225249754417	34.6699996929428	6.39815449927434	31.8658085413077	31.8658085413077	31.1910031839624	22.2481281452039	22.379385538391	23.6834912513461	32.9168211738982	19.6196573094836	11.3300652591316	0	15.7428275179513	18.1281044146106	19.194463497823	24.2993740025632	17.90702997053	18.2161049214777	29.9668664812951	24.2180144913939	14.832085430136	25.9561495027379	10.3142663048647	30.4552154165458	24.5521414159047	21.4674920699336	24.4729409597243	14.641930488724	22.1421846778458	26.512352706368	28.5121642249216	27.8553799541578	12.8804952419602	25.3548487420567	16.5517475089923	4.79861587445575	22.3677417373825	13.8052487465112	24.3791749024074
17.817469377327	24.4816657158597	28.5397679133256	9.36689818693763	29.2715568341801	22.2060086328263	28.1006945608129	19.5143712227867	24.8607742975228	29.608011510435	19.2763910859235	29.2715568341801	25.2538921706652	30.1862929852482	25.6126122299076	25.827844265453	19.9578796596682	11.915854994445	13.2194127638233	23.6226599012681	26.6778745830502	27.6453592322812	6.69064156209831	18.4872990531664	20.2371257125196	13.7748502749083	19.9295706105056	13.5648678012054	12.5043543757662	19.1161187488523	33.8452375895207	15.9663037277346	20.4013880965498	18.1685525177669	19.5143712227867	31.8292656837686	18.4872990531664	19.0265119422171	12.7593965687452	15.0539435147212	13.172200575381	30.6925061950626	19.2763910859235	13.0951701626595	25.3159410457774	24.6050767591659	10.3311377061812	12.2751689949787	32.4238783393995	30.9538302154548
24.0394428106793	21.9335081512314	18.8491085674644	18.0951442247659	20.3774146675291	28.5986474816702	34.6823597641346	13.0314824663952	35.1161474681529	22.5322677128311	38.6176858455369	45.2378605619147	29.5672291254344	30.6298014221297	9.42455428373222	26.610506212891	6.8542212972598	20.0167524610242	17.0250012867421	21.1639113739952	22.905245854134	10.4717269819247	0	18.5184224522458	20.4780438757638	11.0877109220379	48.125383576505	7.35574968486417	17.5681011890931	0	11.7806928546653	0	18.2779234593595	6.93300545010187	42.2220031911204	29.2801686484885	9.52376011829783	20.7340194242109	27.0653866609746	8.6167353451266	11.3094651404787	29.2801686484885	14.7114993697283	15.8729335304964	14.2641902672704	28.4102505944392	44.3508436881516	21.8892873686684	13.9193417113584	17.3325136252547
32.781058378199	8.22506555671176	22.6189302809573	6.03171474158862	22.415156134282	0	6.03171474158862	33.509526342159	4.13131146684152	22.5322677128311	7.35574968486417	3.76982171349289	26.610506212891	25.9175242802636	21.2052471383975	8.87016873763033	18.8491085674644	18.6823022969559	9.72857216385262	5.29097784349879	9.5438524392225	25.1321447566193	0	10.5819556869976	27.9246052851325	13.3052531064455	9.625076715301	20.2283116333765	7.32004216212212	12.3096219216094	21.2052471383975	0	4.56948086483987	20.7990163503056	12.0634294831772	27.816160216064	9.52376011829783	9.42455428373222	23.1989028522639	8.6167353451266	5.65473257023933	0	3.67787484243209	11.9047001478723	6.11322440025874	32.781058378199	13.3052531064455	4.86428608192631	18.5591222818111	24.2655190753565
18.6973444083061	10.0528579026477	16.126459552164	12.2868263254583	19.9245832304729	23.8322062347252	38.7035029251937	29.5793967094367	5.04938068169519	15.8881374898168	15.7331312704039	14.9745695841523	7.22754489732842	28.7972492002929	27.3573867402783	21.6826346919852	34.5566990403515	33.435390221933	8.9178578168649	32.3337534880482	26.8288296347033	28.1573103291753	5.2657827109107	22.6336274416337	17.0650365631365	8.13098800949447	29.4099566300864	13.4855410889177	14.3147491170388	7.52254672987243	14.3986246001465	0	26.5283750208759	14.828928323829	12.2868263254583	10.7360618377791	17.460226883546	9.21511974409373	18.9028097314743	13.1644567772768	20.7340194242109	16.9987645764836	4.49518036297255	12.1251575580181	18.6792967785684	13.3552460059329	20.3274700237362	14.8630963614415	11.3416858388846	13.7697191578412
16.8276099674755	36.1902884495317	39.3946369060007	19.9046586472425	17.9321249074256	22.8789179853362	26.5395448629899	27.6453592322812	19.3138811074841	19.0657649877801	24.2739739600518	16.5872155393687	32.5239520379779	33.6927815643427	24.6216480662504	19.5143712227867	28.2736628511967	29.3579036095021	17.3898227428866	27.6453592322812	28.3452417444908	26.4934692642695	14.2176133194589	20.3702646974704	25.5975548447048	29.2715568341801	14.1167791824415	10.1141558166882	13.6884788431684	3.38514602844259	12.9587621401318	7.53964342698578	20.1057158052954	20.0190532371691	15.4814011700775	10.4676602918346	16.5872155393687	21.7707203954214	18.0758118057223	16.5872155393687	16.5872155393687	26.5717530485033	22.2511427967141	18.5514910637676	23.5359139409961	19.2315542485434	17.0750748199384	16.0521440703568	12.7593965687452	24.7854944841142
26.9098240418052	16.2046067684471	17.6393896594033	27.7278826926761	30.109911225155	25.6107290880629	20.0532008759532	20.1724014298569	10.174125254162	25.6107290880629	22.6436324254214	22.2813343066147	46.6014835171026	18.5677785888456	18.5677785888456	34.951112637827	20.2557584605588	28.2624594449685	29.948029982009	18.2420280872869	15.042251008685	42.2932734523705	12.7321910323513	26.0600401246955	31.1755294825062	6.55333361959256	7.90118237823216	9.05745297016857	20.9112846243309	22.7360554149129	13.9258339416342	6.75191948685294	23.6317182039853	13.6590555136335	24.7570381184608	36.7750177876165	17.9814276860399	12.9974450121919	17.1394879281651	13.7932069517139	18.5677785888456	27.400993645675	32.6068306926069	12.7042695607891	21.0769378576085	23.6806451567886	20.7522231287098	25.1563451848876	23.9952830994312	17.0738193920419
13.8689093138534	22.0389577096507	32.6959537074095	24.668166699574	20.6909133547219	25.2988035414775	26.7947327943648	16.53995851504	34.0833196014426	30.7985434417987	17.8942756756792	27.1137177085835	20.0147397156787	23.9238685663972	27.91117999413	15.011054786759	14.499314282665	20.8892775682996	32.9274750161166	13.4309437565739	24.2267023457187	32.7845606280258	3.64554187678433	12.311698443526	21.2656609479086	13.1346729384141	24.4328870465333	20.2283116333765	14.8653163907711	15.6237509005043	21.9302128525308	0	18.3657980913756	19.7990636411563	20.4150345099923	17.3428691225662	17.460226883546	26.3162554230369	12.2686505468704	10.936625630353	17.5441702820246	11.1489872930783	29.5644554641656	14.2703777413597	21.553034744502	34.2099763075052	21.5783912559661	18.5217046965656	26.50028518124	19.0657649877801
20.1260451438245	21.0408653776347	33.9941481257411	24.6879487097581	10.9469367167424	28.9311898942478	39.9250420540619	25.0022628715721	23.7790601870529	37.2447502086868	28.2255511163393	18.805273431261	9.07645173152871	17.1778939997096	16.2737943155144	47.6513715905257	26.3010817220434	25.6028229152635	23.3316047534256	28.423625159261	24.1703611774728	28.9311898942478	11.5724759576991	16.2420715195777	20.7161606650169	17.0183469966163	17.2356024901902	21.1691633372545	26.964992522794	31.8833521283547	28.0270902100525	5.26021634440868	30.684595342384	11.3064420276371	16.2014663407787	18.5384323594209	28.6266510532557	14.4655949471239	17.8038091656909	9.91926510659923	26.7613506521792	29.7738459105851	32.4593837837902	17.5109833570447	17.9842531775054	19.2874599294985	28.0802725444169	21.4650763731516	14.2430473325527	18.6223751043434
25.3602913167606	22.8674899543745	23.2403294645001	28.4352266389178	34.7311759882832	33.9412519562679	33.3567081725766	19.577910079027	10.4871752619823	39.5981272823126	23.3403595769729	23.2403294645001	17.1554911848674	15.3796297926839	23.9238685663972	22.5165821801385	19.2633746898263	21.7764669630923	24.6956062620874	31.6586531404955	21.4579363633508	27.3415640758825	3.12475018010086	28.7805937640868	22.2783114692376	21.7124185308479	30.2502411052317	13.3373483296988	18.0507413316506	21.2036619363987	14.5252059153126	14.9135804050268	15.7421126497505	21.9989596012848	23.3314680114197	28.1379203111024	29.9318175146503	35.5440332986472	18.2277093839217	21.873251260706	19.8226339550148	28.6688244679156	18.6722876615783	28.7805937640868	17.7350685897616	30.907855042302	24.9290731280105	18.5217046965656	27.7622035232038	23.8845847099663
21.1078034435233	8.82689962183701	21.9982889012969	16.9917817720362	15.5812670689522	29.296175469028	22.4534259130479	32.2154592679699	14.1321081274274	27.9011194943124	19.9816249061402	16.6883570975356	20.2283116333765	18.9640421562904	38.8762864203954	37.4818715559623	22.0672490545925	26.3147062841269	20.5545747242374	20.2283116333765	36.1036954469125	13.4855410889177	6.93542113144336	17.0343676912644	11.9871476345935	9.81668064560917	18.0763635872726	17.7614443610135	24.156139135003	17.3385528286084	1.89640421562905	5.51681226364813	18.3893742121604	11.160447797725	25.0831064253868	22.3886167592711	22.3576075947845	29.5839057638131	10.8921678025873	23.4070463186214	10.6198636075227	23.566965009759	22.2018054512669	29.5439814645367	27.882267386546	24.6257706841105	10.7091061588464	18.5969961790719	19.6059020446572	9.76539182300933
24.4092803923821	9.74353919795085	38.2781897062355	30.6225517649884	24.8290960256663	15.839250912925	25.2636052061154	26.463933624064	17.82819794537	22.8789179853362	14.0042157461837	29.6655970223325	19.5143712227867	14.3543211398383	23.9238685663972	38.2781897062355	34.7983542783959	14.2272917492203	18.5217046965656	28.2049818888051	20.3504299704037	22.328943995304	4.3746502521412	25.5187931374903	16.0673882717532	28.1457277251732	4.88657740930666	31.7428890246831	19.3249113080024	28.1227516209077	14.3543211398383	6.95967085567918	31.3185188505563	15.839250912925	24.4980414119907	26.7575695033879	22.5639855110441	15.3112758824942	27.4817772249896	22.9669138237413	17.225185367806	22.2979745861566	18.6722876615783	23.1683779800899	26.8981873611385	19.971229411949	11.2582910900693	8.6434621917306	21.200228144992	26.3987515215417
26.3134441576354	23.2302527209832	29.4198924262452	26.8981873611385	35.4401792933919	28.985115690882	24.2083686250246	19.9245832304729	28.5562948012086	34.7821388290583	36.0829342649418	24.3764822960317	15.8224631536109	26.2677610948618	36.7748655328065	21.7558868362149	42.7925708018112	20.2331497849272	23.8612952397196	21.235411074583	29.7922961278432	47.6322067853493	19.2129909722418	30.6733715521754	46.4906942044368	24.722598677517	18.5998104092979	18.0414671324709	19.5860587581105	24.7024169643108	22.0649193196839	15.2830610006468	17.3208024673998	17.7775376237409	21.5185498889108	35.2549057645989	31.8531166118745	26.0576190061029	21.553034744502	28.8194864583626	26.8981873611385	24.8090077602733	27.882267386546	26.5442638432287	20.9006185576414	29.2371601751505	5.93342368260407	21.6920865815633	17.5872763515136	18.5504740421645
27.5746549887204	15.9663037277346	37.5041821937932	12.6843412948114	24.722598677517	47.9447913663294	36.5894460427251	22.5860778041513	31.0759678719035	26.9163741003955	21.4182123176927	25.6126122299076	35.8720059242403	32.0157652873845	30.8723450985493	17.2185628436353	29.9368194895024	22.6660285220421	40.1303601758921	32.0960053006361	30.568397959745	30.4912050356043	8.36330195262288	26.9606444525343	40.6549400474723	15.0662424881809	6.227990815783	25.8803398838787	30.5504112589744	34.349275876844	17.1513028325274	19.9578796596682	22.1754218440758	16.8227338127472	15.6114969782294	26.998037856768	30.0418609613953	32.0157652873845	27.2075368010007	16.7266039052458	9.14736151068128	37.655158063387	24.0954888574043	25.0348841344961	34.6116381485238	32.877473255782	19.3708831990898	22.4257895100573	13.5099493080831	25.2341007191208
16.2063659397838	14.2321359071192	28.6548807772802	33.5471774953525	12.8446400320043	25.0639831861829	21.8056653719791	16.5665074051123	26.0411880100909	40.4879728392185	21.1374492348765	34.2460770265056	17.5410078407072	27.955981246127	40.1867230413076	32.8893897013259	24.1438019852915	17.3178644887513	22.5451461662315	29.4273486801337	16.2781662952132	10.0952154499903	3.19496928527166	18.6373208307514	34.513557093984	23.0225727909282	15.4650109021128	23.1830088382517	20.0848797302272	17.1159068853839	19.2197371067123	25.41452840557	30.4974340866841	25.706649421726	21.6192921636716	13.0280300952825	18.8335031552856	22.3647849969016	22.9382410224632	24.7610119608554	19.5691868722889	15.7422030317997	19.0918896315014	25.748930095117	21.911444760478	21.8785940187081	26.3115117610607	14.4288935463882	19.7842328818745	14.7813234174925
32.8960796356664	17.460226883546	21.8252836044325	17.460226883546	12.9771956566896	40.6401832634261	13.9681815068368	32.3337534880482	23.9181190185562	22.0761489332191	11.7111277877443	26.190340325319	8.55893474683628	25.9175242802636	19.0971231538785	15.4060825443053	21.8252836044325	24.7224451448439	33.7939875165407	12.2527907954709	17.6812424137175	12.1251575580181	4.98863625244172	12.2527907954709	20.4780438757638	20.5414433924071	7.42988378023235	19.1636636526725	14.408925098072	19.5982138488782	19.0971231538785	11.9047001478723	30.4231226001181	27.0934555089507	12.8041663812671	23.7323472203538	11.0275117159238	12.0039059824379	31.338868765339	12.4715906311043	24.0078119648758	26.2750987082489	19.1636636526725	13.7843896449047	18.8759209551849	18.9785074821152	19.2576031803816	16.8969937582703	17.460226883546	25.0865328786581
37.1978746649459	34.2855364258722	32.7379254066488	23.7459085616226	37.51589289843	24.3841099580556	33.5236356164083	34.2737786973311	36.594722098391	43.9516056034089	35.7721721516552	31.4284083903828	26.7038764101292	32.7379254066488	32.7379254066488	29.2715568341801	20.2379902513829	19.0053797050988	26.190340325319	20.217104812527	32.4892829352059	24.7353214183569	5.98636350293006	23.8929420511682	38.8005041856578	26.190340325319	27.8620641758713	22.9963963832069	37.1241717232677	19.2418826879895	16.3689627033244	23.8094002957446	30.9522203844679	26.4913787198629	19.5554541095715	29.4959172595826	35.8394130767523	30.1188913741169	20.8179628226895	16.4624996330577	23.5713062927871	20.3420119031604	31.3006506326983	17.9197065383762	29.0217284685968	37.9570149642305	14.63577841709	15.2072943824433	22.5639855110441	25.2872251416873
17.0279386575645	40.2114316105908	23.3257718522373	26.7238472578718	14.0094725839263	28.5986474816702	31.7921631171234	34.1300731262731	17.9884186785391	23.0377993602343	29.4996211320074	19.0061844721933	10.8413173459926	21.5979369002197	26.9974211252746	52.851422061714	45.5520123713724	19.5719357396681	33.4419668132434	41.2255356972614	15.7473565247171	16.3184412134993	7.89867406636605	31.525409650847	38.3963322670572	19.3110965225494	17.6459739780518	8.42846318057353	26.1691507295866	22.5676401896173	15.1185558301538	0	17.801935869272	15.8881374898168	32.2529191043281	24.8271429998642	34.920453767092	28.50927670829	17.7213841232572	37.5187018152388	20.7340194242109	26.8401545944478	24.4425432236632	30.9191517729461	17.74533193964	10.0164345044497	17.2783495201757	21.1799123150541	17.0125287583269	20.6545787367618
46.7245508151231	17.8402830385016	32.4151571279917	23.3622754075616	25.5722203785471	22.9594775557071	32.9408083246618	35.476047841112	24.9624312573946	33.0294238520698	21.3679348239892	32.4151571279917	37.104790353186	25.1874531737773	22.9972398543184	26.7979041439677	36.6362955254943	22.328546407227	30.5216823872982	29.5102426200778	29.2767755107417	26.2825598335068	8.00992299687825	24.5918688500648	30.2844310838761	18.552395176593	29.8241813713552	8.5471739295957	27.8986395643696	15.7337773152966	32.8531997918835	6.3715296566077	22.300353798127	21.7510840001435	17.7553293097468	38.785913540709	31.7235108165836	17.5217065556712	22.4637263534246	20.0248074921956	14.8934505723205	27.8986395643696	19.6585000380701	22.1326819650583	21.783743285429	22.346524302885	17.5217065556712	20.3477882581988	28.0347304890739	30.6126367409427
4.00657380177988	13.8226796161406	20.7340194242109	11.9796556673218	34.5566990403515	40.5147505990328	9.67587573129842	44.369095064155	36.9235962348961	19.0657649877801	19.3854653153191	48.3793786564921	14.9068113507399	17.2783495201757	22.6778337452307	12.1964820142417	12.5660723783096	31.192772585096	22.2946445421622	7.27509453481084	24.4958879273378	32.6368824269986	15.7973481327321	19.4002520928289	34.1300731262731	12.1964820142417	13.2344804835389	15.1712337250324	17.446100486391	39.4933703318303	15.1185558301538	6.28303618915482	29.3208355493891	19.860171862271	19.3517514625968	19.4591120809746	18.9152457905082	25.0536068042548	17.7213841232572	21.7213536825066	12.9587621401318	34.2211971079209	22.7568505875485	28.190991322392	33.6227342014231	21.0345124593444	34.5566990403515	28.9830379048109	8.50626437916344	25.4210199837068
24.3516433666621	25.8502060353798	21.8111113423517	12.0634294831772	31.4394397727592	25.6273594316265	36.1902884495317	25.531067689264	30.0995549727025	24.5131264128602	33.8889896195528	25.8502060353798	16.473170512742	24.2345681581686	12.1172840790843	24.7097557691131	33.0471383975026	25.1639173795733	30.2280635091135	23.8094002957446	38.4480912551535	21.5418383628165	16.6179895941727	15.8729335304964	27.126759419843	37.0646336536696	12.3750986339584	26.0078292429126	26.3521517836396	15.826656756355	27.2638891779396	11.7500936524454	26.4377107180021	15.5992622627292	24.1268589663545	20.0778299303921	29.9318175146503	25.0423870967742	28.1700963206062	22.157319458897	12.1172840790843	20.0778299303921	26.7959452805766	11.9047001478723	23.5795798295694	26.2248467025592	21.8586301034462	17.7198992984458	38.7753090530697	31.9413465379693
26.3289135545535	11.4889804601688	21.7213536825066	22.116287385825	29.8868748457094	19.0657649877801	18.9568177592785	27.3040585010185	19.4761826293958	32.6841685504802	36.6036115270622	47.3920443981963	20.1338750711292	37.0250346860909	19.7466851659151	23.2313943128413	47.5715597178865	19.5719357396681	29.3015328268418	29.1003781392434	18.9968110456905	29.6200277488727	11.2838200948086	16.6287875081391	20.4780438757638	30.2008126066937	31.9308100555223	13.4855410889177	20.7052621157168	25.7915887881341	8.63917476008787	21.5418383628165	17.9515319690138	15.4341907043934	17.9036612170964	19.1715389960341	18.291666258953	29.6200277488727	6.07590312797389	15.7973481327321	27.6453592322812	26.8401545944478	23.1180704381445	22.8645828236912	30.9542632330562	24.0394428106793	18.5851154502731	31.8494922030889	17.0125287583269	16.3420842752401
20.3410669936517	13.9193417113584	12.7593965687452	13.6100230066615	20.6909133547219	4.39979192025695	26.7947327943648	14.1771072986057	43.696563591593	2.93319461350464	20.2283116333765	11.164471997652	10.0073698578393	23.9238685663972	13.955589997065	30.022109573518	5.79972571306598	10.1623512494431	32.9274750161166	35.8158500175303	24.2267023457187	12.40496888628	0	11.1924531304782	12.6018731543162	3.75276369668975	13.5738261369629	15.5602397179819	13.6265400248735	7.81187545025214	25.9175242802636	23.1989028522639	7.73296761742131	17.5991676810278	10.2075172549961	9.91021092718071	5.37237750262954	7.97462285546573	13.0865605833284	12.7593965687452	14.3543211398383	16.1040927566687	18.6722876615783	11.7520757870021	17.2424277956016	7.39675163405517	11.2582910900693	4.11593437701457	21.5928249624918	7.33298653376159
15.3443251983059	43.3128452188545	26.4689609670777	28.2335583648829	27.1843382905123	20.9926242152685	36.5271661345673	22.2208561205097	25.3811954478828	24.9477563137974	23.2410388979219	33.7479252330241	22.8359663245377	27.2961159972989	21.5060307857507	29.5829563749692	23.4611244935462	17.3336558545465	38.4226852747903	29.7195351209294	31.4947130494343	29.4099566300864	15.1251205526158	38.0781543736908	37.9061663232224	17.9054735953761	19.1477589974605	16.7851947596103	17.4746538423426	20.5269493214072	23.160340846193	19.250153430602	25.6668712408027	27.3816837590459	9.88174542770902	26.2119807635139	21.1751687736622	25.1455129187238	16.2885913643555	20.4189127460314	21.8368927978391	17.9886142494703	21.9498700702596	8.35861925276139	20.0305650561669	25.3181365772048	17.1269747434032	20.4920988132215	26.8761757511866	23.122310729861
19.0657649877801	29.1186228904278	15.7292561149186	25.929440383381	29.3715839000937	17.7508846437953	36.0342958269044	14.1227888798371	20.3716393020116	30.2422479116512	24.4134795575233	36.4632755391295	33.6454676254943	32.173478416879	25.0238165464614	28.5986474816702	38.998155656823	16.7036348123029	33.2113325593589	22.0761489332191	21.7204917582305	31.7762749796336	9.80525056514407	30.1038394543897	27.5394383156824	29.4397841723076	31.6410567882309	25.808535532239	23.3231688200029	8.17104213762006	17.8741546760439	10.3995081751528	12.1327595376783	20.380645331765	30.5052239804482	31.0975584266705	29.5017626653019	22.8789179853362	24.9321542147894	15.5249800614781	14.2993237408351	28.8763042533369	16.0431437092296	12.7941317681156	37.1009480843289	26.5262817221289	17.6638705033845	25.831036435057	17.5991676810278	29.5848077396588
28.8473313728152	7.91662559833507	21.7707203954214	24.0514625320846	32.7821658463875	17.1591884890021	24.8808233090531	30.7170658136458	20.4499917608655	28.5986474816702	21.2397272150453	13.2179373829344	19.5143712227867	27.2134004942768	29.1572148152966	14.63577841709	24.0326134235172	21.4679670144484	14.0456260615622	14.1864343428811	22.8336669608398	32.8288640883339	3.55440332986472	28.3728686857623	24.5736526509166	18.2947230213626	23.82206487037	23.5154122738002	13.8897800026267	17.7720166493236	23.3257718522373	16.964197710718	14.1368314255983	10.7244928056263	29.0276271938953	28.9873669620036	19.6427552439893	15.5505145681582	23.9238685663972	18.6606174817898	24.1032975806452	19.9288147863775	12.1369869800259	14.732066432992	15.1302303906404	12.6207074756066	26.5273483809757	14.0456260615622	23.9238685663972	17.1591884890021
15.1359454733907	6.7019052684318	35.3246256856926	22.116287385825	44.8303122685641	29.657856647658	27.6453592322812	28.0625045704912	24.4053399615268	41.6622271955195	17.9807214518902	29.1812125229635	16.8642714270996	26.87743258694	27.8373408936165	18.068862243321	11.169842114053	27.7269089645298	31.7079389044085	17.244668526959	26.440006016809	39.249584095214	17.552609036369	26.9447945733735	34.1300731262731	37.0411675988081	5.22843673423758	15.7331312704039	28.6294982340776	13.7913356714328	14.3986246001465	25.1321447566193	22.339684228106	25.4210199837068	27.8501396710388	19.6827800359284	25.2203277206776	15.3585329068229	23.6285121643429	27.206544006372	25.3415792962578	20.279227915805	17.2315247247281	22.6336274416337	19.0943922625366	27.6008417455947	26.1998502528155	10.8996039983904	16.0673882717532	25.4210199837068
35.5783753598054	26.5395448629899	52.2497289490114	25.6548933675569	33.1744310787374	35.462322877271	33.1744310787374	20.4780438757638	29.0844327265643	15.2526119902241	21.8465765640466	23.2221017551162	27.3201197119014	21.7707203954214	24.8808233090531	19.5143712227867	17.3411798820673	14.6789518047511	33.1744310787374	17.460226883546	24.3559114248958	24.8808233090531	15.1654542074228	17.460226883546	30.3075049361305	47.8102094958275	7.05838959122073	14.5643843760311	18.6807475977356	12.1865257023933	20.7340194242109	24.1268589663545	31.1638594982079	9.15156719413446	26.5395448629899	23.1898935696029	18.1586359588879	25.7101840860215	22.9669138237413	25.591703975026	14.9284939854318	21.9015661490694	19.4191791680414	11.3491474743049	30.4846123426236	31.7320645100967	18.5386526616474	38.5251457688564	20.4150345099923	16.0152425897353
26.0427297115692	21.3623230431264	35.4206165163603	35.9389670019655	41.0944529128504	23.8322062347252	35.9389670019655	32.4235694699594	26.5092485788998	23.0377993602343	24.4425432236632	38.8762864203954	31.1687873697288	26.9974211252746	34.5566990403515	30.4912050356043	26.702903803908	27.5230346339083	32.3272345861353	25.4628308718379	26.2455942078619	30.7170658136458	19.7466851659151	26.6753466276397	22.1845475320775	22.3602170261098	11.7639826520345	32.8710064042368	27.511158459309	23.9781177014684	19.4381432101977	12.5660723783096	13.6132450765021	19.0657649877801	26.7238472578718	34.8922009727821	37.8304915810164	28.50927670829	38.9870450711658	20.7340194242109	21.5979369002197	26.8401545944478	27.8139284958927	25.4628308718379	23.3491209732105	26.0427297115692	18.2947230213626	20.065180087946	13.8226796161406	12.7105099918534
24.5857937836493	12.3375983350676	29.6873459937565	24.1268589663545	18.3396732007762	17.5491700455703	32.2319756503642	16.0566480389512	24.0132479010163	28.5986474816702	19.3088429227685	14.8436729968783	5.54385546101896	22.0887991024974	15.9039353537981	34.9262894044194	19.2774973985432	21.518008895601	18.2410728072237	27.7776336783687	24.3368237200174	28.2736628511967	3.23127575442248	25.7935169870566	20.2453388317211	21.6210362979739	14.4376150729515	15.8608352579884	17.0190980269339	5.77013527575442	35.3420785639958	10.2813319458897	5.14066597294485	22.0989548721997	15.0792868539716	10.9800632431832	11.9047001478723	19.7915639958377	16.6742114250647	11.3094651404787	20.4984055671176	21.9601264863663	25.5152567193726	17.1130064625664	22.9245915009703	8.19526459454976	14.1368314255983	13.6808046054177	16.5292182822381	31.1985245254584
5.76946627456303	19.9046586472425	11.1963704890739	13.269772431495	12.1041843125123	17.1591884890021	15.923726917794	17.2015568556416	16.3599934086924	22.8789179853362	23.0602752620492	22.3927409781478	3.90287424455734	9.3303087408949	31.1010291363163	5.85431136683602	27.1427163371488	7.92663397456558	19.2625728844282	10.4761361301276	13.8576737417511	31.7921631171234	11.3740906555671	3.4920453767092	15.9728742230958	26.3444011507621	16.9401350189298	18.2054804700388	7.72996452320095	22.3419637877211	12.4404116545265	9.04757211238294	15.0792868539716	25.1668097838698	26.5395448629899	32.8523492236041	20.9522722602552	7.46424699271592	8.93157759812162	14.2176133194589	17.4165763163371	9.66245565400119	26.701371356057	13.0951701626595	25.5532779930815	0	17.5629341005081	6.42085762814273	3.06225517649884	16.0152425897353
23.2997676472738	20.8790125670375	33.4934159929561	33.6848069414872	30.0018243643467	22.4389387933105	38.2781897062355	18.9028097314743	31.461525785947	24.6388347534389	24.2739739600518	35.4073254782678	21.0154767014626	31.1010291363163	20.3352882814376	11.2582910900693	28.7086422796766	21.0021925821823	33.339068453818	12.0878493809165	17.4432256889174	27.6453592322812	15.3112758824942	10.7447550052591	24.5736526509166	24.7682403981524	14.65973222792	26.1412027262096	14.8653163907711	21.873251260706	25.120061994717	0	16.2392319965848	13.1993757607709	29.6018000394888	26.0143036838494	27.3991252634107	16.2682306251501	20.6113329187422	16.4049384455295	15.3112758824942	20.0681771275409	18.6722876615783	23.1683779800899	19.6563676869858	15.5331784315159	37.1523605972286	22.2260456358787	7.06674271499732	8.79958384051391
17.3083988236891	21.714173069719	39.8093172944849	15.923726917794	30.9329154653092	42.8979712225053	34.8331526326743	28.2597005485541	24.5399901130386	26.3107556831366	25.4876726580544	34.8331526326743	19.5143712227867	24.8808233090531	21.7707203954214	52.6888023015242	33.928395421436	20.2569534905565	33.7095025477493	19.2062495719006	20.1566163516379	29.0276271938952	5.68704532778356	34.920453767092	36.8604789763749	17.5629341005081	19.057651896296	12.1369869800259	22.2236480042027	14.2176133194589	9.3303087408949	9.04757211238294	15.0792868539716	19.4470802875357	34.5014083218869	14.4936834810018	15.7142041951914	17.4165763163371	8.93157759812162	2.84352266389178	7.46424699271592	16.426174611802	16.9917817720362	30.1188913741169	16.1389124166831	27.4049648041744	30.7351346758891	24.0782161055352	6.12451035299768	33.1744310787374
23.2639769135606	21.4028587604758	26.0847341143298	33.531145391412	27.4766430033135	34.1338695748967	25.148359043559	28.405028601866	24.9211369128827	36.2864559444848	28.0586258140383	33.4419668132434	26.2289935790144	29.261720961588	27.5896226209258	26.7535734505947	29.1857164915579	24.1492432916873	20.7124439617507	20.6518812601082	23.7056979941978	14.8630963614415	0	19.7131593846487	35.6714312674596	22.0323546063721	28.4612483516965	24.1434687237074	16.1040927566687	28.391547335325	20.065180087946	4.86428608192631	26.7535734505947	14.760592248604	45.6594320223483	42.5979227757042	24.2190243868542	24.7470554418001	20.5796718850728	16.816531883231	22.7405374330055	17.6625533460237	30.0162043592038	13.3767867252973	22.415156134282	29.4677040905101	25.9667036432243	33.6577214378449	14.8173637572524	27.0610857891073
36.9606433214194	26.0117698231009	20.9931946670135	25.7101840860215	18.4925038107827	27.8836812946284	29.8569879708637	32.2529191043281	27.2666556811541	36.4632755391295	29.5839057638131	49.7616466181061	25.6126122299076	36.9324720993757	17.4943288891779	31.1010291363163	33.2215538501561	29.7248774046209	29.0945111275217	37.1029821275353	26.7705060920191	36.2845339923691	3.55440332986472	37.1029821275353	26.87743258694	13.7210422660219	38.3799934022627	28.8253440775615	33.2146913106291	30.4663142559834	11.6628859261186	36.7557617065557	33.928395421436	30.7435460427955	19.075297870274	24.156139135003	31.4284083903828	13.2179373829344	19.9365571386643	26.6580249739854	20.9931946670135	35.6303052241294	24.2739739600518	23.7349959198204	17.6519354557471	28.8473313728152	18.2947230213626	28.0912521231244	13.3973663971824	20.0190532371691
19.3174094014387	17.7720166493236	53.3160499479709	26.065624419008	33.6227342014231	19.9169152104489	23.1036216441207	25.2318754897805	13.3898755577096	36.7696896192903	17.3385528286084	29.9902780957336	15.6811911611679	36.0994088189386	26.3803372138397	31.3623823223358	23.2247944849116	30.6685243063549	51.5961773690041	9.35369297332822	20.2466012460649	25.9175242802636	27.9274547346514	23.3842324333206	25.2318754897805	18.2947230213626	3.78128013815396	23.8405101393366	30.1951739187537	3.62694217333135	6.94219400364204	16.1563787721124	18.8491085674644	20.4276053440501	18.9568177592785	24.156139135003	28.9964482173175	17.7720166493236	17.0884775474266	2.53885952133195	28.8795270551509	13.8035080771446	27.0914887947006	17.5381743249904	18.0121790364766	23.1808912817265	31.3623823223358	27.231315833641	5.4683128151765	25.5345066800627
12.0197214053396	27.4168851890392	25.446296566077	35.185002659267	40.7548293350583	31.1985245254584	30.1585737079431	19.5472236995928	49.5757376020983	30.3318988441957	26.6645926076326	30.1585737079431	26.610506212891	36.5201478494624	23.5613857093306	17.7403374752607	38.5549947970864	19.3495273789901	24.3214304096315	26.454889217494	35.3122540251233	28.2736628511967	8.6167353451266	26.454889217494	27.9246052851325	19.9578796596682	19.250153430602	21.1477803439845	31.4761812971251	27.6966493236212	23.5613857093306	6.8542212972598	13.7084425945196	19.0657649877801	33.1744310787374	32.2081855133373	23.8094002957446	18.8491085674644	13.5326933304873	19.3876545265349	20.7340194242109	18.3001054053053	38.6176858455369	7.93646676524819	27.5095098011643	38.2445681078989	27.7192773050948	32.8339310530026	10.4395062835188	25.1321447566193
14.7712238957186	15.2609650088387	34.4734298860374	23.9815164424608	25.9259637215792	25.8421513388586	30.5764334641375	37.7486832890587	21.3534050515062	24.1193412496014	24.8588889952337	46.4641881072678	16.4579034409045	3.7471119441345	23.4194496508406	35.2669359447953	23.8452578263104	33.9561294760507	42.547851752753	24.1918806217806	31.8741674235238	21.649980121666	17.1296546017577	35.7619104843714	25.1657888593724	20.2784881682573	29.3390892647127	17.5474510554591	26.1934038813285	17.1296546017577	13.1148918044707	13.6258616150345	16.3510339380414	29.6323335352245	9.59260657698432	29.6858577321723	32.8168119738937	29.2274731642491	21.5218737304135	17.9861373318456	21.7332492759801	19.7905718214482	24.1277452012563	12.6218507591899	20.2546591574838	24.3290746517718	16.7517945737778	19.3399326148877	34.1275426296557	19.2954729996811
21.2112730682464	5.3221012425782	38.4189183448614	32.1987125175981	26.7004065717183	29.0192158269889	21.9536676256351	20.7791915798192	21.0514621067733	29.4397841723076	22.3106378309299	32.9305014384526	17.2185628436353	30.8723450985493	36.5894460427251	43.0464071090884	29.1052411703495	21.3708268922111	30.6879224874469	23.109123816458	26.8631376009881	32.5239520379779	20.9082548815572	43.650567208865	37.9446107109742	22.5993637322714	35.8109471907522	20.5257868044555	29.1294618980918	26.8820419905735	33.1591854762196	36.5894460427251	24.3929640284834	14.2993237408351	19.5143712227867	29.1294618980918	40.0558146151938	21.9536676256351	14.0728638625866	14.63577841709	16.4652507192263	26.2875631763268	17.848510264744	28.8864047705725	30.656022360121	16.9690184545972	32.2848053318163	15.3439612437234	28.1457277251732	20.1872805752966
40.7256442910332	29.8037669584379	19.0265119422171	36.687017898839	15.0313399959303	33.3090129492394	31.6132813809145	31.0784430585122	24.8607742975228	27.5892834529054	20.704271907103	19.7583008630716	35.5850298768464	19.2094591724307	27.4420845320438	49.9338322465425	36.5894460427251	17.0966615137689	37.7697507537808	24.6497320708885	25.9368225112988	21.1405688246856	23.4172454673441	39.0287424455734	41.197005914772	19.8013472701806	28.6487577526018	19.9903314965132	26.7138479845915	27.4794207014752	20.1241953234988	13.3052531064455	18.6273543490237	20.8601899278065	31.2229939564588	27.2822277289445	17.2548124496219	23.4172454673441	34.5254260095457	18.3992642957703	24.8808233090531	19.8932910523554	17.848510264744	22.3388196892427	15.0313399959303	15.2721166091374	17.2185628436353	10.3866814572897	19.8145923185219	26.9163741003955
31.1098671667614	17.7403374752607	36.5894460427251	20.8153293043058	29.0078491149532	16.8227338127472	31.2229939564588	15.6596806108782	22.7222130676284	42.6175923256262	24.9879143706415	26.8322604313317	22.9580837915138	22.8684037767032	38.1140062945053	17.2185628436353	17.7403374752607	19.859758324075	34.622271524299	32.5239520379779	27.1719092975511	29.8136227014797	11.1510692701638	22.2532303417743	10.8413173459926	11.4790418957569	29.0639571403206	29.7475171079066	17.0513923305903	27.8776731754096	18.2947230213626	8.87016873763033	13.3052531064455	28.037889687912	24.7182035488632	25.5770884958855	16.4331547139257	20.7340194242109	26.2693458768283	23.6960221990982	25.6126122299076	31.2608859394156	21.4182123176927	29.5283248765852	11.8668473652081	31.1098671667614	28.6976047393922	12.5899169179269	22.5165821801385	40.3745611505932
34.4913744674964	14.4236656864076	24.3399358458128	25.0010205231065	24.3643001459587	29.842066937395	33.8956143630578	37.3946888166122	37.5410476769512	26.5262817221289	22.8667870638169	18.9310612134099	35.3521217804107	28.1712220437648	34.9323153342684	23.3324003750711	25.4053202431043	16.5935976923273	41.8751584444091	26.5699104749613	20.0835851329726	30.0493035133491	0	17.7132736499742	26.7104920118659	34.9986005626066	21.4820552776283	20.2283116333765	16.1040927566687	26.492447179116	22.5369776350118	13.1124233512796	18.5759330809795	33.1578521526611	29.8089090852423	19.6049824863792	15.9419462849768	26.1428940566137	17.567285130881	23.6960221990982	18.9310612134099	30.8078296214531	15.8308525826425	19.927432856221	17.5422961050903	20.9038633136342	24.3929640284834	25.5903746049167	14.4236656864076	13.2631408610644
33.3681818118384	8.10230338422353	26.9232789538261	30.6987272668913	31.1135749326602	17.927510361644	25.9948900243838	26.5908927939023	28.4875507116535	12.8053645440314	24.4551230194551	23.209723236057	18.9318526788229	24.3702093978598	20.8887509124513	28.3977790182344	18.5677785888456	23.6615939539271	27.5521875834483	20.8480320997564	16.9225323847707	17.5362353339097	14.8542228710765	14.3330220685825	27.5078201316231	4.36888907972837	26.8640200859893	11.7746888612191	23.7955997449283	19.7045813595912	2.3209723236057	13.5038389737059	9.00255931580392	26.464420057665	16.8347859205533	20.1902058441816	21.8904337047443	24.1381121654992	23.8048443446738	12.7321910323513	12.9974450121919	27.400993645675	27.1723589105057	24.4312876169021	22.0806015651137	27.9862170034774	6.55333361959256	22.7605027863268	23.9952830994312	35.0013297536859
33.2123880937017	26.190340325319	27.0087884604852	19.2062495719006	38.9315869700688	16.9334096930942	26.190340325319	39.608848022859	34.0833196014426	33.8668193861884	37.5288413198169	40.922406758311	10.2707216962035	23.5303838860288	21.4842635481133	26.9606444525343	37.9462317213429	20.8595630909621	19.0091179780541	34.4609741122619	48.0708778122944	19.0971231538785	3.74147718933129	31.0148767010357	19.4002520928289	26.9606444525343	20.8965481319035	20.7606356237285	15.2565089273703	22.7161115066543	23.5303838860288	11.9047001478723	29.7617503696807	15.8045157135546	25.3173289811417	35.5985208305307	34.4609741122619	32.7379254066488	25.183019543576	27.1257096226518	40.1039586231447	21.6133876471079	27.1485235079526	17.2304870561309	21.235411074583	21.8252836044325	9.62880159019082	25.3454906374055	25.183019543576	27.8460514953105
42.7820592393445	21.4688151819256	35.8452539198222	37.1103805287571	27.3540888418357	55.2584036086509	23.6156967001182	32.2789505160345	25.4180688553131	36.8389357391006	19.542606154279	24.2482600045856	36.3827260085854	17.1319228293268	32.9460054410131	12.4032020483814	32.5865944725657	29.1091078162013	40.8105357720936	14.7968024436831	20.2847304386187	31.6281652233725	0	22.1952036655246	26.0314117064795	23.5660838919246	12.5615407979352	19.542606154279	24.5655652220369	27.540171078855	11.8605619587647	0	29.3918303085886	15.511130837516	15.7437978000788	20.4713043516974	41.7269828911862	30.5738930492601	28.1139246429978	13.253707331699	24.2482600045856	35.2106434849196	21.5997225915715	31.0732851317344	15.9565518244042	22.00220189452	28.5273647112772	34.008779810078	12.9756575275375	21.3278049015846
29.1003781392434	19.0475202365957	21.8252836044325	31.4284083903828	16.5164308357868	13.5467277544754	15.7142041951914	25.8670027904385	23.9181190185562	25.0865328786581	22.3576075947845	27.2816045055406	17.1178694936726	31.3738451813717	50.4709683352502	15.4060825443053	31.7458670609928	10.8160697508692	26.7535734505947	22.9739827415079	9.94569885771608	15.7627048254235	4.98863625244172	27.5687792898095	11.8557096122843	38.5152063607633	20.432180395639	10.6464798070403	5.0855029757901	19.5982138488782	16.3689627033244	7.93646676524819	21.1639113739952	23.0796102483654	19.7882571346855	16.951676585967	18.3791861932063	24.0078119648758	16.7886796957173	14.9659087573252	9.82137762199463	20.3420119031604	12.7757757684483	16.0817879190555	14.1569407163887	21.5089751463973	28.2444846645597	15.4889109450811	28.2049818888051	22.0761489332191
9.61577712427172	34.1797168690022	20.7340194242109	23.59070654488	16.4377811651402	7.62630599511205	14.3755868007862	19.1128409507129	12.1185136360685	24.1499689845215	18.8797575244847	17.9694835009828	13.0095808151911	20.7340194242109	13.8226796161406	6.50479040759557	10.0528579026477	8.80737108285065	19.6192871971028	7.76010083713156	8.3985901465158	23.0377993602343	0	7.76010083713156	17.747638025662	16.2619760189889	32.9391514256967	14.8340951978094	9.66245565400119	4.51352803792346	3.45566990403515	0	15.0792868539716	16.5236629894094	8.84651495432998	26.8401545944478	18.6242420091158	30.4098951555093	14.1771072986057	23.6960221990982	19.3517514625968	15.0304865728907	12.1369869800259	17.460226883546	29.8868748457094	20.8341837692554	21.1405688246856	19.6192871971028	10.2075172549961	10.1684079934827
29.3815412130525	13.4038105368636	27.6453592322812	27.0310179160083	28.6415883938048	28.5986474816702	25.8023352834624	28.4417276052276	20.1975227267808	23.3026016517313	26.9710821778353	33.4048090723398	30.7170658136458	17.2783495201757	18.7182119801904	16.2619760189889	34.5566990403515	32.6198928994468	25.2672638144506	9.70012604641445	31.4947130494343	28.1573103291753	5.2657827109107	30.7170658136458	27.3040585010185	17.617140687238	27.4492928547473	23.5996969056059	28.6294982340776	20.6870035071492	17.2783495201757	0	13.9623026425663	12.7105099918534	18.4302394881875	33.9975291529672	33.9504411624506	33.4048090723398	27.1727889889943	14.4809024550044	29.9491391683046	23.2614673151881	42.7042134482392	35.1629569182524	7.47171871142735	26.7104920118659	18.9723053554871	31.2125023590271	14.1771072986057	23.3026016517313
29.9027215449913	48.5479479201036	25.791097332555	37.2200934054127	13.1210670054334	8.37033584829372	41.265755732088	29.9678690864837	14.9634086055114	50.2220150897623	44.4036109025337	22.7568505875485	28.5576164235903	30.3424674500647	20.8604463719195	28.5576164235903	41.376091977361	32.2220893275024	37.1939923581439	14.9050717298564	23.0449119873909	18.5426189972618	20.8062633943301	12.7757757684483	16.482327997566	7.13940410589758	5.16467531064931	26.6421665415202	15.3185272563434	19.815488946981	22.7568505875485	0	11.0336245272963	12.5555037724406	35.6018284747426	27.1020097612229	19.1636636526725	31.859590822568	12.4481917743855	20.8062633943301	18.2054804700388	23.566965009759	29.6024072683558	25.5515515368966	13.1210670054334	42.2156068870466	14.2788082117952	7.83031418066186	26.1412027262096	22.3208955954499
37.1860130977695	16.964197710718	17.4943288891779	19.6973184530003	26.2677610948618	13.4056160070329	31.1010291363163	26.87743258694	13.846348588086	28.5986474816702	22.7568505875485	31.1010291363163	33.5403255391647	35.2316345684834	20.6530271608351	25.1552441543735	25.623006958897	20.6422759754312	31.3518438874157	20.4612033791555	34.4473423978187	25.9175242802636	4.44300416233091	16.3689627033244	30.7170658136458	27.4420845320438	8.27155030221179	11.3784252937743	20.3817423951588	17.4546592091571	18.2232592595604	0	28.2736628511967	33.0671861506812	16.5872155393687	18.1171043512522	24.5534440549866	28.1853076547867	24.9206964233304	25.5472739334027	21.3819575312175	35.4793293545356	40.7726906360245	10.2306016895777	29.4198924262452	22.5369776350118	14.8644624548571	36.3681389094022	27.5124488513568	22.3426933450548
26.8347268584327	0	13.0190354524115	15.4299679435988	26.5854177406601	21.947799230119	32.4029326815575	18.5731095617393	11.096894753958	31.9240716074458	38.104494007058	36.1639873678097	18.1529034630574	19.8901930522953	32.5475886310287	13.6146775972931	27.6161358081456	15.3616937491581	7.4661135210962	20.3025893994721	26.3676667390612	12.8583066196657	6.61284340439949	16.2420715195777	12.8583066196657	20.4220163959396	29.5467471260403	14.1127755581696	22.4708271023284	21.2555680855698	10.8491962103429	0	28.0544871701796	17.2922054540331	20.0589583266784	50.5593609802388	12.1815536396833	27.4846303995354	14.8365076380758	13.225686808799	15.9121544418363	23.5943684574448	7.05638777908482	3.04538840992082	6.25539240956708	21.8032155724766	32.334859293571	29.8644540843848	26.7057137485364	15.9620358037229
38.8329460787896	19.4870783959017	17.225185367806	36.7470621179861	48.6236463835964	36.9582521301584	17.6079672648683	29.2993550837852	23.0717855763611	44.8778775866209	22.406745193894	33.4934159929561	24.0176876588144	31.1010291363163	38.2781897062355	29.2715568341801	33.928395421436	34.5519942481064	13.5825834441481	40.2928312697216	19.3813618765749	22.328943995304	0	33.5773593914346	23.6285121643429	11.2582910900693	16.2885913643555	21.473130810815	20.0681771275409	9.37425054030257	9.56954742655887	13.9193417113584	23.1989028522639	26.3987515215417	39.8093172944849	37.1632909769277	30.6225517649884	14.3543211398383	15.703872699994	24.0605763867766	21.0530043384295	29.7306327815421	25.2075883431307	39.2855104879785	17.5872763515136	27.7378186277069	33.7748732702078	43.217310958653	36.5115040274862	24.6388347534389
36.9177157449718	21.5418383628165	38.5060360735345	20.5365525725517	34.4232754919331	34.7269290848852	24.8808233090531	30.7170658136458	13.7956293624887	36.7696896192902	18.0609925298004	25.9175242802636	19.7466851659151	36.0994088189386	21.2893949445023	13.9388365877048	26.9272979535206	38.270124348101	20.065180087946	22.8645828236912	29.994964808985	39.4933703318303	3.38514602844259	33.2575750162781	26.3289135545535	22.6506094550203	30.2502411052317	16.6161131274164	13.2283619072635	12.0898072444378	23.1406466788068	5.38545959070413	12.5660723783096	29.2795676598052	15.7973481327321	29.9076008338132	23.6960221990982	19.9935187304891	32.6579793128596	16.925730142213	25.1770235865418	20.1301159458358	24.5629498405286	24.1637068477646	26.4178625868324	26.6150973975378	19.1659003080941	24.8426039184094	20.9618657915099	46.3025721131803
13.2047643607957	19.1145889698231	27.1586451612903	19.6243113423517	21.783743285429	26.5846582223976	24.5303891779397	26.8233532457188	30.7229923167933	28.1958496298157	26.4962391817467	14.0173652445369	21.9880239129991	16.4265998959417	22.9972398543184	8.24550896737467	15.9288241415193	36.5940066118442	29.3912497062871	25.8214622925681	29.2767755107417	27.2559879754885	12.0148844953174	39.3469901601037	25.9580837861795	11.3375748301402	8.94725441140656	28.2056739676658	32.6618219290181	14.3034339229969	19.7119198751301	6.3715296566077	23.3622754075616	16.1119140741804	21.4932933749566	25.857275693806	44.2653639301167	10.5130239334027	14.3767848661917	10.0124037460978	12.2651945889698	30.6204580584545	21.3679348239892	27.6658524563229	10.4183120060748	21.3307731982084	18.552395176593	27.130384344265	25.8782127591451	23.3622754075616
23.7662673241943	35.984661810614	23.3257718522373	18.0951442247659	25.2170506510673	16.5742161541498	23.7498767950052	25.8302598887476	24.7878688010491	27.2987089597761	23.4464521205046	27.5668212799168	28.8280483972986	29.1572148152966	10.6026235691988	21.6210362979739	30.201412591051	20.5171712725498	38.3062528951697	26.7855753327126	33.6420798482593	22.7760061856862	9.69382726326743	25.7935169870566	27.9246052851325	18.2947230213626	25.2658263776651	24.1360536534606	19.7641138377297	17.3104058272633	15.9039353537981	15.4219979188345	17.1355532431495	22.0989548721997	27.1427163371488	25.2541454593213	27.3808103401063	16.964197710718	27.5486971370634	33.1205764828304	12.7231482830385	21.9601264863663	18.6192413898124	37.2021879621009	22.1604384509379	34.420111297109	14.9684097447512	20.065180087946	20.0090537100776	22.7489241331467
41.7069851173231	45.7828950265161	23.2320940536339	32.7747391380297	23.4954046226812	17.5726629104239	31.7755092862606	36.2683427679191	13.9618417644464	47.5495584634998	32.9014707289858	36.7216970525181	17.6334679723976	49.6492332597821	44.0285653435804	72.2972186868303	35.4272401990898	27.5893551992912	29.0098989223316	35.7619104843714	40.2221636534944	19.151905492243	13.7037236814062	27.3473433115781	28.8666401622213	19.3968147696374	35.7171521483459	19.7408824373915	28.5217064485577	19.5767481162945	24.3562276368742	5.45034464601382	24.5265509070622	14.4716047497608	31.175971375199	30.8500090157869	32.8168119738937	29.2274731642491	28.4396188580465	22.268550982285	17.9861373318456	32.5962359412088	21.9343138193239	33.1323582428735	24.3055909889805	33.0180298845475	18.5151413710175	19.3399326148877	18.4473203403545	21.3628451067898
24.5857937836493	26.7314630593132	24.0326134235172	24.1268589663545	29.037815901229	14.6243083713086	44.1069140478668	27.2264901530042	36.4071823015409	46.7977867881876	48.9617088398772	44.5310189906348	23.2841929362796	30.0407667793965	15.0203833896982	24.9473495745853	34.6994953173777	29.0242910684851	25.5375019301131	34.7220420979608	30.7789241164926	18.0637290438201	12.9251030176899	28.7696920240247	34.2076414742873	18.2947230213626	19.250153430602	20.6880459886805	24.7051422971621	35.7748387096774	25.623006958897	12.8516649323621	19.7058862296219	16.8992007846233	18.0951442247659	27.4501581079579	33.3331604140424	28.9805044224766	33.3484228501294	38.7753090530697	24.7394549947971	14.2740822161381	33.7904751148448	20.8332252587765	27.5095098011643	45.0739552700237	25.7789278937381	20.9772337283072	18.2691359961578	22.7489241331467
29.4166865972786	27.3808103401063	34.3748216769812	32.3014197345601	33.6227342014231	27.0934555089507	31.4284083903828	37.9921603484566	32.2894606750509	42.1453752361455	23.9545795658406	48.2884399748069	39.7990465727887	37.8532262514377	26.5995643929021	36.5894460427251	30.5057941289227	24.3361569394557	44.3546086154596	21.8252836044325	14.0897400484311	27.2816045055406	9.35369297332822	18.3791861932063	40.4171918600602	29.8492849295915	33.4344770110456	18.3651776671444	29.2416421107931	13.362418533326	7.16142118270442	0	18.8491085674644	22.5778795907923	31.4284083903828	33.0557693426357	38.5962910057333	29.4641328659839	24.3435855587901	46.7684648666411	31.1010291363163	22.2490755190817	28.7454954790087	23.2611575257768	30.9683078171002	16.1317313597979	28.8864047705725	17.9530558681622	24.1756987618329	18.0623036726338
34.4913744674964	27.5360890376872	37.8621224268199	42.3094193467956	21.4405841284437	22.3815502030462	36.0591642160189	20.4780438757638	39.5168922915276	34.8157447602942	51.8900167986614	18.0295821080095	33.9380369091943	25.9175242802636	55.215595205779	19.0901457614218	44.2544288105687	16.5935976923273	38.385561907375	27.8351443071023	23.7351460662403	39.0640945673539	6.18157100846039	26.5699104749613	27.6008417455947	39.2408551762559	21.4820552776283	30.7822133551381	29.4074737295688	8.83081572637199	27.0443731620142	22.9467408647393	27.3175486484992	19.8947112915967	33.655219934951	37.1094311349321	30.3656119713844	26.1428940566137	30.5116004904776	19.5749748601246	23.4384567404123	34.3087193511637	27.2642461145509	22.7742089785383	38.982880233534	33.4461813018147	32.877473255782	36.0591642160189	8.8761019608662	36.4736373679272
18.7230275737021	21.7489714239974	19.1390948531177	23.6048836521786	32.329552116753	21.4489856112526	28.7086422796766	28.3542145972115	24.907041247208	36.2982833421199	27.4249225029431	25.120061994717	21.5783912559661	26.9143521371968	17.195280532098	18.2947230213626	40.2355971343953	36.4150919771709	28.5542947405386	48.6871711175802	16.3530240833601	25.2529723756415	5.4683128151765	32.7379254066488	33.0799170300801	18.2947230213626	22.3968131259889	24.5073775558215	23.2270568605798	14.6472664692228	19.4381432101977	4.34979428479949	20.2990399957309	17.5991676810278	27.4327026228021	24.156139135003	25.6866799344475	17.344804710638	23.3104360390537	24.6074076682942	20.9333849955975	37.6278321141393	15.1712337250324	21.4055666120396	20.6909133547219	25.6574822306289	23.2202253732679	30.097770131919	19.87521388593	28.5986474816702
34.5355375590041	17.8402830385016	28.0347304890739	42.9865867499133	31.2549360182243	32.6266260002153	28.0347304890739	34.6107783815727	34.5633663563925	24.9734668149796	27.3509565747062	26.2825598335068	34.3562873640611	39.4238397502602	16.4265998959417	16.4910179347493	35.0434131113424	28.5309204092345	35.0434131113424	33.1990229475875	13.3076252321553	24.3357035495433	8.00992299687825	43.0357704876134	24.2275448671009	27.8285927648895	20.8769269599486	15.3849130732723	39.4663681642302	42.9103017689906	27.3776664932362	12.7430593132154	15.9288241415193	22.5566797038525	15.8863472771419	33.3422765525393	30.9857547510817	19.2738772112383	14.3767848661917	17.0210863683663	21.0260478668054	43.5490959053575	33.3339783254232	23.9770721288132	27.4664589251062	30.4725331402977	25.7672155230458	23.7390863012319	17.2521418394301	27.3902539261067
26.7868077033284	31.0202472424558	31.1010291363163	34.1222719667014	45.1505287847681	25.7387827335032	23.4590619771072	27.206544006372	45.76902917908	29.4157516954322	29.4755398086343	24.8808233090531	40.4226261043439	43.3192905827263	12.21826144641	33.4532078104915	29.0814817898023	24.5348194450839	25.2247978248464	22.4488631359877	41.3930514363993	40.480704590126	8.12435046826223	66.0994303448528	28.0841744581904	30.3169695782579	52.9379219341555	6.93542113144336	24.156139135003	36.2694217333135	17.7720166493236	12.9251030176899	34.4669413805064	23.6960221990982	23.6960221990982	22.0856129234313	29.9318175146503	31.1010291363163	26.4301786066864	26.4041390218522	15.1062141519251	15.183858884859	36.4109609400777	24.3196017306534	24.0162387153022	15.453927521151	24.0444931137908	18.3453075089792	34.9972020171296	26.9644390541462
18.8617166668407	9.74353919795085	32.5364612503002	26.5395448629899	26.8981873611385	35.6383145540813	21.4357862354919	33.0799170300801	23.0717855763611	21.1190012172334	31.7428890246831	24.8808233090531	3.0022109573518	23.9238685663972	19.1390948531177	9.00663287205541	15.6592594252782	16.2597619991089	18.5217046965656	25.5187931374903	22.2885661580612	12.7593965687452	4.3746502521412	13.4309437565739	29.2993550837852	12.3841201990762	6.51543654574221	14.0042157461837	19.3249113080024	31.2475018010086	19.1390948531177	6.95967085567918	8.11961599829238	26.3987515215417	34.7055586669868	13.378784751694	20.1464156348608	11.4834569118706	15.703872699994	15.3112758824942	13.3973663971824	14.8653163907711	18.6722876615783	25.183019543576	8.27636534188876	13.3141529412993	4.50331643602771	4.93912125241748	12.9556949774951	15.839250912925
27.2447018521032	16.0845726442363	22.807421366632	36.8604789763749	29.8868748457094	27.6453592322812	28.7511736015724	26.621457038493	28.0240627834083	47.0288869698577	16.1826493067012	20.0428854434039	24.935029895783	21.5979369002197	19.8701019482021	11.3833832132923	21.9906266620419	26.9114116420436	17.8357156337298	21.3402773021118	23.0961229029185	23.0377993602343	7.89867406636605	25.2203277206776	23.2084497258657	13.8226796161406	30.5863548952898	18.8797575244847	31.1345793295594	18.0541121516938	14.6865970921494	0	14.2415486954176	22.8789179853362	18.4302394881875	28.9873669620036	14.5501890696217	25.5719572898601	19.847950218048	12.6378785061857	17.2783495201757	32.2081855133373	26.9710821778353	14.5501890696217	29.1397029745667	18.4302394881875	14.63577841709	10.7014293802379	13.6100230066615	18.4302394881875
24.7679107746393	20.1057158052954	24.5038411377038	24.1268589663545	44.1510651129798	14.7326365814665	24.1268589663545	23.5807777963341	26.8535245344699	23.1100181670062	33.7138527222941	32.671788183605	26.610506212891	28.2736628511967	43.1958738004394	44.3508436881516	21.1338489998844	20.0167524610242	25.1321447566193	22.9275706551614	26.0865300005415	26.5283750208759	0	19.4002520928289	19.8574970916498	21.43624111594	19.250153430602	17.7763950717551	18.0561039999012	21.5418383628165	24.3467652329749	0	23.6089844683393	13.8660109002037	14.0740010637068	17.0800983782849	27.5130847861937	15.0792868539716	13.5326933304873	18.6695932477743	21.9906266620419	25.8641489728315	27.5840613182407	31.0844948305554	30.5661220012937	12.3839553873196	20.6970603878041	21.0785730216807	22.4256060905218	34.6650272505093
22.7400134695615	15.4868351473221	26.3378084577814	19.127599901254	12.1163006131254	40.192693758023	26.8981873611385	22.1384258116366	28.2492378678623	28.3410020088624	22.415156134282	28.0189451678526	26.3707719226848	24.516577021871	16.1108934715152	18.4595403458793	21.9057207675938	19.8364213577717	16.6305997125318	23.5949011939811	27.8061430526537	33.0000909754708	7.6851963888967	29.1003781392434	24.9057290380912	23.7336947304163	11.4460371749525	18.5881782576973	22.6327790093722	19.2129909722418	23.1156297634784	4.07548293350583	13.5849431116861	17.5198921509331	20.3230748950824	24.8090077602733	17.460226883546	15.6906092939974	24.1393989138422	20.4938570370579	14.0094725839263	18.2803215075698	25.148711760414	14.1569407163887	26.0500463182197	20.7908694578848	15.1631938555437	31.8150603196261	13.1042451246572	15.9740193140861
32.0525904142391	14.361225575211	28.6326934905769	24.2226004701892	22.415156134282	21.7894457003202	23.6960221990982	32.1797832333432	20.5581927754733	35.4078492630202	45.2728879413664	29.6200277488727	18.5851154502731	22.2150208116545	40.7275381547	32.5239520379779	32.3127575442248	27.9599081995259	24.2056140743476	22.1717166775187	23.995971847188	21.9407612954613	9.02705607584692	34.643307308623	26.3289135545535	13.9388365877048	30.2502411052317	29.8608409826034	14.5703696369859	30.6275116859092	13.5758460515667	7.1806127876055	10.7709191814083	36.3157428338669	15.7973481327321	34.5087701928614	21.6174237605808	20.7340194242109	36.4554187678433	11.2838200948086	20.7340194242109	26.0732930346064	24.0813233730672	18.7073859466564	22.415156134282	32.0525904142391	20.9082548815572	12.7397968812356	18.2277093839217	34.4999556921736
21.9490564793159	17.7017715242275	20.2832798715107	24.5202316668929	35.0845922101806	18.6512918358719	22.7172734560919	46.7433610207653	57.7934549763591	33.5723253045694	26.3847543044041	33.8054664525178	10.6056365341232	20.2832798715107	21.9735531941365	19.0901457614218	28.2736628511967	16.2744900443979	19.1927809536875	17.0806567339037	21.9093655996064	31.5517686890166	6.18157100846039	3.79570149642305	40.0657380177988	23.8626822017772	29.9214341366966	19.7885657283031	22.0556052971766	22.07703931593	33.8054664525178	0	27.8638996214692	23.624969658771	12.9812991177668	32.5582744863084	30.7451821210267	24.3399358458128	36.0591642160189	23.1808912817265	6.76109329050355	25.2064060539162	35.6194183109455	14.2338806115864	20.4660121226053	17.2456872337482	20.6809912415403	22.6823774907216	16.6426911766241	59.68413387479
31.7320645100967	21.714173069719	26.5395448629899	40.6939687899179	29.5880060972523	18.3031343882689	26.5395448629899	27.8501396710388	28.1755442038592	22.116287385825	36.4109609400777	34.8331526326743	18.2134131412676	17.6239165105793	25.9175242802636	39.0287424455734	19.603072910163	18.7890583100814	18.1924299464044	32.5924235159526	32.7545015714116	47.9186226692874	3.79136355185571	18.6242420091158	18.0206786106722	24.3929640284834	25.4102025283946	23.4648414947167	27.0548758312033	16.2487009365245	15.5505145681582	6.03171474158862	25.1321447566193	28.2173321819146	16.808378413227	27.6990395414701	18.8570450342297	19.075297870274	24.668166699574	30.3309084148456	28.1982664169268	24.4782209901364	29.9379012173972	30.5553970462055	23.3117623796533	27.885753660388	20.4900897839261	24.6132875745471	19.3942827844926	19.0657649877801
8.74161556751974	24.6751966701353	3.76982171349289	8.04228632211816	20.3774146675291	12.999385218941	7.53964342698578	22.339684228106	24.7878688010491	25.998770437882	11.0336245272963	41.4680388484218	17.7403374752607	21.2052471383975	9.42455428373222	53.221012425782	10.2813319458897	2.66890032813656	21.8892873686684	18.5184224522458	15.270163902756	16.7547631710795	0	5.29097784349879	18.6164035234217	33.2631327661137	25.6668712408027	7.35574968486417	7.32004216212212	6.15481096080472	0	13.7084425945196	13.7084425945196	6.93300545010187	30.1585737079431	11.7120674593954	14.2856401774467	0	23.1989028522639	0	15.0792868539716	13.1760758918198	11.0336245272963	7.93646676524819	14.2641902672704	24.0394428106793	39.9157593193365	17.0250012867421	27.8386834227167	17.3325136252547
18.9785074821152	3.17458670609928	30.5553970462055	22.116287385825	25.9543913133792	15.0519197271948	23.5713062927871	21.5558356586988	14.3508714111337	31.107300769536	8.5171838456322	28.3728686857623	20.5414433924071	19.0971231538785	34.1020056319258	20.5414433924071	11.9047001478723	16.9966810370802	8.44849687913517	16.8475873437725	18.7863200645748	21.8252836044325	17.460226883546	19.9107850426402	15.0890849610891	20.5414433924071	18.5747094505809	9.58183182633623	16.951676585967	23.1615254577651	16.3689627033244	15.8729335304964	18.5184224522458	21.0726876180728	19.7882571346855	22.8847633910555	9.18959309660316	7.63884926155138	7.83471719133475	22.4488631359877	24.0078119648758	29.6654340254423	4.2585919228161	9.18959309660316	7.07847035819433	32.8960796356664	5.13536084810177	23.9374078242163	21.4895100105182	6.02076789087794
26.0427297115692	20.1057158052954	40.604121372413	31.3314071299187	41.0944529128504	27.4070371699339	26.9542252514742	31.5703176418026	25.5624897010819	30.1874612306519	29.4996211320074	19.0061844721933	5.42065867299631	24.8376274352526	15.1185558301538	16.2619760189889	24.3467652329749	30.5811495932314	25.6388412234866	41.2255356972614	24.4958879273378	19.1981661335286	0	42.4380514530632	33.2768212981162	17.2783495201757	30.8804544615907	32.8710064042368	26.1691507295866	28.2095502370216	20.5180400552087	12.5660723783096	14.6604177746946	19.860171862271	44.2325747716499	26.1691507295866	17.460226883546	31.1010291363163	15.9492457109315	26.6580249739854	12.094844664123	22.1431275404194	21.9140042694912	7.27509453481084	26.1510154899957	29.0476600629041	8.13098800949447	26.7535734505947	8.50626437916344	20.6545787367618
29.43605242124	14.7715463059313	41.8911821019771	35.205518695803	35.681268948449	45.5243776238832	42.1450680541103	33.2245813902699	50.7771904266389	51.3608362936118	32.8194035684374	36.8134630593132	30.8645667299178	32.5291376170656	30.1489568158169	29.8689355450817	23.0805411030177	21.5690720396342	22.1126474438589	48.9955346221954	28.2809668199002	31.0305052607238	14.5077686933254	26.7248370666521	28.8364291311777	21.6549782701842	27.0091438439569	9.28851044389736	16.7614026651041	16.5803070780862	14.2810848074922	20.7724869927159	29.2353520638224	21.011251211023	36.55957710718	34.0157877615348	34.2077914453146	19.6761612903226	22.1336471090477	13.0569918239929	24.1191654526535	26.6210512916359	17.9577868582016	14.6986603866586	13.037386731164	29.43605242124	25.3885952133195	25.3885952133195	31.2475018010086	34.4351061513988
22.0361559097894	17.5925013296335	34.5566990403515	31.3314071299187	27.0849803289241	34.5566990403515	33.8655650595445	26.4508066728616	35.9768373570783	41.3091574735236	20.2283116333765	31.1010291363163	29.8136227014797	16.1984526751648	18.3582463651867	24.3929640284834	21.2052471383975	27.5230346339083	35.6714312674596	36.3754726740542	20.9964753662895	47.0355070271451	27.6453592322812	43.650567208865	29.0105621573321	11.1801085130549	33.8214501245993	26.128235859778	20.1301159458358	40.9038478436813	15.1185558301538	18.8491085674644	15.707590472887	16.6825443643076	23.9593113346437	28.8531661890313	26.9178497788001	28.50927670829	31.0124222157001	28.6326934905769	33.6927815643427	30.1951739187537	19.3854653153191	24.5534440549866	25.2170506510673	24.0394428106793	30.4912050356043	24.5241089963785	11.6961135213497	19.860171862271
27.1504295273554	6.38652149109384	21.2218787047806	26.5395448629899	22.9425715727357	40.3745611505932	19.9046586472425	22.4053891817181	22.4548929138916	26.9163741003955	23.560033549462	24.8808233090531	32.1413173081193	20.1241953234988	32.9305014384526	22.3841316967259	21.2884049703128	30.0486778120787	33.9927756784027	31.839237258231	25.9368225112988	22.7667664265845	13.3812831241966	27.7309485797496	30.3556885687793	12.9139221327265	27.4031595894452	16.4206294435644	12.5043543757662	14.3370890616392	16.4652507192263	10.6442024851564	17.7403374752607	21.5330992803164	24.1978203162555	26.1454682402385	22.1847588637996	15.3675673379445	24.0176876588144	19.2355944910326	17.5629341005081	25.5770884958855	28.5576164235903	16.9466907987358	12.6579705228887	22.9081749137062	18.0794909858171	19.8291191457349	26.1192353289607	20.8601899278065
22.9467408647393	20.5626638917794	21.6764748525841	27.1427163371488	17.3208024673998	23.3988933940938	12.8173938258758	32.5787061659879	24.7878688010491	34.6650272505093	20.2283116333765	38.6406725633021	31.0455905817062	44.7666328477281	24.7394549947971	17.7403374752607	18.8491085674644	28.690678527468	17.0250012867421	19.8411669131205	26.722786829823	39.7925625313138	4.3083676725633	26.454889217494	31.6478859898169	23.2841929362796	35.2919479561036	23.9061864758086	19.7641138377297	20.0031356226153	27.0955935657301	0	30.8439958376691	17.3325136252547	28.1480021274136	24.8881433512152	30.1585737079431	23.5613857093306	12.5660723783096	12.9251030176899	20.7340194242109	23.4241349187908	12.8725619485123	37.6982171349289	16.3019317340233	29.5029525403791	27.7192773050948	27.9696449710763	23.1989028522639	19.9323906690429
26.4738167661911	16.0336720978938	30.7073452231984	17.6370393076832	28.0898792062522	17.3763934065844	30.8648187884456	30.3282421957515	20.7088524160664	29.6846720695817	29.1902218506952	25.1957704395474	22.2315621525418	18.6999858731016	20.6684054386912	29.6420828700558	24.3368237200174	23.9694276305429	32.5106715348999	28.7320189222909	27.9067077653215	20.1216222260274	7.1987915541564	47.5183389868657	15.55294471577	25.0105074216096	20.1030083294261	24.581239453217	18.9579826122808	39.8504532462229	26.5736641354602	22.905245854134	14.3157786588338	12.3082786629973	18.4768983223348	23.2388173956991	11.9348386292593	22.046299134604	20.9964753662895	18.8968278296606	32.2820808756701	24.4619130481043	23.0449119873909	19.8913977154322	28.0898792062522	32.8640483994097	25.9368225112988	14.2234187965187	36.8245875654924	23.1685245421126
22.2718367216588	27.9410315235355	24.6978760788394	27.3201197119014	12.8557513123088	30.2809208629449	20.4900897839261	22.5860778041513	18.0441103772343	27.7575107910328	21.4182123176927	28.356820683112	25.827844265453	32.0157652873845	24.0118239655384	19.3708831990898	35.7578677235723	23.9612301518731	12.9833518216121	29.5283248765852	37.0526035875697	36.5894460427251	16.7266039052458	23.109123816458	30.7170658136458	37.6656062204523	29.5829563749692	21.4182123176927	14.9199682892665	16.4279145497949	19.4381432101977	6.65262655322275	28.8280483972986	31.9631942442196	9.75718561139336	28.4189872176506	36.2042939791175	25.6126122299076	14.0728638625866	15.6811911611679	26.5273483809757	29.1294618980918	34.8045950162507	18.2947230213626	40.5450618311278	25.4535276818957	25.827844265453	16.5242659547791	39.4040188152424	34.4866043161317
22.1902549021655	23.1989028522639	34.2908782785026	45.0832012095663	25.0015203036223	23.098907581349	28.0706724512394	16.53995851504	30.5875945141151	32.9984394019272	35.0105393654593	42.2655011339684	20.0147397156787	13.955589997065	29.9048357079965	18.7638184834488	28.9986285653299	25.9704531930211	22.6376390735801	23.5041515740043	21.8040321111468	8.86069206162859	18.2277093839217	16.7886796957173	23.6285121643429	20.6402003317937	23.075504432837	18.6722876615783	27.253080049747	20.831667867339	14.9524178539982	5.79972571306598	13.5326933304873	14.6659730675232	10.2075172549961	25.3949155009006	32.2342650157773	44.6578879906081	20.4477509114506	9.11385469196083	19.9365571386643	24.7755273179518	21.0063236192756	16.7886796957173	25.0015203036223	27.7378186277069	15.9492457109315	20.5796718850728	12.7593965687452	18.332466334404
21.8032155724766	35.769471141979	23.1449519153982	42.4324118448967	25.8034936894642	25.9383081810497	30.0884374900177	36.4318687557194	36.4612256201479	30.5939019571356	29.6368286721562	28.2079101468916	32.9021375267916	16.2737943155144	42.4926851571764	25.5275204949245	30.2462439803499	28.1631052067899	27.0646615139737	24.3631072793665	29.2974074878458	31.3421223854351	3.30642170219974	43.650567208865	30.7170658136458	34.0366939932327	18.4667169537752	33.8706613396071	23.5943684574448	28.3407574474264	24.4106914732715	5.26021634440868	31.5612980664521	12.6366116779473	34.7174278730973	36.5150940412836	16.4450974135724	38.3338266098783	14.8365076380758	29.7577953197977	21.6983924206858	25.8414511676776	45.1608817861428	22.8404130744061	27.367341791856	25.9961416441067	29.7821072440786	27.9979257041107	31.1566660399591	24.6081385307395
6.00986070266982	0	11.6628859261186	13.8226796161406	9.80663080874839	7.14966187041755	5.18350485605272	2.55975548447048	2.84027663345355	19.0657649877801	5.05707790834412	3.88762864203954	6.09824100712085	3.23969053503295	4.85953580254943	0	0	0	30.097770131919	3.63754726740542	7.87367826235857	2.87972492002929	5.92400554977454	9.09386816851355	5.11951096894096	12.1964820142417	4.41149349451296	8.84988633960221	8.05204637833433	0	3.23969053503295	0	3.14151809457741	7.14966187041755	11.0581436929125	22.1431275404194	16.3689627033244	16.8463907821714	14.6201419016872	0	7.77525728407909	10.0650579729179	12.6426947708603	2.72816045055406	7.00473629196314	15.0246517566746	13.7210422660219	13.3767867252974	19.1390948531177	2.38322062347252
22.8222558329234	11.452622927067	28.3452417444908	28.5552064981537	28.9410876670477	16.2903688186729	18.8968278296606	18.663533658924	31.926147474769	23.1685245421126	38.4081866456515	27.557873918255	24.7017357250465	21.6526152214861	32.4789228322291	3.70526035875697	34.357868781201	21.7397134323529	30.4787545639686	25.4167859697189	26.3120387501603	16.6222096649792	0	33.1523295257203	23.329417073655	14.8210414350279	17.422607218836	16.1314383911736	20.7926260908886	12.8549849181364	7.87367826235857	11.452622927067	32.4490982933565	19.5484425824075	12.5978852197737	26.9081043529147	37.1306090688067	23.6210347870757	12.1133511728593	18.8968278296606	25.9831382657833	21.4041739170912	27.6538943848691	16.5761647628601	17.8753776767059	23.7351460662403	12.9684112556494	21.3351281947781	20.3504299704037	18.1004097985254
27.8046567448821	34.8822057344884	44.2159209407871	35.1728907822758	27.5463364541779	26.875837392413	26.3796680867069	21.4649375565235	9.03413290640646	37.2126979279564	24.8588889952337	26.2297836089415	8.22895172045223	29.0401175670424	23.4194496508406	7.05338718895906	34.0646540375864	26.5282261531646	21.2739258763765	15.7773134489874	19.7316274526576	23.315363207948	0	29.4509851047764	42.9298751130471	12.3434275806783	19.1341886508996	13.8917320855718	19.7905718214482	39.153496232589	7.494223888269	19.0762062610484	22.7097693583909	6.89124035702896	29.5772036123683	26.7754795231358	23.9815164424608	17.2367149430187	10.7609368652068	22.268550982285	14.988447776538	23.8651013140993	36.5571896988732	18.9327761387848	28.3565228204773	13.0334328491635	13.2251009792982	14.5049494611658	11.0683922042127	19.2954729996811
50.0821725222485	10.0528579026477	17.2783495201757	20.2732634370062	9.33964838928419	9.53288249389007	15.2049475777547	22.1845475320775	18.935177556357	27.0098337326885	13.4855410889177	25.9175242802636	21.6826346919852	32.3969053503295	8.63917476008787	24.3929640284834	28.2736628511967	26.9114116420436	69.113398080703	26.6753466276397	29.7450067689101	11.5188996801172	11.8480110995491	36.3754726740542	34.1300731262731	20.3274700237362	17.6459739780518	30.3424674500647	17.446100486391	31.0305052607238	4.31958738004394	37.6982171349289	4.18869079276988	20.6545787367618	23.9593113346437	34.8922009727821	11.6401512556973	38.0123689443866	14.1771072986057	31.5946962654642	31.1010291363163	26.8401545944478	6.74277054445883	36.3754726740542	16.8113671007115	24.0394428106793	22.3602170261098	22.2946445421622	36.1516236114446	6.35525499592671
22.5369776350118	20.7340194242109	12.9587621401318	31.7921631171234	35.0236814598157	14.2993237408351	35.2478330211585	21.7579216179991	19.8819364341748	28.5986474816702	21.4925811104625	29.8051529223032	8.13098800949447	25.9175242802636	27.5373695477801	12.1964820142417	23.5613857093306	26.6056001461113	16.7209834066217	29.1003781392434	23.6210347870757	44.635736260454	0	36.3754726740542	23.0377993602343	27.4420845320438	8.82298698902591	30.3424674500647	23.1496333377112	0	22.6778337452307	0	6.28303618915482	35.7483093520877	11.0581436929125	27.1756565268784	25.0990761450974	44.0597912764481	26.5820761848858	8.88600832466181	15.5505145681582	40.2602318916716	39.1923537896669	10.9126418022163	14.0094725839263	21.0345124593444	35.0648857909449	20.065180087946	17.5441702820246	28.5986474816702
19.4164730393948	30.1585737079431	39.0756519917821	28.9212988891557	25.0015203036223	24.1988555614132	38.2781897062355	32.2922999579353	16.6046941648054	23.4655569080371	38.1225873090557	27.91117999413	38.7785581991275	41.8667699911951	28.9080078510633	48.7859280569668	27.5486971370634	25.9704531930211	49.3912125241748	27.9811328261955	27.4569293251478	19.4935225355829	10.936625630353	22.3849062609564	28.3542145972115	18.7638184834488	35.2919479561036	33.4545153936611	23.5367509520542	16.925730142213	18.9397292817311	11.599451426132	16.4325561870203	24.9321542147894	21.2656609479086	32.8275736962861	24.8472459496616	25.5187931374903	13.9044706197864	10.936625630353	10.3670097121054	34.0663500621837	23.3403595769729	20.1464156348608	18.9666705751617	43.4559158500741	10.3201001658968	38.0723929873848	23.5558090499911	28.5986474816702
45.1730189079798	8.94814824301609	24.6074076682942	28.4352266389178	25.8636416934024	20.7418761954971	39.9186835507884	24.3036125118956	42.6977849952138	21.3704178983909	30.6759011583072	36.9111115024414	32.1665459716265	11.9619342831986	13.6707820379412	38.5998551659518	31.691358360682	23.2282314272984	31.751493765541	33.5773593914346	31.1486173016383	20.5061730569119	6.24950036020171	13.4309437565739	31.7297163349747	17.6916002843946	13.9616497408762	8.00240899781927	21.7670704293433	22.3196441435775	17.9429014247979	24.8559673417114	26.5130318311588	18.2277093839217	21.873251260706	27.6070161542891	35.6879362674677	25.9744858720884	20.330906620528	17.9673135355799	15.0378602417354	21.2361662725301	24.0072269934578	28.7805937640868	26.6026028846424	22.1902549021655	26.5374004265918	23.8136203241557	14.3017412089232	19.4847927897094
30.7389596595571	22.2481281452039	15.2955880998277	29.3675291516692	20.9453098303947	5.62596343901709	29.3675291516692	36.2562088292212	27.9371472142972	31.8804594877635	33.8243899443344	21.4138233397588	30.3912338715531	15.2955880998277	26.7672791746985	19.194463497823	24.1021388239709	18.7698072257473	24.9992407653098	30.0544888979071	17.5544302242748	19.2611109405238	25.6383191006636	20.036325931938	22.1565720623019	11.9965396861394	24.2993740025632	24.8708749590694	11.8800684270506	11.6537814093925	20.3941174664369	7.41604271506798	6.18003559588998	22.5038537560684	31.5429016814225	21.3841231686912	18.0326933387442	22.4335292130806	13.596078310958	6.99226884563552	9.17735285989663	34.0561961575452	21.8863699639811	11.8071206384635	12.1262320070706	9.45814143370989	23.9930793722788	15.7889941675641	13.8052487465112	19.6908720365598
16.1115414582212	30.8002454889632	27.1306849912547	38.821142751714	28.6150929373813	41.9852484305371	30.1746155024686	18.2995285698315	27.5567264862727	37.11739354004	23.2410388979219	19.1899967011314	19.7219709166462	28.1232710275201	38.0491313901742	21.7979678552405	20.4532880200146	21.0814733366106	22.1997737143233	29.7195351209294	22.1133091623687	15.4402272307953	0	35.2919479561036	24.1815198958488	14.0129793355117	30.4111466430255	25.1777921394154	22.1002975064921	16.2054863063741	19.8517207253083	4.8125383576505	16.0417945255017	11.5611553649305	28.2335583648829	27.753861984897	32.3199944440107	37.7182693780858	19.0033565917481	36.300289326278	13.8962045077158	22.6142579136198	24.5322077255842	28.5586157802681	26.4689609670777	29.1542178767813	19.4624712993219	24.7612860659759	23.6184574783155	26.7732018977338
23.1808912817265	22.6189302809573	32.58203052376	28.4352266389178	23.2156974247921	16.3420842752401	31.9896299687825	33.6425006530406	25.968243505861	28.5986474816702	14.4487940238403	31.8415298300382	29.0392428910517	24.0662725459591	28.6944018817204	36.5894460427251	25.5809330558446	14.6789518047511	13.3767867252973	41.5719687703477	23.2460977269634	21.3922422630747	11.8480110995491	30.139677358502	25.5975548447048	22.6506094550203	25.2085342543597	35.3995453584088	27.0318699844081	19.3436915911005	29.6200277488727	26.9272979535206	17.9515319690138	23.1512860565902	28.4352266389178	21.2804082855979	22.4488631359877	27.3985256677073	22.0251488389053	16.925730142213	30.3605284425945	23.580992965122	33.2322262548328	22.6047580188765	24.8167800058123	17.1710305790566	22.6506094550203	21.9761496201314	27.3415640758825	21.7894457003202
24.0394428106793	23.4566684395113	43.7718187844452	19.6589221207333	35.698211621264	30.7170658136458	33.7887723950103	19.7195978062911	20.1975227267808	40.2499483075358	20.9775083605386	33.0208457496692	25.2964071406495	47.9954153338215	25.9175242802636	25.2964071406495	32.1132960779024	35.8818821893915	33.6896850859341	28.0225863563084	34.9941256104825	40.1028359233709	17.552609036369	7.54454248054457	34.1300731262731	24.3929640284834	13.0710918355939	26.9710821778353	25.0508109548179	21.3138824013052	19.1981661335286	22.339684228106	18.6164035234217	17.6534860997964	10.6485828153972	33.4010812730905	33.6271036275701	21.501946069552	11.8142560821714	28.9618049100089	23.0377993602343	28.033050354201	25.4726887235111	21.0169397672313	25.7359200060275	33.8332898816968	27.1032933649816	11.8904770891532	18.9028097314743	29.657856647658
28.5303277313556	21.873251260706	34.1769550948531	21.1441428853491	26.6026028846424	18.8562510868155	36.0908645801649	31.7297163349747	26.2179381549558	26.3987515215417	33.3433708242469	54.683128151765	19.2999275829759	30.7592595853678	19.6517491795405	38.5998551659518	30.4485599935964	22.260388451161	54.683128151765	23.983828136739	33.2251917884142	30.3795156398694	12.4990007204034	28.7805937640868	29.0293149447641	16.8874366351039	16.2885913643555	28.6752989088524	33.9778660360481	11.1598220717888	15.3796297926839	9.94238693668454	12.4279836708557	16.970625978134	22.6023596360629	31.8542494087951	24.7513106371147	19.1390948531177	28.0426298214179	12.4990007204034	25.2909467701913	20.1743579589036	29.3421663253373	17.2683562584521	26.6026028846424	30.907855042302	26.5374004265918	20.285676572429	22.7145301553485	25.7702098186479
32.6786175707672	33.928395421436	21.3819575312175	26.9542252514742	26.2677610948618	22.7895472119559	27.9909262226847	18.2382578268522	26.627593438627	29.4923552154724	31.2906695578792	32.0729362968262	6.09824100712085	25.5125629633845	32.8018666672086	29.7289249097141	25.623006958897	21.3303518412789	31.3518438874157	23.1893638297096	27.557873918255	26.9974211252746	8.88600832466181	28.6456847308177	23.0377993602343	11.4342018883516	26.4689609670777	30.3424674500647	27.9305358748472	20.6282336108221	9.71907160509886	24.7394549947971	17.6710392819979	17.8741546760439	21.7707203954214	25.6658978309407	23.7349959198204	12.6347930866285	14.9524178539982	29.9902780957336	21.3819575312175	24.156139135003	16.1194358328469	11.2536618585355	34.6734446452175	28.1712220437648	29.7289249097141	23.8274013544359	28.7086422796766	26.8112320140658
28.4102505944392	30.1585737079431	21.6764748525841	27.1427163371488	28.5283805345408	36.3982786130348	39.206145820326	26.9937851089614	23.7550409343388	33.7984015692466	26.6645926076326	34.8708508498092	17.7403374752607	27.0955935657301	34.1640092785293	15.5227952908531	11.9948872702046	30.6923537735704	41.3464316963736	47.6188005914891	36.2666392690455	20.9434539638494	25.8502060353798	23.8094002957446	22.339684228106	34.3719038583175	0	27.5840613182407	23.4241349187908	38.4675685050295	21.2052471383975	6.8542212972598	18.2779234593595	25.998770437882	28.1480021274136	38.064219243035	24.6030469722694	24.5038411377038	26.0987657087969	45.2378605619147	45.2378605619147	19.0321096215175	45.0539668197931	22.8173419500885	25.4717683344114	28.4102505944392	15.5227952908531	24.3214304096315	13.9193417113584	14.7326365814665
24.3780265122382	19.1145889698231	42.9281810613944	38.314131668401	21.783743285429	33.8350195557788	29.4364670135276	20.7664670289436	27.8427117870939	35.4462109631969	33.3339783254232	25.4064745057232	21.9880239129991	21.902133194589	28.4727731529657	16.4910179347493	34.2469719042664	23.5690212076285	24.869518982243	34.4286163900907	41.69722572742	37.9636975372876	4.00496149843913	38.1173967176005	25.0928143266402	18.552395176593	26.8417632342197	22.2226522169488	15.6504563409878	24.3158376690947	17.5217065556712	6.3715296566077	13.80498092265	24.9734668149796	20.5588023586542	29.2595488114121	27.2969744235719	22.7782185223725	22.4637263534246	17.0210863683663	19.2738772112383	25.857275693806	20.5132174310297	9.2219508187743	26.5193396518266	26.4095287215913	21.6444610393585	22.6086536202209	34.5042836788602	14.5007226667624
42.5616364516945	35.5970050323263	25.4926468330462	31.5429016814225	8.81907782332408	37.9752532133653	48.1301172207912	33.2348580934528	30.172118991441	50.6336709511538	20.8915349656183	62.2020582726327	52.7847746190133	21.6687498080893	39.5136025912216	40.7882349328739	29.6641708602719	21.6574698758622	30.2622388211645	24.3298243459248	22.7174979372968	33.9901957773949	11.6537814093925	31.4856550359026	26.1850397099931	11.9965396861394	17.3566957161165	36.8088949394228	18.2161049214777	36.6261701438051	21.6687498080893	11.124064072602	13.596078310958	16.8778903170513	27.1921566219159	33.2641915957418	31.7718882635018	41.8079408061957	49.1550523550019	20.9768065369066	7.13794111325293	28.5121642249216	31.8347199476089	36.4947365188872	36.3786960212118	18.9162828674198	27.5920412781206	31.5779883351282	21.3353844264263	28.1298171950854
34.857192075485	21.1110015955602	31.1010291363163	17.69302990866	23.5359139409961	28.5986474816702	21.5633802011793	37.8843811701631	31.8110982946797	17.1591884890021	34.38812977674	20.7340194242109	27.6453592322812	20.7340194242109	29.8051529223032	43.9073352512701	40.5255834200486	19.8165849364139	24.0782161055352	24.7353214183569	37.7936556593211	33.4048090723398	4.73920443981963	52.380680650638	44.0277943328923	18.2947230213626	31.7627531604933	23.262558378383	16.9092973945021	16.925730142213	14.254638354145	0	17.5925013296335	31.4585122298372	27.6453592322812	24.156139135003	33.1744310787374	22.807421366632	38.2781897062355	29.6200277488727	18.6606174817898	29.792571599837	19.2168960517077	20.7340194242109	36.9850076215654	39.6650806376208	29.2715568341801	12.0391080527676	29.3466121081139	27.6453592322812
32.400988136133	11.8011810161517	28.8473313728152	31.7320645100967	15.5931520934136	26.1118085702206	35.3379809316986	29.3815412130525	26.6739022967811	32.3289058488446	22.8667870638169	26.1428940566137	18.3831033258136	42.8202575065225	28.1712220437648	19.0901457614218	21.3076879458294	23.6139659467735	27.9167722962727	35.4265472999484	24.6480362995573	47.0772421709136	18.5447130253812	25.3046766428203	26.7104920118659	21.2112730682464	27.6197853569507	21.1078034435233	14.0035589188423	8.83081572637199	25.9175242802636	6.55621167563981	22.9467408647393	13.2631408610644	18.2699765361163	30.107651675511	49.3441194534996	13.5221865810071	28.6624125819638	18.5447130253812	21.6354985296114	23.8060501620319	28.1437379246977	18.0295821080095	26.3134441576354	17.768283816589	12.7267638409479	25.5903746049167	19.971229411949	16.5789260763305
24.5202316668929	10.8570865348595	19.9046586472425	21.231635890392	17.48382178474	20.5910261868025	10.9475622559834	14.74419159055	5.45333113623081	22.8789179853362	16.9917817720362	28.612946805411	0	21.7707203954214	18.6606174817898	40.9801795678521	18.0951442247659	11.4495824077058	8.02607203517841	27.9363630136736	10.078308175819	8.29360776968436	8.53056799167534	17.460226883546	25.8023352834624	13.172200575381	31.7627531604933	4.85479479201036	7.72996452320095	16.2487009365245	3.11010291363163	45.2378605619147	10.5555007977801	5.71972949633404	5.30790897259799	13.5274379156017	14.6665905821787	12.4404116545265	15.3112758824942	9.95232932362123	17.4165763163371	24.156139135003	8.49589088601812	5.2380680650638	22.8634592569677	17.3083988236891	10.245044891963	9.63128644221409	18.373531058993	9.15156719413446
23.7990483825725	23.5236874921956	29.2349673881374	23.8855903766909	24.2083686250246	23.1649044601529	31.3498373694069	29.4883831810999	23.8583237210098	23.4508909349696	23.6671246110505	39.8093172944849	9.75718561139336	36.5437092351717	17.105566024974	5.85431136683602	31.1010291363163	24.6606390319818	14.4469296633211	23.5713062927871	22.046299134604	23.498555347439	8.53056799167534	22.6982949486098	22.7306287020979	15.3675673379445	21.1751687736622	15.7780830740337	29.9536125274037	16.2487009365245	22.5482461238293	13.5713581685744	23.3728946236559	21.7349720860693	19.2411700256677	26.0886302658032	17.8094314212169	26.1248644745057	24.2428534806158	16.3502553173777	18.6606174817898	20.7742796561026	20.632877866044	26.845098833452	33.6227342014231	25.2414149512133	22.6854565464896	11.2365008492498	28.3258603826143	19.4470802875357
17.7132736499742	26.9839870018438	30.5553970462055	18.6242420091158	24.7746462536802	18.0623036726338	40.1585218321558	24.7892110075036	33.4853666259787	15.0519197271948	17.0343676912644	27.2816045055406	27.3885911898761	32.7379254066488	35.4660858572028	33.3798455126615	29.7617503696807	30.9030564310549	42.2424843956758	9.18959309660317	22.1015530171469	29.1003781392434	9.97727250488344	27.5687792898095	16.1668767440241	25.6768042405088	14.8597675604647	14.9050717298564	26.2750987082489	8.90827902221735	16.3689627033244	0	13.227444608747	35.1211460301213	12.8041663812671	23.7323472203538	26.6498199801492	26.190340325319	23.5041515740043	16.2130678204356	26.190340325319	24.5799310496522	18.0990156719684	17.2304870561309	11.7974505969906	11.3871044892691	16.6899227563307	25.3454906374055	33.5773593914346	24.0830715635117
28.2525410352313	26.1167030048167	25.0090749755946	21.8882844230845	18.0245585409691	14.1519080321667	38.4754999624532	32.9337612847336	31.6236985992766	31.2521302377015	23.1478617660288	23.7265583101795	30.1768627156496	32.0629166353777	29.6581978877243	12.0707450862598	18.6547878605834	29.5092330095511	25.6503333083021	31.5004093259851	24.6762700181134	35.6254629281974	11.7258666552238	15.3001988154785	31.6670781583977	12.0707450862598	10.9150354503413	29.4040406217122	23.4090420483534	20.939047598614	27.253479140071	4.66369696514584	27.9821817908751	18.279547874882	16.4162133173134	14.4438770085585	24.8403227827768	27.5741083064248	27.6234358704792	21.9859999785447	22.4440416447644	30.3819481904161	16.8916829103453	22.2752894519466	25.6503333083021	13.3827825956359	24.1414901725197	34.7520644822158	25.2557127958667	29.4831417336806
39.0640945673539	12.5660723783096	31.9649466123251	19.3517514625968	22.415156134282	25.0238165464614	38.7035029251937	32.4235694699594	28.4027663345355	35.7483093520877	26.9710821778353	36.2845339923691	36.5894460427251	28.0773179702856	32.3969053503295	14.2292290166153	27.4882833275523	11.0092138535633	33.4419668132434	30.3128938950452	23.6210347870757	26.87743258694	7.89867406636605	18.1877363370271	20.4780438757638	16.2619760189889	11.7639826520345	16.8569263611471	11.4070657026403	28.2095502370216	19.4381432101977	6.28303618915482	10.4717269819247	23.8322062347252	28.5668712066906	35.5632048376433	16.0052079765838	16.414432044167	14.1771072986057	16.7846823910279	18.1422669961845	18.7881082161134	22.7568505875485	34.5566990403515	7.47171871142735	33.054233864684	20.3274700237362	31.2125023590271	20.2023779005132	27.8042406071794
23.0481255813729	14.9238302884667	31.4216583026701	19.1522488701989	32.5828558240595	28.3038160643334	43.0925599579476	22.1669547108784	26.7044565949447	31.8417930723751	15.0148292536403	24.367816642887	25.1473855963746	27.253479140071	25.6503333083021	30.1768627156496	34.9777272385938	32.2331622104328	26.4777634150216	29.7003859359288	39.61190713434	20.6627684983545	17.5887999828358	14.4001871204503	27.86702877939	24.8959117404109	36.0196169861264	17.5173007959137	28.887754017117	16.7512380788912	30.4597708036088	13.9910908954375	29.5367474459237	19.4588735442292	26.6763466406342	19.922588977322	41.5805403103003	25.0090749755946	26.3080341623612	21.9859999785447	24.367816642887	31.8761423637153	19.3941544526187	25.6503333083021	24.2638288051507	12.6392946736561	23.3870686046284	37.2343548023741	21.3095076715125	30.0728045683542
19.8127275912192	13.9193417113584	23.9238685663972	23.3314680114197	25.1246805021623	28.2843766302233	32.809876891059	27.0040139021062	15.7307628929735	29.541460036011	27.3415640758825	35.5440332986472	13.9388365877048	23.0694446890259	25.6327163211398	20.9082548815572	22.991769791083	29.035289284123	28.2235500138142	18.2277093839217	21.4579363633508	23.5441246208988	3.12475018010086	34.5367125169042	20.9281107741323	19.2999275829759	19.7790037995746	20.6728899110331	16.4580288612108	16.7397331076832	15.3796297926839	24.8559673417114	15.7421126497505	16.3420842752401	34.9972020171296	27.0761119974759	20.7220275101425	27.3415640758825	25.9394325848116	18.7485010806051	21.873251260706	27.0761119974759	18.0054202450933	17.9878711025543	25.8636416934024	30.907855042302	28.1457277251732	23.8136203241557	21.0319723660635	18.2277093839217
30.7822133551381	17.653799243674	29.5839057638131	26.701371356057	24.6020006351876	28.2498834879913	28.5219194030608	36.7106396309425	38.2398219918624	39.7590952793951	25.1620461781025	33.3767141950712	26.1778150549578	29.3942653422502	48.3583074985406	42.8364246353855	30.3424674500647	27.925810750502	28.3848889048993	50.0384550930892	29.9583855836082	34.5566990403515	0	43.650567208865	28.4694756321595	10.7091061588464	24.5322077255842	26.6421665415202	20.6210943835391	30.9617014796579	18.9640421562904	11.0336245272963	20.2283116333765	25.1110075448812	24.2739739600518	17.0860496320753	27.4679179021639	19.7226038425421	34.2325273795602	14.7377699043172	27.3082207050583	31.8154027631747	24.4219859963936	23.9545795658406	11.4809336297542	31.6617051652849	17.848510264744	35.2364138129784	12.1369869800259	21.6233676080921
22.2492715375436	23.1001841167224	25.8072369429008	33.8802700378595	19.3151877327324	23.7307925911731	30.7039947218102	22.2208561205097	30.4574345374593	51.1124763502191	26.4689609670777	34.4096492572011	28.0259586710235	23.9874958764142	27.2961159972989	18.683972447349	40.9065760400292	25.2977680039327	41.8380350769938	33.4344770110456	24.7937102729589	27.2042098828299	13.6126084973543	17.6459739780518	24.8350744876285	23.3549655591862	30.4111466430255	29.6968830362336	19.5304954708535	23.7680465826821	25.6418059368566	0	26.4689609670777	19.4714195619882	19.763490855418	15.4188122138317	32.8772357275281	34.4096492572011	12.8951348301148	21.931424801293	17.8665486527775	22.6142579136198	29.6968830362336	12.5379288791421	21.461319703036	32.2230829164425	14.0129793355117	23.0536111648742	39.907048842671	17.0374921167397
27.2144635592596	39.2630487895863	18.7779798558891	36.3040943880523	16.4941714950377	33.9946187046268	11.2667879135335	10.4322110310495	21.8647710650764	17.2671079134613	25.1899729774122	22.2988510788683	7.36391366897612	8.80217805744802	24.9395044961027	11.0458705034642	19.2047521253411	16.6176812883974	25.7440046411383	26.3550594468619	13.0732771148595	7.82415827328713	0	13.177529723431	20.864422062099	15.1880719422633	21.9742317462532	20.60997789061	18.2310484037758	0	8.80217805744802	0	12.8031680835608	24.8214676256005	20.0298451796151	16.4079435633983	5.92988837554393	8.21536618695148	16.852033204003	13.4128427542065	11.7362374099307	17.319495983587	19.4649791189094	14.8247209388598	24.106866031209	14.9679549575928	28.9954100715935	13.6291789276615	21.6668998337182	15.1087194242786
34.1613134678074	33.3331604140424	19.6427552439893	25.6083327625342	27.1341363730783	28.5986474816702	29.6823857020282	19.4002520928289	33.4853666259787	39.1349912907066	8.5171838456322	21.8252836044325	32.5239520379779	49.1068881099732	28.6456847308177	20.5414433924071	26.7855753327126	14.6789518047511	40.8344015824866	16.8475873437725	32.0472518748629	29.1003781392434	14.9659087573252	22.9739827415079	48.5006302320723	21.8252836044325	39.0068898462198	26.6161995176006	28.8178501961439	19.5982138488782	28.6456847308177	7.93646676524819	26.454889217494	25.0865328786581	46.5606050227894	26.2750987082489	25.7308606704889	16.3689627033244	42.5313218958172	22.4488631359877	22.9165477846541	23.7323472203538	25.5515515368966	29.8661775639603	11.7974505969906	29.1003781392434	17.9737629683562	12.6727453187028	30.8911706401199	24.0830715635117
34.8436867705352	14.2321359071192	25.8592826526675	27.583234829512	45.3340236423682	27.955981246127	36.3427756199652	33.1330148102247	32.9344436598209	37.2746416615027	38.1837792630028	19.5691868722889	26.3115117610607	34.9449765576588	27.0823568321856	55.9119624922541	27.3206180359878	24.2450102842518	27.955981246127	35.3128184161605	25.478868983812	37.2746416615027	9.58490785581499	20.5991440760936	27.6108456751872	28.7782159886602	22.6027082415495	31.3652472517523	17.9135413810134	18.2569673444095	17.4724882788294	5.08290568111401	41.5103963957644	16.0666558885788	21.6192921636716	47.2266090953991	30.0158956537364	34.9449765576588	31.5400814058869	17.5723310689941	25.1603831215143	26.056060190565	42.9567516708781	28.6916649631304	28.7115483068332	25.9301855036541	27.955981246127	15.3306993930374	14.6231286518203	32.7759780127007
19.3174094014387	25.8502060353798	21.1042697710718	26.065624419008	31.2211103298928	13.7886336072338	13.3290124869927	14.2614948420498	15.824398386384	23.4917461456577	27.0914887947006	29.9902780957336	43.5588643365775	13.8843880072841	43.0416028225806	13.0676593009733	14.1368314255983	33.0276415606899	35.830678728475	18.7073859466564	22.4962236067388	39.4933703318303	0	24.9431812622086	14.2614948420498	19.6014889514599	22.6876808289238	17.3385528286084	11.21535031268	16.3212397799911	16.6612656087409	16.1563787721124	8.07818938605619	12.2565632064301	11.8480110995491	17.2543850964307	18.7073859466564	23.3257718522373	19.3669412204168	25.3885952133195	14.4397635275754	26.7442968994676	21.6731910357605	21.0458091899885	9.60649548612088	10.302618347434	27.4420845320438	25.798088684502	20.5061730569119	28.5986474816702
34.2099763075052	30.1585737079431	34.2908782785026	25.5187931374903	40.5197053196637	19.7990636411563	37.002250049361	32.2922999579353	25.344006883124	19.0657649877801	23.3403595769729	31.8984914218629	60.0442191470361	32.8953192787961	24.9206964233304	54.4150736020014	21.0240057098642	27.0996033318481	37.0434093931311	42.5313218958172	20.1889186214322	31.8984914218629	14.5821675071373	21.2656609479086	41.7437048236725	33.7748732702078	23.075504432837	24.118371562872	26.6336918667982	27.3415640758825	19.9365571386643	0	8.69958856959898	24.1988555614132	18.7137816341596	43.9765609893644	36.2635481427494	26.3162554230369	28.6268512760308	20.0504803223138	21.5314817097575	32.2081855133373	30.3424674500647	20.9858496196467	34.4848555912032	24.9640367649362	37.5276369668975	28.811540639102	28.4632692687392	16.8658690276517
17.3083988236891	41.0156602428026	28.1982664169268	22.116287385825	34.96764356948	17.1591884890021	26.5395448629899	30.3075049361305	23.6311015903335	33.555746378493	31.5561661480673	26.5395448629899	40.3297005270926	48.7249456468956	14.5138135969476	17.5629341005081	27.1427163371488	27.596429392932	29.9640022646661	18.6242420091158	41.1530917179274	23.9593113346437	15.1654542074228	23.2803025113947	36.8604789763749	29.2715568341801	22.5868466919063	23.4648414947167	25.1223847004031	12.1865257023933	23.8441223378425	12.0634294831772	31.1638594982079	19.0657649877801	19.462332899526	29.6315306722703	30.729999315041	25.7101840860215	21.2656609479086	18.9568177592785	32.345070301769	28.3432032517368	22.6557090293817	15.7142041951914	26.8981873611385	22.116287385825	26.3444011507621	20.332715822452	27.5602965884896	26.6920709828922
11.4971248224988	34.092300713327	27.9458522674147	11.5389325491261	22.415156134282	21.1381307473215	34.6167976473782	22.2587433432216	31.6135138332221	39.7894225831933	34.3001805957253	15.3251447918081	12.7267638409479	37.1860130977695	46.2008041517743	8.48450922729858	21.3076879458294	24.890396538491	15.1215849938144	25.3046766428203	27.3867069995081	29.0476600629041	12.3631420169208	32.8960796356664	15.1359454733907	13.7873274943602	9.20659511898356	12.3128853420552	13.3033809729002	14.71802621062	27.0443731620142	0	27.3175486484992	14.092087164881	13.4620879739804	20.3051604323213	17.460226883546	27.9458522674147	13.8689093138534	26.7868077033284	21.6354985296114	23.1058722160898	29.0232297348445	34.1613134678074	17.5422961050903	26.1298291420427	19.0901457614218	6.97919307406818	16.6426911766241	19.8947112915967
21.3683936094927	24.5736526509166	43.7718187844452	19.6589221207333	23.2453471022184	10.5920916598779	33.1744310787374	43.9898720294186	31.9794109840696	26.8332988716906	22.4759018148628	23.0377993602343	18.068862243321	17.2783495201757	21.1179827468815	23.4895209163173	24.434029624491	16.8536113313809	13.8722232706787	10.7779178293494	25.6623587810205	24.744303016548	14.0420872290952	15.0890849610891	27.3040585010185	29.8136227014797	30.0635112218661	41.205819993915	20.8756757956816	17.552609036369	30.7170658136458	5.5849210570265	16.7547631710795	29.657856647658	20.4780438757638	23.8579151950647	23.9269775811557	13.8226796161406	22.0532780200534	14.9197176809137	18.4302394881875	17.2969885164219	34.4630494494562	24.2503151160361	21.5849651663457	29.3815412130525	15.3585329068229	13.8722232706787	19.847950218048	26.1271594276987
25.084635976361	17.0461503566635	45.0739552700237	18.2699765361163	22.415156134282	24.8683891144958	23.7990483825725	22.2587433432216	18.7705238384756	24.8683891144958	25.5052624942573	27.9458522674147	18.3831033258136	31.5517686890166	27.0443731620142	27.5746549887204	28.6834260809242	24.2521812426322	12.7951873024583	35.4265472999484	21.9093655996064	36.0591642160189	4.12104733897359	18.9785074821152	24.0394428106793	19.0901457614218	21.4820552776283	24.6257706841105	22.4056942701477	25.020644558054	16.9027332262589	0	5.46350972969984	14.092087164881	24.0394428106793	25.9065839998583	34.1613134678074	15.3251447918081	22.1902549021655	19.5749748601246	21.6354985296114	29.4074737295688	19.3488198232297	26.5699104749613	23.3897281401204	14.6327043195439	15.9084548011848	16.2847838394924	36.6139205885731	20.7236575954132
28.700151110709	32.3127575442248	39.9870374609782	29.7892850502948	43.2292296875439	16.6339072087265	26.4041390218522	31.3439447078018	22.2584944335951	29.1822933486431	26.6270632725058	31.7357440166493	17.921361327049	38.8762864203954	35.7027120187305	20.9082548815572	30.5817169614984	22.0184277071266	35.2164385217012	33.8514602844259	28.923716065807	33.1462215285004	13.0569918239929	19.5982138488782	26.3289135545535	23.1484250474383	31.33060685899	26.6270632725058	19.7192972530637	10.3626919238039	17.4546592091571	4.61610822060354	16.925730142213	25.6804181468059	26.4041390218522	22.6771918410232	28.3283272906512	25.3885952133195	35.1534395261346	23.9378183439869	24.7538803329865	21.1982445470434	35.9155737164031	23.3842324333206	28.133308209354	19.133434073806	17.921361327049	31.9404907522406	24.9980014408069	33.2678144174531
26.2931405741805	17.9066531390912	32.3969053503295	31.1010291363163	16.8113671007115	26.8112320140658	19.6973184530003	32.6368824269986	24.8524205427185	28.5986474816702	27.8139284958927	40.8201007414152	25.4093375296702	29.1572148152966	37.2564411528789	28.966644783824	21.2052471383975	27.0643173900098	45.1466551978786	29.1003781392434	40.6806710221859	25.9175242802636	13.3290124869927	12.731415435919	14.7185940357053	9.14736151068128	29.7775810879624	23.3889853260916	21.6398746417735	7.40500693721818	17.8182979426812	14.1368314255983	21.9906266620419	14.2993237408351	25.5719572898601	28.685415222816	21.2796515143217	29.8051529223032	21.9302128525308	18.5125173430454	20.7340194242109	20.6333688444817	18.3319074177474	30.6918050687332	33.6227342014231	21.0345124593444	18.2947230213626	28.4256717912569	21.5314817097575	13.1077134290988
29.7488104782156	32.7974489073881	34.9886577783559	38.9799565175165	31.1010291363163	28.9561305751911	32.345070301769	31.4849924589869	44.3083154818753	65.0619230207997	23.5154122738002	49.7616466181061	20.7340194242109	28.1853076547867	29.1572148152966	14.63577841709	26.8599797086368	26.9725739412301	31.1010291363163	31.6466612264271	38.581023485557	31.9649466123251	10.6632099895942	21.8252836044325	20.7340194242109	27.4420845320438	0	17.4469187837872	24.7600426133781	24.1191654526535	34.016750617846	5.65473257023933	17.9066531390912	25.0238165464614	21.5633802011793	32.610787832254	42.5593030286434	37.3212349635796	23.1264062808506	22.2150208116545	15.5505145681582	25.9678495701282	25.0325356463034	26.190340325319	15.970798745676	16.2266238972085	39.3336544959295	18.0586620791514	20.0960495957736	25.7387827335032
19.2315542485434	29.1532879176783	35.2478330211585	14.74419159055	15.6906092939974	17.1591884890021	29.8569879708637	23.8910511883912	19.6925846586113	29.8696984808555	32.3652986134024	29.0276271938952	18.4302394881875	40.604121372413	29.3731941842988	26.0191616303823	33.3000918025205	21.5291293136349	18.7275014154163	31.0404033485262	39.1934206837404	23.0377993602343	18.9568177592785	36.8604789763749	38.2256819014258	25.2060628294328	28.2335583648829	20.2283116333765	32.2081855133373	31.5946962654642	8.63917476008787	0	16.7547631710795	21.6078669861508	15.4814011700775	30.5977762376704	30.846400827598	24.8808233090531	22.6833716777692	33.1744310787374	6.9113398080703	23.619336043114	29.6681903956188	27.6453592322812	32.1283904591376	24.8407575710353	31.7108532370284	45.481074866011	16.1619023204105	28.5986474816702
28.8473313728152	12.6666009573361	29.8569879708637	21.231635890392	13.4490936805692	17.1591884890021	33.8379197003122	17.2015568556416	25.9033228970963	28.5986474816702	18.2054804700388	48.5176054526535	15.6114969782294	10.8853601977107	15.5505145681582	5.85431136683602	28.2736628511967	11.4495824077058	16.0521440703568	40.1585218321558	7.55873113186422	12.4404116545265	28.4352266389178	26.190340325319	22.116287385825	10.245044891963	12.7051012641973	15.7780830740337	28.0211213966035	4.06217523413111	0	9.04757211238294	18.0951442247659	11.4394589926681	11.9427951883455	18.3586657426023	11.5237497431404	33.5891114672216	19.1390948531177	18.4828973152966	18.6606174817898	18.3586657426023	18.2054804700388	17.0237212114574	16.1389124166831	15.8660322550483	5.85431136683602	20.8677872914639	19.9046586472425	11.4394589926681
15.2558002452388	12.1794239974386	26.3162554230369	16.5872155393687	27.1568237780725	28.0486734916381	21.0530043384295	31.8984914218629	35.3942165091904	18.6991156610921	23.3403595769729	29.9048357079965	22.5165821801385	34.3905610641959	26.9143521371968	22.5165821801385	26.0987657087969	22.8652903112469	40.1303601758921	20.1464156348608	31.4947130494343	25.2529723756415	8.20246922276475	23.5041515740043	30.7170658136458	37.9967324289838	18.3246652849	17.5052696827296	25.0852214094262	29.2945329384455	23.9238685663972	26.0987657087969	18.8491085674644	16.4992197009636	12.7593965687452	22.2979745861566	17.1244532896317	14.3543211398383	18.4029758203055	9.56954742655887	17.9429014247979	21.3688923117334	16.338251703881	13.8506607489668	38.7954625401035	13.8689093138534	26.7384413389145	18.5217046965656	19.1390948531177	25.2988035414775
26.1118085702206	15.5992622627292	39.6806233808174	24.022863884603	26.6663064356114	25.14708657871	18.8751073379023	25.4210199837068	23.5057376561673	50.29417315742	30.3424674500647	33.2459276974416	42.0568345318679	38.8762864203954	12.0650544063296	27.7575107910328	33.1484323082995	31.12950124111	45.6655822691185	28.5986474816702	24.9785655219651	16.6825443643076	4.90262528257203	12.0415357817559	19.0657649877801	25.2341007191208	10.9526735036184	23.0184235828077	38.3166344900047	33.2678144174531	16.0867392084395	23.3988933940938	20.7990163503056	17.7508846437953	17.1591884890021	15.826435985002	19.8685340398972	33.2459276974416	26.3987515215417	8.57959424450106	15.0142899278769	19.9912875600025	30.3424674500647	9.0311518363169	15.0722601592586	23.624969658771	34.066035970813	24.9084994195192	21.1190012172334	16.7647243858067
18.2368186839636	19.7590655327903	26.4537489205449	28.2173321819146	21.6422197158585	21.6955256757498	29.742593380937	26.1271594276987	25.0727868332451	38.7889701475527	31.3887594311014	28.5986474816702	16.8227338127472	40.2168480210987	25.0238165464614	31.9631942442196	33.7984015692466	30.3702451132781	22.140888372906	22.0761489332191	23.1685245421126	33.3650887286152	6.53683371009604	35.1211460301213	23.3026016517313	15.9815971221098	19.4714195619882	20.9258396207343	18.3253469300023	19.8439594770773	16.0867392084395	18.1991393065174	19.9323906690429	14.4636837838332	26.6920709828922	32.2081855133373	28.8996858762141	21.4489856112526	27.1320501749179	16.3420842752401	20.0190532371691	22.2125417333361	13.9505597471562	25.5882635362312	18.5504740421645	33.1578521526611	20.1872805752966	19.3732773262927	21.1190012172334	41.4187308355224
13.5875111538622	18.3573926917915	11.7192283702062	30.7704867976695	11.6948640700602	22.3815502030462	25.2414149512133	13.3552460059329	29.6376692186457	13.2631408610644	21.1078034435233	25.2414149512133	16.9690184545972	12.3953376992565	20.2832798715107	38.1802915228436	23.7662673241943	26.1668271302084	26.7535734505947	20.2437413142562	14.606243733071	19.0312255584544	6.18157100846039	22.7742089785383	15.1359454733907	14.8478911477725	32.2230829164425	23.7462788739637	14.0035589188423	10.302618347434	9.01479105400474	16.3905291890995	19.6686350269194	14.9210334686975	18.2699765361163	24.506228107974	21.2559283799691	34.256206005218	29.5870065362207	20.605236694868	12.6207074756066	25.9065839998583	12.3128853420552	24.6720597267498	22.415156134282	21.9490564793159	11.6662001875355	17.4479826851705	31.0663568630317	17.4078723801471
23.2639769135606	17.5114298949347	23.0749571011379	18.1924299464044	26.0305038978759	22.140888372906	30.499073733678	17.8357156337298	20.8897765299164	23.9859624039815	13.7030498161583	21.0684390923433	12.5899169179269	12.5407375549663	11.2866637994696	23.606094221113	25.5375019301131	15.6259809534447	24.596027204579	29.5697390769731	27.4308791075718	23.4093767692704	4.58632687724481	8.44849687913517	23.7809541783064	37.7697507537808	15.3690741099161	6.85152490807913	21.0392179562929	13.1037910778423	17.5570325769528	7.29642912288946	12.1607152048158	10.1479071709152	14.982001132333	28.8315209030681	27.0351900132325	13.0423670571649	16.4637375080583	21.7850526669128	20.065180087946	21.8184482509704	41.1091494484748	14.7848695384865	15.1844606070943	26.7535734505947	21.2454847990017	14.2398052237036	20.9912653227743	20.2958143418305
33.7074795932351	45.2378605619147	31.7771384653667	34.6167976473782	30.699018183908	18.6512918358719	25.4217107722934	20.0328690088994	30.3786109491118	27.9769377538078	36.9386560261657	19.6071705424603	20.1507094148341	27.0443731620142	28.7346464846401	15.9084548011848	30.7322422295616	28.7196883136434	32.2787679675654	27.5188358490671	28.0713746744958	24.0394428106793	15.453927521151	34.1613134678074	21.3683936094927	37.3848687827843	16.1115414582212	28.3636108772344	18.9048045404371	15.453927521151	17.7478698875718	0	27.8638996214692	14.2993237408351	21.6354985296114	31.5080075673952	28.4677612231729	24.3399358458128	36.7526096817116	21.6354985296114	25.6921545039135	14.7037368647844	23.7462788739637	28.4677612231729	24.1206571444992	11.7584231139192	14.3176093210663	28.7891714305313	22.4676330884426	21.7598404751838
21.9490564793159	18.3573926917915	13.5221865810071	17.3083988236891	20.4660121226053	24.8683891144958	36.0591642160189	26.7104920118659	18.7705238384756	43.934154102276	25.5052624942573	30.6502895836161	5.65633948486572	13.5221865810071	29.2980709255154	4.24225461364929	60.6449579996682	19.1464588757623	10.4687896111023	29.1003781392434	30.1253776994589	16.0262952071195	0	27.8351443071023	18.6973444083061	12.7267638409479	9.20659511898356	31.6617051652849	14.0035589188423	23.548841936992	28.1712220437648	13.1124233512796	18.5759330809795	18.2368186839636	27.885753660388	30.8078296214531	38.7161552635151	18.9310612134099	36.0591642160189	19.5749748601246	16.2266238972085	35.7090752430479	23.7462788739637	13.2849552374807	30.2117321809888	32.400988136133	23.3324003750711	17.4479826851705	22.1902549021655	25.6973354183123
3.00493035133491	30.1585737079431	20.7340194242109	17.9694835009828	18.2123143591042	26.8112320140658	29.0276271938952	29.4371880714105	45.4444261352567	15.4909340525714	29.0781979729787	31.1010291363163	20.3274700237362	35.6365958853625	19.4381432101977	15.2456025178021	23.5613857093306	28.4404691217052	13.3767867252974	7.27509453481084	27.557873918255	30.2371116603076	5.92400554977454	21.8252836044325	48.6353542049391	13.7210422660219	24.2632142198213	12.6426947708603	20.1301159458358	21.1571626777662	11.3389168726153	0	29.8444218984854	7.14966187041755	17.9694835009828	12.0780695675015	20.7340194242109	25.9175242802636	19.9365571386643	13.3290124869927	19.4381432101977	19.123610148544	22.7568505875485	24.5534440549866	16.8113671007115	18.0295821080095	15.2456025178021	16.7209834066217	25.5187931374903	19.0657649877801
17.4352002802729	23.8617286480429	28.7086422796766	11.6657340057099	16.9961073985216	29.227189184564	15.8581071640118	16.2024083412637	24.7197702603869	36.4554187678433	18.0054202450933	34.8604941967502	20.3721457820301	31.6136834627391	23.0694446890259	16.0832729858132	19.2633746898263	22.260388451161	27.3415640758825	13.4309437565739	20.7657448677589	18.9871972749184	9.37425054030257	21.1057687603303	26.3289135545535	22.5165821801385	27.9232994817523	17.3385528286084	18.0507413316506	20.0876797292198	16.2340536700552	4.97119346834227	25.6844995864351	10.0566672463016	21.873251260706	22.2979745861566	16.1171325078886	25.9744858720884	24.5373010937407	13.2801882654286	18.4555557512207	25.4833995270361	24.0072269934578	32.3781679845977	16.9961073985216	15.0576729693266	21.7124185308479	19.4036906344973	13.4604623142806	17.5991676810278
18.2835198841786	22.9375067637877	21.0260478668054	37.3796406520985	23.6779818319881	27.7930517779612	32.239940062435	29.4191616243368	27.8427117870939	24.9734668149796	23.9320870028679	21.902133194589	15.1167664401869	20.8070265348595	10.9510665972945	16.4910179347493	15.9288241415193	23.5690212076285	20.3477882581988	36.8878032750972	22.1793753869255	24.3357035495433	4.00496149843913	22.1326819650583	30.2844310838761	25.7672155230458	26.8417632342197	20.5132174310297	17.0113655880303	12.8730905306972	19.7119198751301	6.3715296566077	11.6811377037808	14.5007226667624	19.6243113423517	28.5790941878909	22.8704380305603	23.6543038501561	28.7535697323835	8.00992299687825	20.1499625390219	21.0940933291575	21.3679348239892	28.5880475382003	40.7261287510195	26.4095287215913	15.4603293138275	15.8260575341546	18.3304007043945	20.9454882964345
44.0723118195787	33.928395421436	27.6453592322812	19.3517514625968	33.6227342014231	29.7902577934065	26.2630912706671	21.3312957039207	34.0833196014426	23.0377993602343	31.1853137681221	31.1010291363163	16.2619760189889	29.1572148152966	22.6778337452307	20.3274700237362	23.5613857093306	28.1346576257729	17.8357156337298	24.2503151160361	23.6210347870757	33.5967907336751	7.89867406636605	23.0377993602343	27.3040585010185	19.3110965225494	26.4689609670777	26.128235859778	18.1171043512522	26.7990727251705	18.3582463651867	25.1321447566193	24.0849720584268	16.6825443643076	11.9796556673218	35.5632048376433	29.8278875927244	34.5566990403515	40.7591834834915	18.7593509076194	19.8701019482021	14.0910811620851	29.4996211320074	20.9158967875812	28.952910006781	21.0345124593444	30.4912050356043	15.6062511795136	25.5187931374903	19.0657649877801
23.7101353749166	22.3090819209442	28.1187386711901	37.2644294309105	24.8716116010527	29.3821720702091	39.5366507376734	32.8209744310188	10.2716853593389	39.1762294269455	21.6138124301831	32.3791536213704	32.0784184484165	46.8645644519835	26.627593438627	34.0833196014426	24.0132479010163	32.5752081146531	31.8843957561882	17.9385892639171	18.9831147147275	23.6689719454462	3.89523652587915	17.9385892639171	33.662537877968	26.0637149893384	29.007080511866	19.1199109959312	35.0760376480865	27.8231180419939	28.7578009137172	12.3939344005246	23.7550409343388	26.6398360103229	29.9933212492695	31.1051654615107	25.8315685400407	20.4499917608655	38.4529759606019	27.266655681154	27.2666556811541	23.825233119455	19.9512114740152	39.4648963806177	23.0292700009747	30.6255915259339	29.0710667188775	27.4865480656795	18.8769154715682	23.5057376561673
22.8837003678582	26.9687245657568	26.3162554230369	24.2428534806158	37.5022804554334	14.8492977308672	28.7086422796766	26.5820761848858	25.5624897010819	26.9487255115738	22.1733415981242	17.344804710638	17.8256275592763	23.1762476736973	14.9524178539982	47.8477371327944	25.555041423197	27.0996033318481	21.6086554793265	26.8618875131477	28.4663752562194	35.8858028495958	5.4683128151765	21.8252836044325	22.4470865561258	23.9238685663972	16.2885913643555	17.5052696827296	23.2270568605798	20.5061730569119	15.7000387466982	6.52469142719923	35.5233199925292	21.9989596012848	27.4327026228021	26.9433859582726	21.1537364166038	22.7276751380773	25.7641661484277	19.8226339550148	20.9333849955975	27.4079270954842	22.7568505875485	15.739387214735	32.329552116753	32.5919368875556	17.5910798282332	37.8151470888214	22.0835709843666	25.2988035414775
23.723134352644	14.2856401774467	36.8301660824799	33.1744310787374	10.6177055372915	32.7379254066488	32.7379254066488	47.6922863948711	34.9802490646384	22.5778795907923	31.9394394211208	18.0058589736568	21.8252836044325	33.7609855756066	20.4612033791555	23.109123816458	29.0177066104387	34.1865061768545	27.4576148571893	26.4200801527341	34.8099460020063	24.5534440549866	3.74147718933129	29.8661775639603	34.7587849996518	23.109123816458	13.9310320879356	20.7606356237285	20.9776997751342	20.043627799989	27.6226245618599	5.95235007393614	17.8570502218084	26.340859522591	20.9522722602552	28.6059542388193	22.7442429140928	31.1010291363163	19.3069816500749	23.3842324333206	22.9165477846541	33.6914572146094	24.7530655513686	13.7843896449047	27.429072638003	33.2123880937017	18.2947230213626	21.1212421978379	25.183019543576	31.6090314271092
32.3680686663477	24.9342538530238	24.4889993199341	27.1664632455803	25.9451019822005	29.7245784848856	22.7257913688989	29.9914658337959	28.9842402909905	27.923088879741	15.2906922583003	23.9992193335354	32.2678579274426	18.9789744729489	25.7134492859308	24.200893445582	31.6130718493695	28.7799921211261	29.0708120959218	19.9349047095604	29.7587839837174	33.1961990781329	13.433965341221	28.1838307962751	29.5077325138959	20.743622953356	35.0140586021186	22.4582042543786	17.8793470763014	21.590301441248	15.3056245749588	3.56203626471769	26.7152719853827	18.9156408540181	22.4645753761529	32.3349893933111	20.2098689124509	27.9174592247249	20.5958763511241	23.5094393471368	17.1422995239539	20.1618169158293	18.6355311898035	26.8090097818226	34.4169720172047	26.1215992745964	27.0819521891036	37.2864763838997	15.6729595647578	27.923088879741
29.3228368350044	11.9308643240215	28.7086422796766	28.4352266389178	29.5584476496027	25.4559389672009	27.3415640758825	22.2783114692376	35.9560294696537	37.712502173631	24.6740944099427	33.4934159929561	35.3832005687891	20.5061730569119	17.9429014247979	22.5165821801385	22.3703706075402	23.7121529153671	29.1055359517459	15.349650007513	31.1486173016383	37.9743945498368	12.4990007204034	16.3090031329825	27.0040139021062	26.5374004265918	11.6347081173968	15.3379505791536	18.0507413316506	13.3917864861465	14.5252059153126	4.97119346834227	29.8271608100536	16.970625978134	25.5187931374903	29.7306327815421	29.9318175146503	28.0251031777796	21.0319723660635	22.6544388057312	17.0884775474266	30.7924410951686	21.339757327518	26.6220492317803	25.1246805021623	18.2277093839217	28.1457277251732	31.751493765541	11.7779045249955	30.1700017389048
53.7831601866045	26.0692755780525	43.2251591386092	23.6156967001182	41.0311332627536	37.8083814164453	43.0143047037867	20.8251293651836	19.6412350245601	27.1444789656531	16.4569314983402	42.1708869644967	29.7676849161153	26.3568043528105	36.8995260939346	47.1321677838493	27.7944482266001	26.1235582965909	19.0449166936437	14.7968024436831	22.4199652216312	23.4282705358315	4.81952993879963	16.2764826880514	22.9076423017019	27.2870445064391	46.6571515351879	30.8567465593879	17.1958956554259	25.8189103864266	13.1784021764052	23.0023019806346	5.11162266236324	13.5722394828265	21.3665827286783	11.4639304369506	27.5220525452505	27.4110765269229	25.9513150550749	15.6634723010988	35.8452539198222	24.5655652220369	25.7139554661565	21.0854434822484	30.7733499470652	25.6692355436067	12.4032020483814	20.4052678860468	18.1659205385524	16.4805765148608
12.2234454969556	6.13394719483589	23.1939878304732	17.9929117715186	20.5155666313768	15.9958536761884	16.0249370465088	35.4027199208121	28.8841691537649	26.1750332883083	19.542606154279	27.4110765269229	34.7289657354679	25.0389641351699	22.4032836998889	19.8451232774102	26.836018977407	19.4060718774675	28.5673750404655	20.7155234211563	22.4199652216312	14.0569623214989	16.8683547857987	14.7968024436831	27.0726681747386	28.5273647112772	8.97252914138228	14.3998150610477	8.18852174067898	15.4913462318559	19.7676032646078	7.66743399354486	2.55581133118162	18.4194678695503	7.87189890003939	20.4713043516974	15.0927384925567	15.8140826116863	6.48782876376873	12.0488248469991	17.9226269599111	20.4713043516974	19.542606154279	11.0976018327623	30.7733499470652	23.2245464442156	7.44192122902884	25.8466726556593	23.3561835495674	9.69445677344752
36.0591642160189	18.0951442247659	20.7340194242109	35.3860598173199	11.207578067141	22.8789179853362	23.2221017551162	18.4302394881875	31.8110982946797	9.53288249389007	34.38812977674	43.5414407908429	19.5143712227867	46.6515437044745	28.50927670829	9.75718561139336	33.928395421436	30.8257987899773	34.7796454857731	26.190340325319	29.3950655128053	18.4302394881875	9.47840887963926	49.4706428367137	32.7648702012222	4.87859280569668	21.1751687736622	26.2968051233894	32.2081855133373	6.77029205688519	10.3670097121054	0	10.0528579026477	15.2526119902241	28.7511736015724	16.1040927566687	19.2062495719006	43.5414407908429	12.7593965687452	23.6960221990982	29.0276271938952	20.9353205836692	16.1826493067012	13.0951701626595	22.415156134282	19.2315542485434	9.75718561139336	26.7535734505947	5.10375862749807	17.1591884890021
14.4236656864076	14.4761153798127	24.8808233090531	18.577681404093	22.8634592569677	17.1591884890021	32.8426867679501	27.0310179160083	12.2699950565193	29.742593380937	23.0602752620492	26.1248644745057	19.5143712227867	51.316698074922	40.4313378772112	11.708622733672	19.2260907388137	28.1835874651221	17.6573584773925	15.7142041951914	21.4164048736153	37.3212349635796	5.68704532778356	12.2221588184822	24.5736526509166	16.099356258799	25.4102025283946	4.85479479201036	12.5611923502015	0	26.4358747658689	9.04757211238294	12.0634294831772	18.3031343882689	29.1934993492889	28.9873669620036	32.4760220033956	26.1248644745057	21.6909741668668	17.0611359833507	23.6367821436004	21.2574024388026	35.1972622420751	30.1188913741169	18.8287311527969	14.4236656864076	8.78146705025403	28.8938593266423	22.9669138237413	10.2955130934013
12.7951873024583	32.1042881407136	31.1010291363163	29.9640022646661	20.6074822524851	22.140888372906	18.4599656809103	32.6988119951713	19.7903146072892	24.9084994195192	31.3212567226475	21.0684390923433	9.44243768844519	35.1140651539055	20.065180087946	9.44243768844519	31.9218774126414	22.0184277071266	15.5343329713131	60.5475609671354	43.6862148750217	25.6388412234866	0	18.3050765714595	27.7444465413575	23.606094221113	3.41534980220358	33.2788352678129	28.8315209030681	45.8632687724481	10.032590043973	14.5928582457789	29.1857164915579	25.831036435057	8.5611435041903	21.0392179562929	27.8800397011461	24.0782161055352	36.0144257988775	16.0521440703568	17.0554030747541	30.3899814924231	19.5757854516547	29.5697390769731	22.7766909106414	19.7743803765265	22.4257895100573	24.596027204579	22.2260456358787	20.2958143418305
32.6249581002076	19.3876545265349	23.6960221990982	23.6960221990982	30.4205690393828	29.6200277488727	26.065624419008	21.9407612954613	27.5912587249773	25.8749667691302	29.6200277488727	37.7655353798127	30.2008126066937	24.0662725459591	58.3144296305931	24.3929640284834	31.6395750953868	38.270124348101	5.73290859655601	35.3361734547955	26.2455942078619	23.0377993602343	11.8480110995491	16.6287875081391	22.67212000531	13.9388365877048	23.9481075416418	18.7834322309924	25.306431474765	25.3885952133195	17.5868914758932	35.0054873395768	39.4933703318303	34.0460089067502	23.6960221990982	34.5087701928614	28.0610789199847	17.0315159556018	29.6200277488727	16.0794436351023	17.7720166493236	26.4567238145271	23.8405101393366	15.5894882888804	38.4259819444835	20.605236694868	20.0370775948257	14.33227149139	30.0757204834707	29.9604878379402
24.3007411020997	16.7183397728815	38.5382317558702	31.0108812257763	31.4299471882868	29.842066937395	28.1261480884948	21.3683936094927	26.6739022967811	32.950615576707	38.2578937413859	29.7488104782156	45.6042370967298	27.8895098233272	24.5089631780754	9.5450728807109	34.420111297109	19.6251203476563	29.6615705647898	21.8252836044325	32.8640483994097	22.5369776350118	15.453927521151	35.1102388419132	23.3716805103826	26.248950421955	19.5640146278401	14.5116148674223	19.9550714593503	9.93466769216849	22.8186898554495	9.83431751345971	10.6538439729147	18.6512918358719	24.5202316668929	19.9550714593503	33.0226030188805	28.3965918201149	21.4968094364728	34.7713369225897	17.5788425553092	35.7090752430479	16.4904714402526	24.9092910702762	43.8557402627257	22.7329513535772	15.1130320611256	27.9167722962727	24.131902206105	20.5164210194591
34.5772807550867	22.3090819209442	42.6041495018032	26.3577671584489	17.5022452007408	44.6609015467178	36.809985169558	25.246903408476	32.68263523426	33.6915573071731	28.2642162548548	62.2020582726327	28.0686161423645	27.6926971761721	26.627593438627	30.0735172953905	30.2102151012786	41.0206324406742	58.2714818992405	40.6608023315455	31.926147474769	25.5624897010819	7.7904730517583	26.3099309204118	20.1975227267808	31.0759678719035	31.9077885630526	26.6016152986869	17.2071128084953	16.6938708251964	24.4973859635368	24.7878688010491	21.689385200918	24.2892622447062	22.7222130676284	28.4579173371268	32.2894606750508	11.0770788704688	23.5961443394602	24.3452282867447	20.4499917608655	21.1779849950711	14.1321081274274	24.2170955062881	18.4234160007798	21.7342907603402	26.0637149893384	43.9784769050872	18.8769154715682	21.1551638905506
28.1437379246977	17.653799243674	31.859590822568	30.7470336827322	28.7023340743855	37.6665113173217	26.701371356057	17.2315247247281	39.0711224699464	27.2035915069546	24.4219859963936	37.1695226263293	28.5576164235903	20.8604463719195	19.912244264105	28.5576164235903	31.0320689830207	29.5369152168772	35.2364138129784	39.3919752860489	20.7404207886518	31.1853137681221	19.0724081114693	36.1980313439369	26.2218854506732	40.1591480956739	24.5322077255842	28.122286904938	16.4968755068313	19.815488946981	24.6532548031776	13.7920306591203	11.9530932379043	13.2530317597984	29.1287687520621	11.1943083796355	30.0230730558535	21.9982889012969	14.7822277320828	20.8062633943301	29.5839057638131	12.9618307553675	24.4219859963936	39.9242992764009	14.7612003811126	37.8181478363125	19.6333612912183	11.7454712709928	17.7386732784994	24.4134795575233
23.0778650982521	22.9205160180368	24.0514625320846	30.0781508447219	27.7947936065097	24.022863884603	31.1839652140132	27.0310179160083	19.0866589768078	31.2678545799594	23.4648414947167	23.2221017551162	23.4172454673441	36.2845339923691	25.9175242802636	23.4172454673441	17.3411798820673	29.3579036095021	41.7355745829277	26.7723478881039	15.95732127838	23.0377993602343	3.79136355185571	25.6083327625342	24.5736526509166	25.3686825896227	26.8218804466388	15.3735168413661	29.6315306722703	24.3730514047867	31.1010291363163	18.0951442247659	27.1427163371488	16.7778731892465	29.1934993492889	23.8340572798696	23.0474994862807	38.9799565175165	22.116287385825	22.7481813111342	23.2221017551162	28.9873669620036	24.2739739600518	19.2062495719006	24.2083686250246	17.3083988236891	22.4415269062047	17.1222870083806	17.3527793334934	23.6415485848474
21.6354985296114	10.8570865348595	12.4404116545265	23.8855903766909	24.2083686250246	32.602458129104	17.9141927825182	15.9728742230958	19.0866589768078	16.0152425897353	12.1369869800259	19.9046586472425	17.5629341005081	6.22020582726327	26.4358747658689	40.9801795678521	24.8808233090531	24.6606390319818	17.6573584773925	31.4284083903828	22.6761933955927	22.116287385825	5.68704532778356	13.9681815068368	22.116287385825	23.4172454673441	23.2926856510284	12.1369869800259	9.66245565400119	32.4974018730489	18.6606174817898	0	22.6189302809573	4.57578359706723	14.5967496746445	17.3924201772021	23.0474994862807	31.1010291363163	2.55187931374903	14.2176133194589	12.4404116545265	21.2574024388026	31.5561661480673	15.7142041951914	21.5185498889108	14.4236656864076	16.099356258799	12.8417152562855	9.18676552949652	26.3107556831366
26.9098240418052	20.2557584605588	31.5652236010375	13.863941346338	17.0622830275878	28.1718019968691	30.4511568857067	29.3416748070646	24.4179006099887	37.5624026624922	25.360868316472	43.6342796837871	39.3200017175553	42.9379879867054	27.8516678832684	21.8444453986419	40.5115169211176	32.8633249360099	22.7605027863268	14.3330220685825	32.9049240814985	21.6624083536532	10.610159193626	32.5750501558694	21.0893287675777	21.8444453986419	18.9628377077572	18.1149059403371	29.5642299861231	18.1888443319304	11.6048616180285	20.2557584605588	15.7544788026569	20.4885832704503	41.5918240390141	15.1426543831362	23.454036112226	33.422001459922	21.9004567970999	9.54914327426344	19.4961675182879	41.8225692486619	34.4183212866406	15.6360240748173	26.0952563951343	18.2986803484275	28.3977790182344	15.5729755906447	26.2805481565199	16.2201284224398
16.3468211112619	21.714173069719	27.3689056399584	15.923726917794	27.7947936065097	34.3183769780042	41.1362945376344	23.7545308958861	29.9933212492695	37.3688993760491	29.1287687520621	48.1029250641693	33.824910119497	23.8441223378425	22.807421366632	11.708622733672	27.1427163371488	32.2936939704524	36.3848598928088	40.7405293949407	22.6761933955927	23.9593113346437	22.7481813111342	13.9681815068368	22.116287385825	31.2229939564588	15.5284571006856	26.701371356057	27.0548758312033	35.205518695803	23.8441223378425	0	18.0951442247659	15.2526119902241	8.84651495432998	16.1040927566687	13.9681815068368	32.345070301769	29.7719253270721	23.6960221990982	14.0991332084634	19.9690750182691	35.6018284747426	15.7142041951914	23.3117623796533	22.116287385825	18.5386526616474	28.8938593266423	21.4357862354919	35.0810075775154
23.3622754075616	22.9375067637877	24.5303891779396	22.4277843912591	36.9376516579014	47.1273486669776	36.445149635796	31.1497005434154	29.7628988068935	23.3622754075616	35.0434131113424	30.6629864724246	24.736526902124	28.4727731529657	37.2336264308013	45.3502993205607	19.1145889698231	29.771395209636	47.4781726024638	31.9694295050843	26.6152504643106	26.2825598335068	4.00496149843913	20.9030885225551	28.5538921647975	24.736526902124	11.9296725485421	29.9151087535849	30.6204580584545	24.3158376690947	17.5217065556712	19.1145889698231	26.5480402358654	25.7790625186886	36.445149635796	38.1054589171878	25.8214622925681	37.671669094693	12.5796867579178	28.0347304890739	28.0347304890739	41.5077320347939	21.3679348239892	27.6658524563229	31.2549360182243	31.4882842449743	24.736526902124	20.3477882581988	15.0956241095013	16.1119140741804
23.548841936992	27.6966493236212	30.4663142559834	23.0189929934096	17.8406344742245	38.5206272202088	24.3730514047867	18.8063668246811	19.4761826293957	19.8439594770773	24.7693611837263	27.9274547346514	17.921361327049	17.4546592091571	28.5621696149844	11.9475742180327	20.7724869927159	29.6574740544971	40.9493471182572	40.9780835021998	23.1389728526456	22.5676401896173	0	33.8514602844259	25.0751557662414	5.97378710901634	4.3214630150331	9.90774447349052	35.4947350555146	41.4507676952154	17.4546592091571	0	33.8514602844259	14.0075008073487	14.8946425251474	34.5087701928614	36.3457784106468	20.3108761706556	22.1336471090477	20.3108761706556	21.5803059313215	36.4806999181678	38.3925098347758	24.0523533599869	30.1918429563799	20.605236694868	16.4279145497949	29.4835299251452	15.6237509005043	9.33833387156578
19.491440116767	23.2302527209832	34.4633025564586	29.5880060972523	19.0831734656726	30.1445203185172	26.22573267711	19.0943922625366	25.7927824010917	33.2362659922113	24.6020006351876	31.9415974913519	7.91123157680543	25.2170506510673	4.20284177517788	7.91123157680543	19.1038262508086	24.9938909107924	23.8612952397196	4.71898023879622	17.0241692159104	22.415156134282	7.6851963888967	21.235411074583	25.7359200060275	20.7669828891142	8.5845278812144	19.6816005081501	22.1975332591919	8.23413898810361	14.7099462131226	15.2830610006468	15.2830610006468	9.27523702108223	22.415156134282	12.4045038801367	20.5275640387636	28.5793240712096	9.48333528758087	20.1736405208538	20.1736405208538	18.9331901328402	14.7612003811126	17.6961758954858	21.8093411036258	17.5422961050903	35.6005420956244	29.2843168851104	22.7600046901941	17.0046012053174
14.1101077367031	21.6354985296114	16.2266238972085	11.5389325491261	19.0041541138478	22.3815502030462	33.5350227208976	16.0262952071195	59.2753384372914	9.94735564579833	10.5539017217616	17.5788425553092	21.2112730682464	27.0443731620142	37.1860130977695	12.7267638409479	13.5221865810071	15.3171671006098	10.4687896111023	3.79570149642305	31.4947130494343	12.0197214053396	6.18157100846039	11.3871044892691	18.6973444083061	11.1359183608294	18.4131902379671	14.5116148674223	10.5026691891317	13.246223589558	3.38054664525178	19.6686350269194	19.6686350269194	18.6512918358719	24.5202316668929	9.45240227021856	28.4677612231729	14.8744052391078	9.70823651969741	16.9993202732661	14.8744052391078	30.457740648482	29.0232297348445	8.54032836695186	10.2330060613027	29.7880052219287	25.4535276818957	15.7031844166534	29.9568441179234	31.0854863931198
8.24209467794719	18.0951442247659	33.7668316337149	43.6006808463406	15.3703927777934	46.5749401844343	32.7005106347555	24.5736526509166	13.633327840577	58.8315033908644	17.3385528286084	23.1036216441207	16.7266039052458	8.88600832466181	28.8795270551509	8.36330195262288	16.1563787721124	35.2294843314026	32.1042881407136	9.97727250488344	21.5963746624692	7.89867406636605	8.12435046826223	4.98863625244172	33.3499571691011	20.9082548815572	24.2001928841854	13.8708422628867	6.90175403857228	23.2124299093207	11.1075104058273	0	8.6167353451266	16.3420842752401	24.6438630870621	44.1712258468626	11.9727270058601	24.8808233090531	14.5821675071373	0	7.10880665972945	11.0428064617156	10.403131697165	24.3196017306534	7.6851963888967	18.5447130253812	16.7266039052458	9.17265375448961	24.0605763867766	32.6841685504802
30.1153459386532	11.9308643240215	18.4555557512207	26.9770098882041	24.3857193109222	32.0556268475864	25.7010702313295	37.8056194629486	19.4761826293958	23.2560430070725	30.6759011583072	37.5946506043384	23.5888003791927	23.0694446890259	32.4681073401105	30.5582186730451	26.7201648923397	23.7121529153671	22.0496484482923	13.4309437565739	32.5330002928222	26.5820761848858	3.12475018010086	29.7399468895564	22.2783114692376	16.0832729858132	11.6347081173968	14.0042157461837	18.0507413316506	11.1598220717888	16.2340536700552	0	8.28532244723712	22.6275013041786	24.0605763867766	19.6434538020903	15.5415206326069	18.4555557512207	18.2277093839217	30.4663142559834	25.9744858720884	31.3233452519819	11.336746080244	12.2317523497369	15.5181850160414	22.9827640058143	15.2791093365226	28.2235500138142	13.4604623142806	15.0850008694524
17.267768779502	17.8402830385016	34.1673277835588	26.165748456469	22.7308625587086	14.5007226667624	31.5390718002081	18.1706586503257	43.2042079454906	20.1398925927255	20.5132174310297	38.5477544224766	30.2335328803738	26.2825598335068	19.7119198751301	28.8592813858113	44.6007075962539	27.9106830090337	13.5651921721325	19.6734950800518	33.7126505881268	29.202844259452	0	25.8214622925681	37.2065867601906	19.5830837975148	31.315390439923	18.8037826451105	36.7445496701454	31.4675546305931	10.9510665972945	6.3715296566077	20.1765105792577	24.1678711112706	11.2138921956296	23.1354571997212	26.55921835807	40.2999250780437	28.7535697323835	17.0210863683663	19.2738772112383	22.4550025762	17.949065252151	22.1326819650583	16.1010276457519	13.2047643607957	31.9513472485769	24.869518982243	17.2521418394301	24.9734668149796
22.0361559097894	15.0792868539716	20.7340194242109	29.4883831810999	35.4906638792799	23.8322062347252	44.2325747716499	56.3146206583506	30.2962840901712	20.6545787367618	6.74277054445883	29.3731941842988	29.8136227014797	38.8762864203954	30.2371116603075	52.851422061714	12.5660723783096	28.1346576257729	15.6062511795136	9.70012604641445	47.2420695741514	23.0377993602343	7.89867406636605	21.8252836044325	23.8910511883911	18.2947230213626	23.5279653040691	6.74277054445883	17.446100486391	36.6724153081281	12.9587621401318	0	12.5660723783096	14.2993237408351	31.3314071299187	20.1301159458358	43.650567208865	24.189689328246	14.1771072986057	11.8480110995491	10.3670097121054	36.2342087025045	40.456623266753	45.4693408425677	18.6792967785684	36.0591642160189	4.06549400474723	4.45892890843245	38.2781897062355	28.5986474816702
47.6253112287043	25.6063361671215	19.9516035968822	20.0298451796151	34.2571254127707	16.1879136688699	34.7392627333949	32.455767652154	29.5817490880445	26.9798561147832	32.0599656076156	17.604356114896	33.1376115103926	17.604356114896	35.2087122297921	38.6605467621246	28.8071281880117	15.7867972239776	24.2296514269537	37.885397954864	36.8428718691495	43.0328705030792	5.3651371016826	32.9438243085774	34.774036770165	38.6605467621246	19.9765743147757	16.0299828038078	15.4963911432095	11.4967223607484	8.80217805744802	25.6063361671215	34.141781556162	31.2966330931485	18.7779798558891	19.1426008239646	17.7896651266318	19.9516035968822	24.0743331485758	22.8018326821511	28.1669697838337	22.7888105047198	19.4649791189094	19.7662945851464	19.0317363404282	20.4108476694447	19.3302733810623	18.1722385702153	34.6670397339491	36.6926043161052
19.3488198232297	30.8941486764295	37.1695226263293	23.4648414947167	30.3424674500647	23.0184235828077	35.1972622420751	33.7138527222941	34.9146200795265	35.5739273552483	31.8225878134825	36.4109609400777	27.3677157392741	34.1352758813228	28.4460632344357	30.3424674500647	32.4112720489328	26.851741106252	28.3848889048993	24.4869035561926	23.0449119873909	32.8710064042368	8.66927641430421	20.2283116333765	29.9678690864837	46.4061266883343	28.4057142085712	19.9816249061402	27.6911838864668	21.0539570061674	24.6532548031776	38.6176858455369	21.1477803439845	19.5307836460187	24.2739739600518	20.0319202582952	31.9394394211208	27.3082207050583	35.0105393654593	28.6086121672039	13.6541103525291	28.2803580117108	19.2415647244313	23.1560935803126	30.3424674500647	14.0718689623489	26.7727653971159	17.6182069064892	27.0748171092885	23.0184235828077
21.2112730682464	13.3052531064455	37.8090942441493	20.8153293043058	23.0744254323492	28.5986474816702	32.1987125175981	22.8872255082066	22.7222130676284	28.5986474816702	24.3929640284834	32.9305014384526	18.1751496682818	27.4420845320438	10.6719217624615	27.2627245024226	33.2631327661137	24.6088309667886	22.0323546063721	41.0828867848142	16.6736716144064	24.3929640284834	13.9388365877048	24.8209107658252	30.7170658136458	32.2848053318163	24.911963263132	27.9626660814322	15.6304429697078	19.9126236967211	11.4342018883516	11.0877109220379	22.9146025722117	30.2809208629449	22.7667664265845	23.2088395610813	26.7038764101292	22.5634917263471	20.0147397156787	22.9990803697129	32.3206773377405	22.7351897741205	29.1525667657485	25.6768042405088	19.1188096439464	31.8169096023697	26.5452843839378	32.2616621021877	26.2693458768283	24.6733429253625
15.7758843445083	16.964197710718	33.0448434573361	16.5872155393687	18.9127879883005	21.4489856112526	26.4358747658689	19.1981661335286	12.781244850541	19.6615701436483	18.9640421562904	15.5505145681582	24.3929640284834	9.71907160509886	21.8679111114724	45.7368075534064	26.5065589229969	16.513820780345	10.032590043973	62.7476903627435	25.5894543526653	12.9587621401318	8.88600832466181	5.45632090110813	23.0377993602343	25.1552441543735	16.5431006044236	36.0316800969519	16.6073456553145	25.3885952133195	9.71907160509886	0	9.42455428373222	8.93707733802194	16.5872155393687	21.1366217431276	19.6427552439893	15.5505145681582	17.9429014247979	22.2150208116545	13.6067002471384	18.1171043512522	36.0316800969519	4.0922406758311	21.0142088758894	45.0739552700237	22.8684037767032	25.0814751099325	11.9619342831986	39.3231402872965
32.781058378199	19.5345306971904	34.6352369927159	24.8808233090531	33.6227342014231	22.4239395026732	24.3153500520291	19.5472236995928	21.689385200918	31.1985245254584	32.4112720489328	33.2215538501561	24.3929640284834	25.623006958897	29.1572148152966	11.6420964681398	38.5549947970864	21.518008895601	25.5375019301131	32.7379254066488	23.6210347870757	18.8491085674644	3.23127575442248	43.650567208865	32.1132960779024	22.4526146171268	25.2658263776651	27.5840613182407	36.7832118646636	35.7748387096774	15.9039353537981	10.2813319458897	17.1355532431495	14.2993237408351	22.6189302809573	27.4501581079579	33.3331604140424	25.446296566077	26.8237314229302	32.3127575442248	15.5505145681582	25.8031486214805	27.5840613182407	29.0177066104387	27.5095098011643	27.0443731620142	21.6210362979739	12.7687509650566	14.7893005683183	23.3988933940938
27.8170695380718	9.04757211238293	20.4378191467222	36.9657946305931	22.094939618078	25.7387827335032	26.302584640999	25.4512831027351	7.7904730517583	22.8789179853362	14.7377699043172	35.5440332986472	19.5143712227867	32.2117801768991	18.8827676899063	25.0899058578686	21.0032924037461	18.87293803468	40.1303601758921	26.190340325319	20.6965257181997	22.7086879408024	8.12435046826223	24.9431812622086	23.6960221990982	25.0899058578686	24.2001928841854	13.8708422628867	17.9445605002879	21.7616530399881	17.7720166493236	6.46255150884495	29.0814817898023	15.5249800614781	19.9046586472425	17.9445605002879	16.4624996330577	12.4404116545265	13.6707820379412	2.03108761706556	15.1062141519251	32.4382439812897	31.2093950914951	14.9659087573252	22.094939618078	14.4236656864076	12.5449529289343	20.6384709476016	13.1239507564236	19.6105011302881
20.9038633136342	15.7349080215355	10.8177492648057	22.116287385825	42.8811682568874	22.3815502030462	26.683781519854	18.6973444083061	36.553125369663	31.499959545028	26.3847543044041	22.5369776350118	29.695782295545	24.790675398513	20.2832798715107	38.1802915228436	31.1420054592891	22.337535355056	29.0799711419508	39.2222487963715	21.9093655996064	15.0246517566746	8.24209467794719	12.6523383214102	34.7236396154256	10.6056365341232	15.3443251983059	22.8667870638169	11.2028471350738	11.774420968496	22.5369776350118	22.9467408647393	18.5759330809795	14.9210334686975	20.1931319609706	19.6049824863792	36.4387343656612	17.128103002609	36.9837581702758	27.8170695380718	9.01479105400474	17.5044486485529	22.8667870638169	34.1613134678074	34.1100202043422	26.1298291420427	25.4535276818957	33.7327665246629	23.2997676472738	20.7236575954132
20.9375792222045	15.5657154621642	26.0847341143298	21.4028587604758	19.5228779234069	23.9859624039815	30.499073733678	29.726192722883	17.5913907620349	17.2206909567046	18.9232592699328	17.3898227428866	19.934035120051	30.9338193022501	30.9338193022501	9.44243768844519	24.9294661698723	12.7848935073638	18.1233884665319	31.9165437656217	30.4787545639686	14.8630963614415	6.11510250299307	29.1003781392434	26.4232824203404	13.3767867252974	12.5229492747465	13.7030498161583	15.5846058935503	17.4717214371231	13.3767867252974	9.72857216385262	16.2142869397544	22.140888372906	10.7014293802379	24.9353694296805	14.6440612571676	32.1042881407136	10.2898359425364	12.9945928188603	20.065180087946	28.0522906083906	26.7535734505947	28.1616562637839	23.8612952397196	33.3450335761035	18.8848753768904	26.7535734505947	18.1101112588641	18.450740310755
24.790675398513	20.7340194242109	24.6216480662504	21.4251534050179	21.0142088758894	10.7244928056263	26.4358747658689	27.5173714580577	12.0711756921776	26.2154268581977	17.6997726792044	33.0448434573361	17.2783495201757	33.2068279840878	27.5373695477801	22.8684037767032	23.5613857093306	23.8532966827205	26.7535734505947	20.0065099707298	9.84209782794821	33.1168365803368	11.8480110995491	30.9191517729461	21.1179827468815	22.8684037767032	14.3373538571671	17.0676379406614	22.6463804390653	24.3307370794311	14.5786074076483	4.71227714186611	26.702903803908	23.236401078857	24.189689328246	23.1496333377112	23.462179874765	18.1422669961845	20.6011090432865	26.6580249739854	11.014947819112	26.6724036282325	25.9175242802636	29.3277248434562	27.3184715386562	19.5320472836769	20.5815633990329	16.7209834066217	14.3543211398383	17.2783495201757
[truncated: 413 more columns]
