# Supplementary material for: Spatial features for Escherichia coli genome organization
Source: BMC Genomics. 2015 Feb 5;16(1):37. doi: 10.1186/s12864-015-1258-1 (PMC4326437; doi:10.1186/s12864-015-1258-1)
Supplement: Additional file 4: — Genome-wide DNA-interaction matrices for L and S phases. The number in each position (i, j) in the matrix represents the interaction frequency between bin i and bin j in the divided genome. [file 12864_2015_1258_MOESM4_ESM.zip › Supplementary Data2/readme.txt]

These are the genome-wide interaction matrices for L and S phases. 
Each row and each column represents a bin-divided region. Each number in i row and j column represents the interaction frequency between the ith region and jth region.
 
